# Supplementary material for: Development of novel lysosome-related signatures and their potential target drugs based on bulk RNA-seq and scRNA-seq for diabetic foot ulcers
Source: Hum Genomics. 2024 Jun 11;18:62. doi: 10.1186/s40246-024-00629-1 (PMC11165785; doi:10.1186/s40246-024-00629-1)
Supplement: Supplementary file 1 — Supplementary Material 1 [file 40246_2024_629_MOESM1_ESM.xlsx]

## Sheet: Table S1
Table S1. Information on the genes of 28 immune cells from the TISIDB database
Activated CD8 T cell	Central memory CD8 T cell	Effector memeory CD8 T cell	Activated CD4 T cell	Central memory CD4 T cell	Effector memeory CD4 T cell	T follicular helper cell	Gamma delta T cell	Type 1 T helper cell	Type 17 T helper cell	Type 2 T helper cell	Regulatory T cell	Activated B cell	Immature B cell	Memory B cell	Natural killer cell	CD56bright natural killer cell	CD56dim natural killer cell	Myeloid derived suppressor cell	Natural killer T cell	Activated dendritic cell	Plasmacytoid dendritic cell	Immature dendritic cell	Macrophage	Eosinophil	Mast cell	Monocyte	Neutrophil
ADRM1	ACTN4	ACAP1	AIM2	ABHD3	ATM	B3GAT1	ACP5	CD70	IL17A	ASB2	CCL3L1	ADAM28	CD22	AICDA	AKT3	ABAT	CYP27A1	CCR2	BTN2A2	ABCD1	CBX6	ACADM	AIF1	GIPR	ADAMTS3	ASGR2	CREB5
AHSA1	ADAM12	APOL3	BIRC3	AHNAK	CASP3	CDK5R1	AQP9	TBX21	IL17RA	CSRP2	CD72	CD180	CYBB	CCNA2	AXL	C11orf75	DDX55	CD14	CD101	C1QC	DAB2	AHCYL1	CCL1	KRT18P50	CPA3	CFP	CDA
C1GALT1C1	ADCY9	ARHGAP10	BRIP1	ANXA2P2	CASQ1	PDCD1	BTN3A2	ADAM8	C2CD4A	DAPK1	CLEC5A	CD79B	FAM129C	CDKN3	BST2	C5orf15	DYRK2	CD2	CD109	CAPG	DDX17	ALDH1A2	CCL14	LRMP	CMA1	ASGR1	CHST15
CCT6B	F13A1	ATP10D	CCL20	AQP3	CD300E	BCL6	C1orf54	AHCYL2	C2CD4B	DLC1	FOXP3	BLK	FCRL1	CLCN5	CDH2	CDHR1	RPL37A	CD86	CNPY3	CCL3L3	HIGD1A	ALDH3A2	CCL23	FOSB	CTSG	CD1D	S100A12
CD37	FCER1G	C3AR1	CCL4	ATHL1	DARS	CD200	CARD8	ALCAM	CA2	DNAJC12	ITGA4	CD19	FCRL3	ENPP1	CRTAM	DCAF12	NOTCH3	CXCR4	CNPY4	CD207	IDH3A	ALDH9A1	CCL26	RRP12	ARHGAP15	UPK3A	APOBEC3A
CD3D	FCGR3B	CCR5	CCL5	BMI1	DOCK9	CD83	CCL18	B3GALNT1	CCDC65	DUSP6	L1CAM	MS4A1	FCRL5	FCER1A	CSF2RA	DYNLL1	AKR7A3	FCGR2A	CREB1	CD302	IL3RA	ALOX15	CD300LB	GPR183	CPM	ACTG1	CASP5
CD3E	FGF7	CD160	CCNB1	BZW2	EXOSC9	CD84	CD209	BBS12	CEACAM3	GNAI1	LIPA	TNFRSF17	FCRLA	FCRL4	CTSZ	GPR137B	GPRC5C	FCGR2B	CRTC2	ATP5B	MAGED1	AMT	CNR1	NR4A3	FCN1	ANXA5	MMP25
CD3G	FKBP4	CD55	CCR7	CD63	EZH2	FGF2	CD33	BST1	IL17C	LAMP3	LRP1	IGHM	HDAC9	MYC	CXCL1	HCP5	GRIN1	FCGR3A	CRTC3	ATP5L	NUCB2	ARL1	CNR2	ST3GAL6	FTL	ATP6V1B2	HAL
CD69	GLUD1	CFLAR	DUSP2	COL4A1	GDE1	GPR18	CD36	CD151	IL17F	NRP2	LRRC42	GNG7	HLA-DQA1	RUNX2	CYTH1	HDGFRP2	HLA-E	FERMT3	CSF2	ATP6V1A	OFD1	ATIC	EIF1	DEPDC5	HSPA6	CFL1	C1orf183
CD8A	GM2A	CMKLR1	ESCO2	CYLD	IL34	CEBPA	CDK5	CD47	IL17RC	OSBPL1A	MARCO	MICAL3	HVCN1	SORL1	DAXX	KRT86	PORCN	GPSM3	KLRC1	BCL2L1	OGT	ATP5A1	EIF4A1	PDE6C	ITGA9	DAZAP2	FFAR2
CETN3	GUSB	DAPP1	ETS1	ELMO2	NCOA4	CECR1	IL10RB	CD48	IL17RE	PDE4B	MMP12	SPIB	KIAA0226	SOX5	DGKH	MLST8	PSMC4	IL18BP	FUT4	C1QB	PDIA4	CAPZA1	FPR1	PKD2L2	RNASE3	CTBS	MAK
CSE1L	IL1RN	FCRL6	EXO1	FYN	NEFL	CLEC10A	KLRF1	CD52	IL23A	PHLDA1	MNDA	HLA-DOB	NCF1	STAT5A	DLL4	ELMOD3	UPP1	IL4R	ICAM2	SNURF	SERTAD2	LILRA5	FPR2	GPR65	S100A4	EMR4P	CXCR1
GEMIN6	NOL11	FLT3LG	EXOC6	GLIPR1	PDGFRL	CLEC4A	LGALS1	CD53	ILDR1	PLA2G4A	MRC1	IGKC	NCF1B	STAT5B	DPYD	ENTPD5	IL21R	ITGAL	IL32	SPCS3	SIRPA	RDX	FRAT2	IL5RA	SIGLEC8	HIVEP2	STEAP4
GNLY	NTRK1	GZMM	IARS	GSS	PTGS1	CSF1R	MAPK7	CD59	LONRF3	RAB27B	MS4A6A	PNOC	P2RY10	TLR9	ERBB3	FAM119A	KIR2DS1	ITGAM	LAMP2	CCNA1	TMED2	RRAGD	GPR27	P2RY14	SLC6A4	MARCKSL1	MGAM
GPT2	RARA	HAPLN3	ITK	IFITM2	REPS1	CTSS	KLHL7	CD6	SH2D6	RBMS3	PELO	FCRL2	SP100		F11R	FAM179A	KIR2DS2	PARVG	LILRB5	CEACAM8	ENG	TACSTD2	GPR77	DACH1	PTGS2	MBP	BTNL8
GZMA	RNF128	HLA-DMB	KIF11	ITGB1	SCG2	DMN	KRT80	CD68	TNIP2	RNF125	PLEK	BACH2	TXNIP		FAM27A	CLIC2	KIR2DS5	PSAP	KLRG1	NOS2	FCAR	INPP5F	RNASE2	DAPK2	EGR3	MMP15	CXCR2
GZMH	SIGLEC1	HLA-DPA1	KNTC1	ITGB2	SDPR	DPP4	LAMC1	CD7	ABCA1	TMPRSS3	PRSS23	CR2	STAP1		FAM49A	COX7A2L		PTGER2	HSPA4	SRA1	IGF1	RAB38	MS4A2	EMR3	PILRA	PNPLA6	TNFRSF10C
GZMK	TNFRSF11A	HLA-DPB1	NUF2	KLF5	SIGLEC14	LRRC32	LCORL	CD96	ABCB1	GATA3	PTGIR	TCL1A	TAGAP		FASLG	CREB3L4		PTGES2	HSPB6	TNFRSF6B	ITGA2B	PLAU	BASP1			TMBIM6	VNN3
IL2RB	TOX4	IFI16	PRC1	LSP1	SIGLEC6	MC5R	LMNB1	CFHR3	ADAMTS12	BIRC5	ST8SIA4	AKNA	ZCCHC2		FCGR1A	CSF1		S100A8	ISM2	TREM1	GABARAP	CSF3R	IGSF6			PQBP1
LCK	UBA52	LIME1	PSAT1	NDUFB9	TAL1	MICA	MEIS3P1	CHRM3	ANK1	CDC25C	STAB1	ARHGAP25			FN1	CSNK2A2		S100A9	ITIH2	TREML1	GPX1	SLC18A2	HK3			TEX264
MPZL1	ULBP1	LTK	RGS1	PKM2	TFEC	NCAM1	MPL	CLEC7A	ANKRD22	CDC7		CCL21			FSTL1	CSTA			KDM4C	RHOA	KRT23	AMPD2	VNN1			IKZF1
NKG7		NFKBIA	RTKN2	SFXN3	TIPIN	NCR2	FABP1	COL23A1	B3GALT2	CENPF		CD27			FUCA1	CSTB			KIR2DS4	SLC25A37	PROK2	CLTB	FES
PIK3IP1		SETD7	SAMSN1	SIRPG	TPK1	NRP1	FABP5	COL4A4	CAMTA1	CXCR6		CD38			GBP3	CTPS			KIRREL3	TNFSF14	RALB	C1orf162	NPL
PTRH2		SIK1	SELL	SMAD4	UQCRB	PDCD1LG2	FADD	COL5A3	CCR9	DHFR		CLEC17A			GLS2	CTSD			SDCBP	TREML4	RETNLB		FZD2
TIMM13		TRIB2	TRAT1	STX4	USP9Y	PDCD6	MFAP3L	DAB1	CD40	EVI5		CLEC9A			GRB2	FST			NFATC2IP	VNN2	RNF141		FAM198B
ZAP70				TRADD	WIPF1	PRDX1	MINPP1	DLEU7	GPR44	GSTA4		CLECL1			LST1	GATA2			MICB	XPO6	SEC14L1		HNMT
				VIM	ZCRB1	RAE1	RPS24	DOC2B	IFT80	HELLS					BCL2	GMPR			KIR2DL1	CLEC4C	SEPX1		SLC15A3
				XRCC6		RAET1E	RPS7	EMP1		IL26					CDC5L	HDC			KIR2DL3	TNFAIP2	EMP3		CD4
						SIGLEC7	RPS9	F12		LAIR2					FGF18	HEY1			KIR3DL1	UBD	CD300LF		TXNDC3
						SIGLEC9	DBNL	FURIN							FUT5	HOXA1			KIR3DL2	ACTR3	ABTB1		FRMD4A
						TYRO3	CCL13	GAB3							FZR1	HS2ST1			NCR1	RAB1A	KLHL21		CRYBB1
						CHST12		GATM							GAGE2	HS3ST1			FOSL1	SLA	PHRF1		HRH1
						CLIC3		GFPT2							IGFBP5	BCL11B			TSLP	HLA-DQA2			WNT5B
						IVNS1ABP		GPR25							KANK2	CDH3			SLC7A7	SIGLEC5
						KIR2DL2		GREM2							LDB3	MYL6B			SPP1	SLAMF9
						LGMN		HAVCR1								NAA16			TREM2
								HSD11B1								ClQA			UBASH3A
								HUNK								ClQB			YBX2
								IGF2								CYP27B1			CCDC88A
								RCSD1								EIF3M			CLEC1A
								RYR1											THBD
								SAV1											PDPN
								SELE											VCAM1
								SELP											EMR1
								SH3KBP1
								SIT1
								SLC35B3
								SIGLEC10
								SKAP1
								THUMPD2
								TIGIT
								ZEB2
								ENC1
								FAM134B
								FBXO30
								FCGR2C
								STAC
								LTC4S
								MAN1B1
								MDH1
								MMD
								RGS16
								IL12A
								P2RX5
								CD97
								ITGB4
								ICAM3
								METRNL
								TNFRSF1A
								IRF1
								HTR2B
								CALD1
								MOCOS
								TRAF3IP2
								TLR8
								TRAF1
								DUSP14

## Sheet: Table S2
Table S2. 1840 differentially expressed genes
symbol	logFC	AveExpr	t	P.Value	adj.P.Val	B	change
CDA	3.85884	6.00141	15.6217	4.23094e-16	5.04751e-12	26.1855	Up
SPRR1B	3.20182	10.1283	12.1141	3.45627e-13	2.06166e-09	19.952	Up
APOD	-4.26401	4.34144	-11.6698	8.88036e-13	2.65556e-09	19.0569	Down
SPRR1A	4.17623	9.18725	11.6686	8.90379e-13	2.65556e-09	19.0544	Up
PAQR5	2.17631	4.56806	11.4858	1.32181e-12	3.15384e-09	18.6785	Up
TYRP1	-3.3946	3.49857	-11.3418	1.80914e-12	3.59716e-09	18.3795	Down
FOSL1	3.16971	4.76926	11.0909	3.14598e-12	5.26217e-09	17.8515	Up
ADAP2	2.03229	5.55705	11.004	3.81737e-12	5.26217e-09	17.6667	Up
ARTN	1.45477	2.7862	10.9633	4.18045e-12	5.26217e-09	17.5798	Up
PNP	2.01766	5.81274	10.9393	4.41087e-12	5.26217e-09	17.5285	Up
ULBP2	2.15607	3.44354	10.6615	8.25613e-12	8.95415e-09	16.9281	Up
TXNIP	-2.82981	6.54146	-10.5594	1.04205e-11	1.03597e-08	16.7048	Down
AREG	2.57834	4.10539	10.3748	1.59296e-11	1.42976e-08	16.2973	Up
DCD	-6.45147	4.34405	-10.3524	1.67784e-11	1.42976e-08	16.2474	Down
BNIP3	2.54134	6.395	10.2304	2.22694e-11	1.77116e-08	15.9752	Up
BOC	-1.89152	3.69052	-9.92717	4.5393e-11	3.38462e-08	15.2893	Down
CD24	2.23425	7.75137	9.85229	5.4221e-11	3.80504e-08	15.118	Up
HBEGF	2.68725	4.614	9.79649	6.19284e-11	4.10448e-08	14.9897	Up
SRXN1	1.41935	4.79513	9.71376	7.5472e-11	4.42683e-08	14.7988	Up
UPP1	3.8605	5.4632	9.71126	7.5926e-11	4.42683e-08	14.7931	Up
DSC2	3.41818	8.35977	9.683	8.12498e-11	4.42683e-08	14.7276	Up
PIP	-4.04878	3.03603	-9.67929	8.19767e-11	4.42683e-08	14.719	Down
CSTA	2.29501	9.69818	9.66252	8.53454e-11	4.42683e-08	14.6801	Up
PLLP	-2.41119	3.52271	-9.6354	9.10974e-11	4.5283e-08	14.6171	Down
PDLIM5	1.21421	5.31101	9.45913	1.3951e-10	6.65743e-08	14.2052	Up
PDLIM7	1.51638	5.21226	9.3662	1.74948e-10	8.02345e-08	13.9862	Up
KRT77	-2.49151	3.00018	-9.35096	1.81587e-10	8.02345e-08	13.9502	Down
TM4SF19	2.29668	3.76397	9.30789	2.01763e-10	8.33367e-08	13.8482	Up
VPS26B	-0.770562	4.44764	-9.30625	2.02579e-10	8.33367e-08	13.8443	Down
EREG	2.44203	5.79147	9.24016	2.38246e-10	9.47423e-08	13.6872	Up
RGS20	1.74336	3.3671	9.20875	2.57389e-10	9.75707e-08	13.6124	Up
NFIX	-2.52208	5.41215	-9.20198	2.61715e-10	9.75707e-08	13.5962	Down
CGNL1	-1.39901	2.88319	-9.18906	2.70181e-10	9.76747e-08	13.5654	Down
RHOD	1.77011	6.71905	9.12069	3.19878e-10	1.12239e-07	13.4018	Up
STK17A	2.11007	4.80318	9.10663	3.31204e-10	1.12893e-07	13.3681	Up
HK2	2.77205	6.41429	9.06161	3.70312e-10	1.14839e-07	13.2599	Up
DUSP5	1.81929	4.4044	9.05864	3.73055e-10	1.14839e-07	13.2527	Up
AJAP1	2.2918	3.60103	9.05612	3.75396e-10	1.14839e-07	13.2467	Up
MXD1	2.26361	5.67228	9.0561	3.75415e-10	1.14839e-07	13.2466	Up
FGFR2	-1.85996	4.15839	-9.03413	3.96467e-10	1.18246e-07	13.1937	Down
CSTB	2.17204	8.43686	8.88319	5.77815e-10	1.6813e-07	12.8284	Up
ADGRL2	1.39682	4.84256	8.8621	6.09174e-10	1.73034e-07	12.7771	Up
IER3	1.88558	3.91251	8.74416	8.19609e-10	2.27394e-07	12.489	Up
EML1	1.5316	4.49265	8.72444	8.61448e-10	2.3357e-07	12.4406	Up
GMPR	-0.881837	2.52901	-8.71189	8.89207e-10	2.35739e-07	12.4098	Down
SPRY4	1.49818	3.68315	8.70051	9.15166e-10	2.37346e-07	12.3819	Up
PPIF	2.12253	7.19103	8.60687	1.16039e-09	2.94542e-07	12.1512	Up
DCAKD	-0.986632	3.86334	-8.57319	1.26419e-09	3.14204e-07	12.0679	Down
EIF4EBP1	2.08231	5.33797	8.52042	1.44619e-09	3.45254e-07	11.9372	Up
NOCT	1.70381	4.50581	8.5202	1.447e-09	3.45254e-07	11.9367	Up
KLK10	2.63991	6.26624	8.47161	1.63835e-09	3.75117e-07	11.8159	Up
KRT75	3.7956	4.91398	8.46888	1.64983e-09	3.75117e-07	11.8091	Up
SPHK1	1.86413	4.37682	8.46496	1.66649e-09	3.75117e-07	11.7993	Up
KRT6C	5.35016	9.43652	8.43454	1.80152e-09	3.88145e-07	11.7236	Up
RIMS3	1.71938	4.62203	8.43237	1.81157e-09	3.88145e-07	11.7181	Up
PTHLH	3.33916	3.62285	8.42115	1.86447e-09	3.88145e-07	11.6901	Up
IVL	2.53827	7.73762	8.41425	1.89777e-09	3.88145e-07	11.6729	Up
KRT6B	4.77579	10.4657	8.41033	1.91696e-09	3.88145e-07	11.6631	Up
C3	-2.71007	3.82137	-8.4098	1.91958e-09	3.88145e-07	11.6618	Down
KYNU	1.69971	3.39483	8.39311	2.00362e-09	3.98387e-07	11.6201	Up
CHD6	-1.17835	3.73082	-8.37894	2.07797e-09	4.01347e-07	11.5847	Down
TXN	1.9925	8.06071	8.37747	2.08579e-09	4.01347e-07	11.581	Up
IFT122	-0.667867	3.08465	-8.3671	2.14222e-09	4.05662e-07	11.5551	Down
ELOVL1	1.45164	6.96755	8.35153	2.22977e-09	4.15643e-07	11.5161	Up
FAXDC2	-1.46318	3.06691	-8.21855	3.1436e-09	5.76972e-07	11.1818	Down
NGF	1.00026	2.59613	8.18235	3.4531e-09	6.24173e-07	11.0903	Up
SLPI	2.59513	9.45194	8.11023	4.16548e-09	7.40273e-07	10.9077	Up
SMOX	1.79071	4.49112	8.10528	4.2195e-09	7.40273e-07	10.8951	Up
PMEL	-2.03119	3.54984	-8.09368	4.34903e-09	7.46381e-07	10.8657	Down
EXOSC7	-0.859307	4.07567	-8.09101	4.37944e-09	7.46381e-07	10.8589	Down
NRBF2	1.56306	5.17733	8.07539	4.56159e-09	7.66476e-07	10.8192	Up
NOP10	1.12826	6.26898	8.05656	4.79143e-09	7.93913e-07	10.7713	Up
CFD	-2.98048	5.10861	-8.04584	4.92758e-09	8.05287e-07	10.744	Down
RABIF	0.927886	4.00927	8.02814	5.16099e-09	8.32034e-07	10.6989	Up
KDM3B	-0.913596	4.66295	-8.00799	5.44036e-09	8.65379e-07	10.6475	Down
MED8	0.938342	5.11308	7.96599	6.0733e-09	9.43962e-07	10.5403	Up
PVR	1.02798	3.77611	7.96478	6.09263e-09	9.43962e-07	10.5372	Up
GPD1L	-0.854425	3.24412	-7.93895	6.52006e-09	9.97234e-07	10.4711	Down
TIGAR	1.15515	3.14865	7.91921	6.86731e-09	1.03705e-06	10.4205	Up
SRGAP3	-0.563986	2.27704	-7.90693	7.09259e-09	1.04935e-06	10.3891	Down
ACOT7	1.26141	4.05823	7.90092	7.20561e-09	1.04935e-06	10.3737	Up
KRT6A	3.53347	10.7088	7.89907	7.24086e-09	1.04935e-06	10.3689	Up
TMEM40	1.71177	5.79835	7.89595	7.30058e-09	1.04935e-06	10.3609	Up
MLANA	-1.1932	2.57423	-7.88719	7.4709e-09	1.06105e-06	10.3384	Down
SLAMF7	2.14549	4.04757	7.88027	7.60837e-09	1.06786e-06	10.3206	Up
BBS2	-1.36121	3.99463	-7.87155	7.78501e-09	1.07994e-06	10.2983	Down
TYR	-1.2786	2.39409	-7.86491	7.92246e-09	1.08638e-06	10.2812	Down
KRT2	-6.01916	6.63477	-7.84075	8.44381e-09	1.14471e-06	10.2191	Down
ADCY2	-0.864756	1.88543	-7.82474	8.80835e-09	1.18071e-06	10.1779	Down
SH3BGRL3	1.15665	7.39949	7.81602	9.01338e-09	1.19477e-06	10.1554	Up
HMOX2	1.44743	4.90161	7.80129	9.37118e-09	1.22409e-06	10.1175	Up
ADAM23	2.11082	4.14371	7.79854	9.43974e-09	1.22409e-06	10.1103	Up
CNTNAP2	0.903981	2.12918	7.73695	1.11117e-08	1.42541e-06	9.9513	Up
CHST2	2.01611	3.63172	7.71557	1.17601e-08	1.49254e-06	9.89598	Up
ADM	2.35915	5.7958	7.68815	1.26483e-08	1.56984e-06	9.82496	Up
EEF2K	-2.23535	4.53023	-7.6873	1.26768e-08	1.56984e-06	9.82276	Down
PRR15L	-0.889673	2.32236	-7.68472	1.2764e-08	1.56984e-06	9.81607	Down
RNF11	0.959975	6.2314	7.67997	1.29264e-08	1.57359e-06	9.80374	Up
HMGCS2	-1.13586	2.17948	-7.6725	1.31857e-08	1.58894e-06	9.78437	Down
BDKRB1	0.780096	2.49872	7.65976	1.36402e-08	1.6081e-06	9.7513	Up
BTC	-1.35338	2.14543	-7.65951	1.36492e-08	1.6081e-06	9.75066	Down
RPL19	-0.724782	9.36143	-7.65531	1.38025e-08	1.6081e-06	9.73976	Down
RCAN1	1.95509	5.08465	7.65311	1.38838e-08	1.6081e-06	9.73403	Up
KCTD21	1.02357	3.4981	7.63725	1.44824e-08	1.6613e-06	9.69285	Up
HS3ST1	1.14183	2.8694	7.62698	1.48841e-08	1.69112e-06	9.66616	Up
KRT16	3.99425	11.3848	7.61883	1.5211e-08	1.71196e-06	9.64496	Up
TMEM256-PLSCR3	1.31023	4.42316	7.6151	1.53633e-08	1.71293e-06	9.63524	Up
CP	-1.37247	1.96272	-7.56739	1.74494e-08	1.90982e-06	9.511	Down
CEP68	-0.933192	3.6373	-7.53914	1.88185e-08	2.04095e-06	9.43728	Down
GPRIN1	1.49072	3.27761	7.52451	1.95699e-08	2.10114e-06	9.39907	Up
TCEAL9	1.29585	4.81395	7.52154	1.97257e-08	2.10114e-06	9.39133	Up
SERINC2	1.35705	5.21557	7.51663	1.99871e-08	2.11014e-06	9.37848	Up
EAF1	0.910523	5.12362	7.49974	2.09118e-08	2.17844e-06	9.33434	Up
RND3	1.6229	5.94635	7.49819	2.09992e-08	2.17844e-06	9.33027	Up
UNC13D	1.35256	3.88692	7.4813	2.19719e-08	2.2597e-06	9.28606	Up
CIB2	1.5449	3.88412	7.46387	2.30235e-08	2.34761e-06	9.24043	Up
S100A12	3.67984	4.57786	7.45129	2.38148e-08	2.40772e-06	9.20744	Up
NFIA	-1.21888	4.07487	-7.42456	2.55877e-08	2.56373e-06	9.13735	Down
STX11	1.0132	3.60133	7.42078	2.5849e-08	2.56373e-06	9.12743	Up
SOSTDC1	-1.08388	2.37582	-7.41706	2.61092e-08	2.56373e-06	9.11765	Down
TPBG	0.811664	4.53956	7.41552	2.62175e-08	2.56373e-06	9.11361	Up
QSOX1	1.98077	7.10251	7.39858	2.74405e-08	2.6615e-06	9.0691	Up
CHRDL1	-2.05993	2.513	-7.38358	2.85712e-08	2.74882e-06	9.02967	Down
FGFBP1	1.91143	6.20632	7.36227	3.02596e-08	2.88797e-06	8.97362	Up
CLU	-2.66904	4.08924	-7.354	3.09416e-08	2.92963e-06	8.95185	Down
TRIM25	-0.802391	4.85454	-7.34588	3.16272e-08	2.96499e-06	8.93045	Down
AKAP1	-0.849524	3.81584	-7.34153	3.20001e-08	2.96499e-06	8.91901	Down
DEPTOR	-0.94227	2.81339	-7.33847	3.22653e-08	2.96499e-06	8.91095	Down
PGF	1.91768	4.73067	7.33551	3.25247e-08	2.96499e-06	8.90313	Up
HS3ST3A1	1.4586	2.88414	7.33513	3.25578e-08	2.96499e-06	8.90214	Up
RPL18A	-0.747058	10.1511	-7.32326	3.36181e-08	3.03836e-06	8.87084	Down
KY	-0.930906	2.3328	-7.30719	3.51096e-08	3.1493e-06	8.82845	Down
RNF222	1.83545	4.21083	7.29809	3.59829e-08	3.20355e-06	8.80446	Up
HOXC4	-0.577957	2.43526	-7.28676	3.71024e-08	3.27875e-06	8.77454	Down
AEN	0.875606	3.84989	7.27164	3.8652e-08	3.39057e-06	8.73458	Up
IMPDH2	-0.839904	6.21542	-7.26083	3.9799e-08	3.46571e-06	8.70602	Down
RNF223	2.08101	4.24289	7.24641	4.1384e-08	3.57762e-06	8.66788	Up
IGFL1	3.66263	5.19779	7.23354	4.28521e-08	3.67788e-06	8.63383	Up
MAFF	1.19618	4.19367	7.21036	4.56326e-08	3.84215e-06	8.57243	Up
DRAP1	1.18973	6.20949	7.2096	4.57266e-08	3.84215e-06	8.57042	Up
LIFR	-1.88822	2.5741	-7.20955	4.57322e-08	3.84215e-06	8.5703	Down
ZNF362	-0.945453	3.86743	-7.18965	4.82709e-08	4.02707e-06	8.51753	Down
CACHD1	-1.37546	3.3365	-7.18111	4.94033e-08	4.09293e-06	8.49488	Down
KRT17	3.93089	9.55069	7.17624	5.00602e-08	4.11875e-06	8.48198	Up
MFSD4A	-0.994298	2.5409	-7.17364	5.04163e-08	4.11964e-06	8.47505	Down
TMEM63A	-1.0528	3.71348	-7.1695	5.09858e-08	4.13782e-06	8.46408	Down
FBLIM1	1.6603	4.9128	7.15437	5.31269e-08	4.28246e-06	8.4239	Up
NOP53	-1.40957	6.88232	-7.12268	5.79097e-08	4.62311e-06	8.33969	Down
CHPT1	-1.39917	3.23218	-7.1213	5.8128e-08	4.62311e-06	8.33602	Down
MAOB	-1.59381	2.69231	-7.11713	5.87922e-08	4.64497e-06	8.32492	Down
LRP4	-1.85455	3.99375	-7.11282	5.94862e-08	4.66889e-06	8.31345	Down
ORMDL2	1.00666	5.62121	7.09674	6.21493e-08	4.84602e-06	8.27067	Up
PLPPR2	0.954953	4.91274	7.09068	6.31848e-08	4.89477e-06	8.25453	Up
RNF122	1.5616	3.95845	7.07261	6.63758e-08	5.1088e-06	8.20639	Up
GDPD3	1.50356	5.19741	7.06952	6.69374e-08	5.11459e-06	8.19816	Up
POLR3G	1.26142	3.64036	7.0675	6.73085e-08	5.11459e-06	8.19276	Up
RPL10	-0.631243	9.1484	-7.06387	6.79776e-08	5.13274e-06	8.1831	Down
KAT2A	-1.13989	4.28571	-7.05979	6.87383e-08	5.15754e-06	8.17222	Down
SCO2	1.33323	3.90263	7.03766	7.30194e-08	5.44451e-06	8.11319	Up
ITFG2	-0.74552	3.37374	-7.03204	7.41507e-08	5.49452e-06	8.09817	Down
MT1X	-2.21676	7.0565	-7.02833	7.49044e-08	5.51611e-06	8.08829	Down
BMP2K	0.86592	5.50997	7.02018	7.65928e-08	5.60502e-06	8.06651	Up
SPRR3	2.18805	3.50802	7.01799	7.70514e-08	5.60502e-06	8.06068	Up
CIRBP	-1.21154	5.98709	-7.01213	7.82962e-08	5.66105e-06	8.04502	Down
COX4I1	-0.727463	7.69416	-7.00952	7.88584e-08	5.66735e-06	8.03803	Down
DUSP14	1.48449	7.07956	6.99722	8.15552e-08	5.82607e-06	8.00518	Up
DSG3	1.94589	8.31963	6.99095	8.29674e-08	5.85098e-06	7.9884	Up
ARL5B	1.18989	4.57127	6.99001	8.31793e-08	5.85098e-06	7.98591	Up
HSPH1	1.55884	4.88578	6.98783	8.36775e-08	5.85098e-06	7.98008	Up
TTC39A	1.3434	3.90954	6.98701	8.38656e-08	5.85098e-06	7.97788	Up
EIF4B	-0.787075	7.16641	-6.97864	8.58102e-08	5.95183e-06	7.95548	Down
H6PD	-1.4554	4.27059	-6.96021	9.02523e-08	6.22375e-06	7.90617	Down
MBOAT2	1.32964	5.44477	6.9442	9.42987e-08	6.4184e-06	7.86331	Up
PRR4	-2.0509	2.55548	-6.94355	9.44688e-08	6.4184e-06	7.86155	Down
IL1RN	1.86924	6.42427	6.9427	9.46889e-08	6.4184e-06	7.85928	Up
KLK12	2.74152	3.6855	6.92869	9.83954e-08	6.63196e-06	7.82176	Up
TPM4	0.882714	7.95469	6.90472	1.05085e-07	7.01913e-06	7.75749	Up
ZG16B	-1.52705	2.47952	-6.90392	1.05316e-07	7.01913e-06	7.75533	Down
SGMS2	0.958831	3.76705	6.88904	1.09708e-07	7.21058e-06	7.71541	Up
FAN1	-0.808377	3.10433	-6.88885	1.09766e-07	7.21058e-06	7.71489	Down
ULBP3	0.839781	2.38186	6.88807	1.10002e-07	7.21058e-06	7.7128	Up
ENTPD7	0.816904	4.30275	6.8831	1.11515e-07	7.26981e-06	7.69945	Up
ZNF185	1.31596	6.38837	6.87657	1.13534e-07	7.36117e-06	7.68192	Up
CDON	-1.72751	3.10158	-6.85907	1.1913e-07	7.67687e-06	7.63489	Down
NEO1	-1.55201	4.26623	-6.85736	1.1969e-07	7.67687e-06	7.63032	Down
BDKRB2	0.986474	4.11932	6.83484	1.27339e-07	8.02555e-06	7.56978	Up
SP1	-0.723719	5.23154	-6.83442	1.27486e-07	8.02555e-06	7.56865	Down
DUSP18	0.82912	3.53818	6.8333	1.27881e-07	8.02555e-06	7.56563	Up
RPS28	-0.695459	9.81728	-6.8332	1.27918e-07	8.02555e-06	7.56535	Down
LY75-CD302	-1.4188	2.76216	-6.83158	1.2849e-07	8.02555e-06	7.56099	Down
SESN2	1.63292	4.197	6.82852	1.29577e-07	8.0513e-06	7.55275	Up
ZNF562	0.873038	4.22363	6.82661	1.30258e-07	8.05173e-06	7.54762	Up
HEPHL1	3.73336	5.05414	6.82472	1.30939e-07	8.05206e-06	7.54253	Up
SOWAHC	1.20696	5.2732	6.81527	1.34388e-07	8.2218e-06	7.51712	Up
CDCA7L	-0.749103	3.26065	-6.81317	1.35169e-07	8.22736e-06	7.51146	Down
RRAS2	0.9667	3.9833	6.80263	1.39153e-07	8.42085e-06	7.48307	Up
MFAP4	-2.3368	5.2244	-6.79823	1.40851e-07	8.42085e-06	7.47122	Down
PNRC1	-0.953138	7.29135	-6.79808	1.40909e-07	8.42085e-06	7.47082	Down
LYRM9	-0.680547	2.3619	-6.7974	1.41171e-07	8.42085e-06	7.469	Down
HNRNPA1	-1.14638	6.87365	-6.78693	1.45305e-07	8.62432e-06	7.44079	Down
NFIC	-1.38504	5.55499	-6.77801	1.48926e-07	8.77586e-06	7.41674	Down
PITX1	1.64593	3.90607	6.77702	1.49329e-07	8.77586e-06	7.41409	Up
BLNK	1.32485	4.97636	6.76269	1.55354e-07	9.04426e-06	7.37544	Up
SCRN1	0.607807	4.03534	6.76255	1.55413e-07	9.04426e-06	7.37507	Up
NFIB	-1.85999	4.66536	-6.75576	1.58353e-07	9.15465e-06	7.35675	Down
S100A14	1.16608	8.58832	6.75464	1.58844e-07	9.15465e-06	7.35373	Up
OSR1	-0.814054	2.46067	-6.73592	1.6727e-07	9.59388e-06	7.30322	Down
LDB1	-1.02239	5.9136	-6.71961	1.74979e-07	9.98802e-06	7.25918	Down
KIT	-1.7303	3.25686	-6.71614	1.76664e-07	1.00362e-05	7.24981	Down
BCL11A	-1.17688	3.24577	-6.70991	1.79735e-07	1.01622e-05	7.23297	Down
ANXA3	2.07401	4.53854	6.70675	1.8131e-07	1.01811e-05	7.22444	Up
TATDN2	-0.576456	4.33979	-6.70582	1.81775e-07	1.01811e-05	7.22194	Down
RPL8	-0.721727	9.00208	-6.6874	1.91278e-07	1.06633e-05	7.17213	Down
STX1A	0.755207	2.58759	6.66249	2.04929e-07	1.13712e-05	7.10476	Up
HPSE	1.47697	3.81291	6.65675	2.08215e-07	1.15e-05	7.08921	Up
PRR9	3.98299	4.69507	6.64258	2.16547e-07	1.18991e-05	7.05086	Up
RAET1L	2.03424	2.80114	6.6401	2.1804e-07	1.18991e-05	7.04415	Up
SAMD9	2.04678	4.36773	6.63843	2.19053e-07	1.18991e-05	7.03962	Up
MYO1B	1.11694	5.94507	6.63705	2.19893e-07	1.18991e-05	7.03588	Up
HNRNPUL1	-0.754008	6.27019	-6.63617	2.20428e-07	1.18991e-05	7.0335	Down
CNFN	1.78047	9.915	6.6343	2.21572e-07	1.1907e-05	7.02844	Up
GPR153	1.12549	4.59061	6.61194	2.35745e-07	1.26118e-05	6.96784	Up
GSTP1	0.860172	8.50383	6.60713	2.38909e-07	1.2716e-05	6.95481	Up
OXSR1	0.978747	5.2529	6.60576	2.39824e-07	1.2716e-05	6.95108	Up
PLK2	1.0988	6.26151	6.60227	2.42155e-07	1.27828e-05	6.94162	Up
ENDOD1	0.82484	6.08295	6.59021	2.50393e-07	1.31406e-05	6.90893	Up
PPARD	1.35982	5.88379	6.58915	2.51136e-07	1.31406e-05	6.90603	Up
HOMER1	0.993362	3.79773	6.58202	2.56154e-07	1.33109e-05	6.88669	Up
EIF4E	0.763711	3.32105	6.58136	2.56624e-07	1.33109e-05	6.8849	Up
LPAR3	1.23488	4.11765	6.5755	2.60831e-07	1.34706e-05	6.86901	Up
BBS1	-0.608129	3.33232	-6.56473	2.68752e-07	1.38199e-05	6.83977	Down
USP40	-0.790962	3.41025	-6.55515	2.75999e-07	1.41316e-05	6.81377	Down
FGF11	1.34729	4.90606	6.54815	2.81426e-07	1.43479e-05	6.79473	Up
WNK2	-1.19776	2.37467	-6.54526	2.83691e-07	1.44019e-05	6.7869	Down
S100A16	1.09898	7.7182	6.54186	2.8639e-07	1.44773e-05	6.77764	Up
GLIPR1	1.40451	4.19404	6.53997	2.87892e-07	1.44918e-05	6.77253	Up
YLPM1	-0.97803	4.13798	-6.51556	3.08115e-07	1.5414e-05	6.70618	Down
KIF22	-0.539839	4.1447	-6.51477	3.08796e-07	1.5414e-05	6.70402	Down
BZW1	1.17936	6.50348	6.51005	3.12876e-07	1.55526e-05	6.69119	Up
SCD	2.07149	6.89247	6.50773	3.14902e-07	1.55883e-05	6.68489	Up
ARNTL2	1.40537	4.64141	6.50082	3.21017e-07	1.58253e-05	6.66609	Up
TMEM45B	1.5459	5.54253	6.4909	3.30005e-07	1.61769e-05	6.6391	Up
LCE3E	2.84385	8.10087	6.48997	3.3086e-07	1.61769e-05	6.63657	Up
LYPD5	2.07752	6.82184	6.48274	3.37596e-07	1.64388e-05	6.61687	Up
PFN2	1.06612	4.0751	6.48117	3.39068e-07	1.64434e-05	6.61262	Up
CCDC92	0.699739	4.08391	6.4733	3.4659e-07	1.67401e-05	6.59118	Up
TTC9	1.61424	4.37312	6.4638	3.55887e-07	1.70826e-05	6.5653	Up
BCL6	-1.04713	4.93125	-6.46309	3.56591e-07	1.70826e-05	6.56337	Down
GALNT6	1.49481	5.13987	6.4617	3.57975e-07	1.70826e-05	6.55958	Up
TBX3	-0.996842	4.34332	-6.45502	3.64697e-07	1.72906e-05	6.5414	Down
FRZB	-1.13906	2.45077	-6.45324	3.66512e-07	1.72906e-05	6.53655	Down
C7	-1.54337	2.252	-6.45307	3.66682e-07	1.72906e-05	6.5361	Down
PARD3B	-0.76751	2.98375	-6.44923	3.70628e-07	1.74078e-05	6.52564	Down
ACSF2	-0.71265	2.72645	-6.41736	4.05084e-07	1.89516e-05	6.43876	Down
IGFL2	2.34697	5.54425	6.40792	4.15903e-07	1.93172e-05	6.413	Up
CA12	-0.867369	5.96911	-6.40772	4.16137e-07	1.93172e-05	6.41245	Down
AKIRIN1	0.642054	4.65193	6.39144	4.35481e-07	2.01368e-05	6.36804	Up
MOSPD1	0.946402	3.88288	6.36567	4.67986e-07	2.14733e-05	6.29769	Up
TFAP2B	-1.0226	2.48007	-6.35088	4.87741e-07	2.22218e-05	6.25728	Down
TFDP2	-1.0151	3.29511	-6.35068	4.88023e-07	2.22218e-05	6.25671	Down
PODNL1	0.948741	3.48287	6.34508	4.95725e-07	2.24867e-05	6.24141	Up
ZNF426	1.42642	4.38975	6.34182	5.00261e-07	2.26065e-05	6.23251	Up
PI16	-2.43792	3.15801	-6.33788	5.058e-07	2.27705e-05	6.22175	Down
MATN2	-1.02431	3.84633	-6.32817	5.19729e-07	2.33097e-05	6.1952	Down
TTC7B	0.638911	3.59796	6.32097	5.303e-07	2.3668e-05	6.17552	Up
HPCAL1	0.69914	3.6215	6.32004	5.31688e-07	2.3668e-05	6.17297	Up
CCDC80	-2.36983	4.71537	-6.31238	5.43209e-07	2.40324e-05	6.15202	Down
CMTR1	-0.542796	3.84739	-6.31192	5.43902e-07	2.40324e-05	6.15077	Down
ADAMTSL5	0.724923	2.51513	6.30483	5.54816e-07	2.44242e-05	6.13136	Up
L3MBTL4	-1.0766	2.67647	-6.29786	5.6574e-07	2.48135e-05	6.1123	Down
MYD88	0.853485	4.94951	6.29646	5.67961e-07	2.48197e-05	6.10847	Up
ADD3	-1.50369	3.45518	-6.2933	5.73011e-07	2.48559e-05	6.09982	Down
AMPD3	1.35446	4.38181	6.29248	5.74333e-07	2.48559e-05	6.09757	Up
DEF6	-0.81627	3.59627	-6.29204	5.7504e-07	2.48559e-05	6.09637	Down
ODC1	2.73972	5.73	6.29057	5.77418e-07	2.48686e-05	6.09233	Up
USP2	1.99219	4.16393	6.28909	5.79814e-07	2.48819e-05	6.08829	Up
GFRA1	-1.30294	2.61704	-6.28522	5.86136e-07	2.50631e-05	6.07769	Down
NIPA2	0.649808	3.7458	6.28084	5.93362e-07	2.52815e-05	6.06572	Up
FABP5	1.60981	9.44557	6.27453	6.03947e-07	2.56409e-05	6.04844	Up
PDZD2	-1.30086	3.60582	-6.27128	6.09473e-07	2.57837e-05	6.03954	Down
GSN	-1.36068	6.36162	-6.26216	6.25243e-07	2.63574e-05	6.01457	Down
BTBD2	-0.712331	5.2161	-6.25959	6.29775e-07	2.6455e-05	6.00752	Down
STAM	0.923121	4.75044	6.24988	6.47142e-07	2.70891e-05	5.98093	Up
DNASE1L1	0.687491	3.6526	6.24578	6.54636e-07	2.7307e-05	5.96968	Up
HMGN2	-1.28259	5.23587	-6.24008	6.6517e-07	2.76497e-05	5.95408	Down
CRCT1	1.90309	9.24372	6.23759	6.69839e-07	2.7692e-05	5.94725	Up
EEF1G	-0.729212	9.35158	-6.23706	6.70829e-07	2.7692e-05	5.94581	Down
NABP1	1.32269	4.0132	6.23441	6.75847e-07	2.77489e-05	5.93852	Up
TSPAN8	-0.923732	1.81671	-6.23387	6.7686e-07	2.77489e-05	5.93706	Down
PGAM1	1.21657	7.16807	6.23025	6.83773e-07	2.79363e-05	5.92713	Up
SIAH2	0.857684	5.19283	6.22619	6.91605e-07	2.81599e-05	5.916	Up
ALPK2	0.509836	1.96511	6.2196	7.04506e-07	2.85876e-05	5.89794	Up
EGFR	-1.08266	6.10191	-6.21482	7.14015e-07	2.88753e-05	5.88484	Down
ARID1B	-0.747551	4.79559	-6.19938	7.45641e-07	3.00524e-05	5.84249	Down
STAC2	-2.04388	3.16069	-6.19635	7.52017e-07	3.02073e-05	5.83417	Down
NPTX1	2.26663	3.2514	6.18946	7.66705e-07	3.06939e-05	5.81527	Up
CLDND1	0.965729	4.66819	6.18748	7.70986e-07	3.07621e-05	5.80983	Up
R3HDM2	-0.678315	4.46659	-6.18482	7.76758e-07	3.08891e-05	5.80254	Down
UGCG	1.20558	5.7861	6.17883	7.89937e-07	3.13088e-05	5.7861	Up
MGST2	-0.941573	4.40755	-6.16439	8.22652e-07	3.24319e-05	5.74645	Down
ADAMTSL4	1.35456	4.61508	6.16301	8.25848e-07	3.24319e-05	5.74266	Up
AMOT	-0.674364	2.29183	-6.16276	8.26428e-07	3.24319e-05	5.74198	Down
GPHN	-0.592212	3.10322	-6.15233	8.51008e-07	3.31813e-05	5.71334	Down
NAT10	-0.674571	4.3162	-6.1523	8.51088e-07	3.31813e-05	5.71325	Down
MTR	-0.921331	3.85361	-6.14856	8.60072e-07	3.34223e-05	5.70299	Down
FHL2	0.88176	4.80989	6.14559	8.67277e-07	3.35929e-05	5.69484	Up
GTPBP2	0.920368	4.81008	6.14032	8.80219e-07	3.3969e-05	5.68037	Up
CES1	-1.41816	2.90362	-6.13933	8.8268e-07	3.3969e-05	5.67764	Down
ASL	0.830218	3.85947	6.13057	9.04701e-07	3.47045e-05	5.65356	Up
TSKU	-0.755883	4.18189	-6.12886	9.09052e-07	3.47596e-05	5.64888	Down
GATAD2B	-0.745604	4.71913	-6.1242	9.21044e-07	3.51056e-05	5.63607	Down
TRIB1	0.998728	4.77709	6.12264	9.25095e-07	3.51477e-05	5.63178	Up
SERTAD1	1.28666	4.65957	6.12109	9.29138e-07	3.51893e-05	5.62752	Up
PIK3IP1	-1.0231	3.68597	-6.10868	9.62149e-07	3.63242e-05	5.59341	Down
MN1	0.84738	3.22092	6.10748	9.65401e-07	3.6332e-05	5.59012	Up
TRIM52	-0.618799	2.58813	-6.10254	9.78921e-07	3.67249e-05	5.57653	Down
SNX1	-0.735928	4.24514	-6.10107	9.82981e-07	3.67616e-05	5.57249	Down
DHRS7	0.960789	5.00926	6.09663	9.95328e-07	3.6936e-05	5.56029	Up
CRACR2A	-0.832422	2.30749	-6.09545	9.98654e-07	3.6936e-05	5.55703	Down
EPN1	1.14923	6.21766	6.09506	9.99737e-07	3.6936e-05	5.55597	Up
PNLIPRP3	1.80495	4.76422	6.09447	1.00141e-06	3.6936e-05	5.55434	Up
THBS4	-1.72001	2.74364	-6.09348	1.00421e-06	3.6936e-05	5.55161	Down
BCL10	0.723163	4.36586	6.09277	1.00622e-06	3.6936e-05	5.54966	Up
NTAN1	0.830186	4.9605	6.09044	1.01284e-06	3.70575e-05	5.54326	Up
TSPYL2	-1.25735	3.14367	-6.08942	1.01574e-06	3.70575e-05	5.54046	Down
ZNF318	-0.751008	3.40582	-6.08273	1.03506e-06	3.7647e-05	5.52206	Down
MAP7D1	1.05956	6.02608	6.08065	1.04113e-06	3.77527e-05	5.51634	Up
OCA2	-0.70469	2.20202	-6.07121	1.06918e-06	3.86524e-05	5.49037	Down
WLS	-0.812172	4.3618	-6.06509	1.08777e-06	3.92057e-05	5.47353	Down
GPX3	1.82048	6.32688	6.06167	1.09828e-06	3.94654e-05	5.46413	Up
ANKRD31	1.22332	2.65618	6.05621	1.11533e-06	3.99575e-05	5.44909	Up
TP53I3	1.15193	3.99394	6.05097	1.13192e-06	4.04306e-05	5.43466	Up
CPEB4	1.06805	4.87406	6.04523	1.15036e-06	4.09667e-05	5.41887	Up
CCND1	-1.26643	5.48181	-6.04069	1.16517e-06	4.13705e-05	5.40638	Down
LRRC20	1.64744	3.67146	6.03827	1.17314e-06	4.15298e-05	5.39972	Up
ENAH	0.913112	5.55758	6.03221	1.19335e-06	4.21202e-05	5.38304	Up
IGF2BP2	1.27396	3.57543	6.03017	1.20024e-06	4.21991e-05	5.37741	Up
EEF1A2	1.75479	3.99911	6.02946	1.20266e-06	4.21991e-05	5.37545	Up
SERTAD4	-1.20511	3.2341	-6.02496	1.21801e-06	4.26126e-05	5.36305	Down
FLRT3	1.67376	3.92212	6.02115	1.23114e-06	4.29459e-05	5.35258	Up
ZNF704	-0.897642	2.93221	-6.01611	1.24877e-06	4.34127e-05	5.3387	Down
SERP1	0.813979	5.28625	6.01525	1.2518e-06	4.34127e-05	5.33633	Up
TES	0.832313	4.96755	6.00971	1.27151e-06	4.39684e-05	5.32107	Up
GLDN	-0.82481	2.66034	-6.00758	1.27917e-06	4.41054e-05	5.3152	Down
PTDSS2	0.749394	3.72332	5.9986	1.31198e-06	4.51063e-05	5.29046	Up
RPS19	-0.894479	8.9215	-5.99664	1.31925e-06	4.5226e-05	5.28506	Down
ZNF740	-0.61094	3.43113	-5.99552	1.32342e-06	4.52391e-05	5.28198	Down
S100A9	3.55704	10.834	5.9932	1.33213e-06	4.5325e-05	5.27557	Up
SIN3A	-0.733019	4.48986	-5.99282	1.33354e-06	4.5325e-05	5.27454	Down
TRNP1	0.83476	3.85364	5.99068	1.34163e-06	4.54706e-05	5.26863	Up
DCN	-2.18691	6.1709	-5.97947	1.38476e-06	4.67994e-05	5.23773	Down
AUTS2	-0.829789	3.59343	-5.97829	1.38936e-06	4.68222e-05	5.23449	Down
MAFG	0.620763	3.59437	5.97648	1.39646e-06	4.69118e-05	5.22951	Up
TPMT	1.08414	4.2747	5.97562	1.39988e-06	4.69118e-05	5.22712	Up
JADE2	-0.816429	3.00813	-5.9712	1.41744e-06	4.7367e-05	5.21495	Down
TP53INP2	0.824041	4.52608	5.95585	1.48021e-06	4.93265e-05	5.17262	Up
GFOD2	1.06889	4.35342	5.95121	1.49973e-06	4.97499e-05	5.15983	Up
KRT37	1.91149	3.34855	5.95085	1.50125e-06	4.97499e-05	5.15884	Up
NAGS	1.34953	3.11705	5.94846	1.5114e-06	4.98445e-05	5.15226	Up
ACACB	-1.06838	2.73916	-5.94821	1.51246e-06	4.98445e-05	5.15157	Down
TMEM184B	0.842362	4.66544	5.94678	1.51859e-06	4.99083e-05	5.14762	Up
KAT7	-0.946698	4.47798	-5.94166	1.54073e-06	5.0497e-05	5.13349	Down
TSG101	0.550814	5.62818	5.93941	1.55053e-06	5.06789e-05	5.1273	Up
ZNF467	0.846856	3.48531	5.93807	1.55643e-06	5.07327e-05	5.12359	Up
MTHFD1L	1.03635	3.65489	5.935	1.56999e-06	5.10354e-05	5.11511	Up
POLR3GL	-0.658816	3.13455	-5.92683	1.60662e-06	5.20841e-05	5.09259	Down
TFCP2L1	-1.41856	4.47021	-5.91873	1.64384e-06	5.31464e-05	5.07022	Down
PCBP2	-0.642758	6.76494	-5.91236	1.67368e-06	5.38195e-05	5.05265	Down
EPB41L3	1.02656	4.2399	5.90843	1.69236e-06	5.41079e-05	5.04182	Up
UBAP1	0.904776	5.51096	5.90762	1.69626e-06	5.41079e-05	5.03957	Up
CLIC3	1.55532	6.39996	5.89892	1.73846e-06	5.52078e-05	5.01557	Up
S100A8	3.44862	10.3241	5.89861	1.74e-06	5.52078e-05	5.01471	Up
ZNF256	-0.792262	2.67054	-5.89711	1.7474e-06	5.52958e-05	5.01056	Down
HSBP1	0.955791	5.24751	5.89537	1.75599e-06	5.54206e-05	5.00577	Up
ISG20	1.04916	2.77048	5.89198	1.77293e-06	5.58074e-05	4.9964	Up
IL36RN	1.77529	6.57515	5.88954	1.78517e-06	5.5931e-05	4.98968	Up
RABGEF1	0.721765	4.87074	5.88933	1.78623e-06	5.5931e-05	4.9891	Up
CRTAP	-1.31153	5.18157	-5.86919	1.89091e-06	5.90539e-05	4.93349	Down
SCAF8	-0.765545	4.15266	-5.86201	1.92969e-06	6.01075e-05	4.91367	Down
CLCF1	0.970049	3.34288	5.85485	1.96918e-06	6.1178e-05	4.89388	Up
FBLN5	-1.59696	4.02791	-5.85257	1.98193e-06	6.14141e-05	4.88758	Down
PDGFD	-1.28932	2.76663	-5.8457	2.02083e-06	6.24574e-05	4.8686	Down
MED13L	-0.931266	5.69072	-5.84419	2.02947e-06	6.25228e-05	4.86444	Down
BCL2	-0.811327	2.36624	-5.83749	2.06832e-06	6.31506e-05	4.84593	Down
ZNF395	-1.01558	4.64683	-5.83725	2.06973e-06	6.31506e-05	4.84526	Down
ACAA1	1.06888	4.89925	5.8343	2.08709e-06	6.35178e-05	4.83711	Up
PIP5KL1	1.06873	3.12452	5.82808	2.12416e-06	6.44816e-05	4.81992	Up
MCC	-0.854258	4.30443	-5.82422	2.14747e-06	6.50236e-05	4.80926	Down
CA6	-1.67052	2.56182	-5.81966	2.17539e-06	6.57023e-05	4.79665	Down
GPRASP1	-0.598956	2.32857	-5.81037	2.23334e-06	6.72822e-05	4.77098	Down
SH3D21	1.2037	5.256	5.80519	2.26635e-06	6.81048e-05	4.75666	Up
LRIG3	-1.37994	4.48942	-5.80341	2.2778e-06	6.82767e-05	4.75174	Down
RPS5	-0.787667	9.04388	-5.80058	2.29612e-06	6.86533e-05	4.74392	Down
CCDC124	1.04461	5.91122	5.79939	2.30385e-06	6.87122e-05	4.74064	Up
CDHR1	-2.19993	5.25688	-5.7939	2.33996e-06	6.94702e-05	4.72545	Down
GIPR	1.30459	3.17034	5.79376	2.34091e-06	6.94702e-05	4.72506	Up
NYNRIN	-1.10522	3.46299	-5.78687	2.38702e-06	7.06629e-05	4.70602	Down
LETMD1	-0.642363	3.44037	-5.78426	2.40469e-06	7.10097e-05	4.69882	Down
ZC3H6	-1.01452	3.03884	-5.7821	2.41946e-06	7.12694e-05	4.69284	Down
RELL2	1.18226	3.31571	5.7754	2.46579e-06	7.24214e-05	4.67432	Up
MAPK3	0.892877	6.20502	5.77449	2.4722e-06	7.24214e-05	4.67179	Up
MYEOV	-0.691044	1.83537	-5.77384	2.47677e-06	7.24214e-05	4.66999	Down
SELENOK	0.63045	4.22197	5.75903	2.58286e-06	7.53388e-05	4.62904	Up
RNF39	1.50871	4.18239	5.75291	2.62804e-06	7.61476e-05	4.61212	Up
CDC20	1.25304	3.9204	5.75269	2.6297e-06	7.61476e-05	4.6115	Up
ALOX12	1.67188	4.33921	5.75268	2.62974e-06	7.61476e-05	4.61149	Up
ZNF652	-1.47308	4.1242	-5.74917	2.65607e-06	7.66083e-05	4.60176	Down
SPAG17	1.56173	2.81366	5.74885	2.65849e-06	7.66083e-05	4.60087	Up
HIVEP3	-0.839252	3.06551	-5.7466	2.67548e-06	7.6912e-05	4.59466	Down
REEP3	0.737344	4.86366	5.73696	2.74955e-06	7.88514e-05	4.568	Up
GAN	-1.78318	5.19397	-5.72992	2.80502e-06	8.0249e-05	4.54851	Down
TMEM106C	0.639757	4.22218	5.72421	2.85081e-06	8.13639e-05	4.53271	Up
PRR12	-0.958878	4.32168	-5.72095	2.87726e-06	8.1923e-05	4.52369	Down
RNF145	0.667647	5.21632	5.71925	2.89111e-06	8.19254e-05	4.519	Up
GALNT1	0.752291	5.79511	5.71883	2.89457e-06	8.19254e-05	4.51784	Up
SECISBP2	-0.598323	4.31718	-5.71842	2.89795e-06	8.19254e-05	4.5167	Down
TNRC6B	-0.986901	4.1092	-5.71194	2.95167e-06	8.32469e-05	4.49877	Down
MAP3K9	1.40068	4.42086	5.70855	2.98024e-06	8.37036e-05	4.48937	Up
SFRP2	-2.35623	5.26454	-5.70835	2.9819e-06	8.37036e-05	4.48883	Down
MAOA	-0.727799	3.1453	-5.70587	3.00291e-06	8.3919e-05	4.48198	Down
CLDN17	2.48026	3.35758	5.70468	3.01307e-06	8.3919e-05	4.47868	Up
STARD7	-0.719694	5.29439	-5.70463	3.01355e-06	8.3919e-05	4.47852	Down
CCNE1	1.09321	2.94433	5.70414	3.01771e-06	8.3919e-05	4.47718	Up
COQ8A	-0.935786	3.4063	-5.70242	3.03251e-06	8.41277e-05	4.4724	Down
BUD31	0.706611	4.75892	5.70162	3.03932e-06	8.41277e-05	4.47022	Up
CLDN10	-1.27874	2.02538	-5.69505	3.0965e-06	8.54108e-05	4.45203	Down
TSPAN7	-1.44682	3.07823	-5.69466	3.09999e-06	8.54108e-05	4.45093	Down
SPECC1	0.536251	3.4307	5.68458	3.18984e-06	8.76838e-05	4.42304	Up
GLRX3	0.683459	5.36814	5.68342	3.20036e-06	8.77576e-05	4.41983	Up
RNASET2	-1.113	3.43908	-5.68212	3.2122e-06	8.77576e-05	4.41623	Down
PHACTR2	0.565815	4.0565	5.68186	3.21459e-06	8.77576e-05	4.4155	Up
LCE3D	2.01178	10.0315	5.6799	3.23251e-06	8.80452e-05	4.41008	Up
HMOX1	1.34932	6.25616	5.67695	3.25965e-06	8.85823e-05	4.40192	Up
UBE2A	0.577175	5.2987	5.67284	3.29784e-06	8.94165e-05	4.39055	Up
AGFG2	-0.922939	3.24558	-5.66624	3.36024e-06	9.08086e-05	4.37226	Down
PATZ1	-0.605907	2.87732	-5.66565	3.36588e-06	9.08086e-05	4.37062	Down
FUT2	1.33556	3.67835	5.665	3.37202e-06	9.08086e-05	4.36885	Up
GSKIP	0.766664	3.90669	5.65751	3.44446e-06	9.25505e-05	4.34811	Up
MRPL36	0.782884	4.61061	5.6548	3.47113e-06	9.29274e-05	4.34058	Up
SMAP1	0.696115	4.62472	5.6545	3.47407e-06	9.29274e-05	4.33975	Up
ACP7	2.29573	4.90688	5.64668	3.55206e-06	9.4801e-05	4.31809	Up
NOB1	-0.590785	5.01262	-5.63997	3.62027e-06	9.64058e-05	4.29953	Down
CDK5RAP2	-0.510923	3.85803	-5.63383	3.68394e-06	9.78829e-05	4.28252	Down
KRT73	-1.52572	2.35424	-5.62947	3.72979e-06	9.88809e-05	4.27046	Down
E2F3	0.55359	3.04034	5.6239	3.78927e-06	0.000100235	4.25502	Up
ACTR3	0.850835	6.36158	5.61773	3.85627e-06	0.000101782	4.23792	Up
NEK9	-0.594998	3.88739	-5.61562	3.8794e-06	0.000102166	4.23209	Down
MGST1	1.38194	3.86455	5.61356	3.90212e-06	0.000102417	4.22639	Up
AR	-0.669986	2.20978	-5.6132	3.90611e-06	0.000102417	4.22539	Down
RERGL	-0.571039	1.24137	-5.60221	4.02998e-06	0.000105203	4.19494	Down
RELT	0.719341	3.18375	5.60111	4.04258e-06	0.000105301	4.19189	Up
JPT1	1.1188	4.20818	5.58449	4.238e-06	0.000110151	4.14584	Up
VPS39	-0.726887	4.89408	-5.57682	4.33126e-06	0.00011233	4.12461	Down
MDFI	1.46733	4.45573	5.57604	4.34088e-06	0.000112336	4.12244	Up
AK1	0.894518	4.14082	5.57351	4.37219e-06	0.000112645	4.11543	Up
SUSD1	0.578348	2.98252	5.57316	4.37654e-06	0.000112645	4.11446	Up
SREK1IP1	0.928022	3.77326	5.57279	4.38116e-06	0.000112645	4.11344	Up
PRRC2B	-0.927092	5.34932	-5.57128	4.40001e-06	0.000112886	4.10925	Down
TDRP	0.728889	3.00207	5.56423	4.48897e-06	0.000114922	4.08972	Up
CHPF	0.889881	4.61044	5.5588	4.5588e-06	0.000116459	4.07467	Up
KCTD12	-1.29906	4.27507	-5.55595	4.59584e-06	0.000116993	4.06678	Down
JUNB	1.15666	7.90507	5.55569	4.5993e-06	0.000116993	4.06604	Up
LCE5A	-1.9233	2.90441	-5.54746	4.70805e-06	0.000119504	4.04325	Down
SORCS2	1.14756	3.44095	5.54644	4.7217e-06	0.000119519	4.04043	Up
FGFR3	-1.60159	5.51944	-5.54593	4.72865e-06	0.000119519	4.03899	Down
TRRAP	-0.794993	4.20615	-5.54125	4.79197e-06	0.000120863	4.02602	Down
G6PD	0.80039	5.0469	5.53974	4.81253e-06	0.000121125	4.02184	Up
PAN2	-0.935729	3.28796	-5.53125	4.93011e-06	0.000123736	3.9983	Down
USP38	0.677771	4.40585	5.53069	4.93787e-06	0.000123736	3.99677	Up
RAP1GAP	1.33347	3.23398	5.52953	4.95416e-06	0.000123736	3.99356	Up
CALB2	1.92614	3.40355	5.52861	4.96718e-06	0.000123736	3.991	Up
FBXO32	-0.973268	3.24287	-5.52854	4.9681e-06	0.000123736	3.99082	Down
NETO2	1.18321	3.54472	5.51819	5.11655e-06	0.000127167	3.96211	Up
MAPK6	0.90958	5.85694	5.51712	5.13213e-06	0.00012729	3.95914	Up
TRAPPC3	0.576167	5.22582	5.51428	5.1736e-06	0.000128052	3.95129	Up
TNRC6C	-0.655766	2.95478	-5.51259	5.19864e-06	0.000128115	3.94658	Down
LRIG1	-1.14129	3.86271	-5.51243	5.2009e-06	0.000128115	3.94616	Down
TAPBPL	-0.620954	3.31681	-5.51064	5.22747e-06	0.00012832	3.94119	Down
TINF2	0.642357	5.565	5.50546	5.30496e-06	0.000129689	3.92684	Up
PTCH1	-0.568812	2.39606	-5.50265	5.34757e-06	0.0001303	3.91904	Down
JMJD6	0.708172	3.23265	5.50174	5.36147e-06	0.0001303	3.91651	Up
HAS3	1.42298	4.43277	5.50165	5.36272e-06	0.0001303	3.91628	Up
MANF	0.748231	5.17737	5.4978	5.42172e-06	0.000131199	3.90561	Up
PDZD11	0.610758	4.631	5.49529	5.46068e-06	0.000131874	3.89863	Up
PHYHD1	-0.893442	3.28593	-5.49193	5.51299e-06	0.000132654	3.88934	Down
PFDN2	0.896223	5.35838	5.49137	5.52181e-06	0.000132654	3.88778	Up
RPS15	-0.699895	8.82764	-5.49108	5.52633e-06	0.000132654	3.88698	Down
GATA3	-2.09789	3.95699	-5.48415	5.63632e-06	0.000135023	3.86777	Down
ZMPSTE24	0.665955	4.90818	5.48166	5.67642e-06	0.000135711	3.86085	Up
NDEL1	0.936245	7.12362	5.48024	5.69928e-06	0.000135985	3.85694	Up
FBL	-1.00819	6.24206	-5.47825	5.73173e-06	0.000136486	3.8514	Down
CDH26	1.24415	2.95911	5.47316	5.81518e-06	0.000138198	3.83731	Up
OXA1L	-0.848027	5.73988	-5.46793	5.90245e-06	0.000139992	3.82279	Down
MGP	-2.06495	4.72371	-5.46223	5.99884e-06	0.00014194	3.80699	Down
PCOLCE2	-1.30309	2.45885	-5.46167	6.00836e-06	0.00014194	3.80545	Down
UBQLN2	0.765191	5.17173	5.45102	6.19315e-06	0.000146016	3.77592	Up
TSPAN14	-0.516771	5.12215	-5.4492	6.22523e-06	0.000146483	3.77088	Down
CYBRD1	-2.04902	5.37762	-5.44745	6.25634e-06	0.000146864	3.76602	Down
PCLO	-0.724266	1.99523	-5.44691	6.26603e-06	0.000146864	3.76451	Down
RPL22L1	1.13242	4.10864	5.43893	6.40982e-06	0.00014994	3.7424	Up
SBF2	-0.708413	4.33159	-5.43606	6.46239e-06	0.000150873	3.73443	Down
IPO13	0.656658	4.24553	5.43492	6.48338e-06	0.000151068	3.73127	Up
CNDP2	0.956235	4.83422	5.42746	6.62241e-06	0.000153742	3.71059	Up
ADCYAP1	0.598016	2.25486	5.42718	6.62767e-06	0.000153742	3.70982	Up
IL11	1.22395	2.68919	5.42668	6.63703e-06	0.000153742	3.70844	Up
CXCL8	3.12007	3.66441	5.42549	6.65962e-06	0.000153742	3.70513	Up
DIS3L	-0.709843	3.09151	-5.42533	6.6626e-06	0.000153742	3.70469	Down
VIT	-0.959375	2.21144	-5.42269	6.7128e-06	0.000154602	3.69738	Down
CHST15	0.712932	4.16801	5.4187	6.78947e-06	0.000156029	3.68631	Up
ERP29	-0.669117	4.90913	-5.41811	6.80093e-06	0.000156029	3.68466	Down
N4BP2L1	-0.798537	2.26564	-5.41576	6.84645e-06	0.000156772	3.67816	Down
TRAPPC6A	-1.04235	3.41404	-5.41327	6.89508e-06	0.000157583	3.67126	Down
TSPAN17	0.902179	4.28277	5.41236	6.91301e-06	0.000157691	3.66873	Up
APOE	-1.71856	3.86223	-5.40932	6.97299e-06	0.000158755	3.66031	Down
INO80C	0.782673	3.78689	5.40828	6.99378e-06	0.000158925	3.65741	Up
FOXI1	-0.566616	1.98872	-5.40253	7.109e-06	0.000161236	3.64149	Down
HOMER2	1.07769	5.94664	5.3886	7.3965e-06	0.000167439	3.60285	Up
ZNF768	-0.699686	3.1566	-5.38762	7.41713e-06	0.000167588	3.60014	Down
SPATA6	-0.841466	2.46206	-5.38285	7.51839e-06	0.000169555	3.58692	Down
KAT14	-0.591077	3.15477	-5.38123	7.55326e-06	0.000169948	3.58241	Down
ARHGEF9	-0.699378	3.19856	-5.37955	7.58943e-06	0.000170191	3.57776	Down
SKIL	0.899228	4.46735	5.37727	7.63876e-06	0.000170976	3.57145	Up
OVOL1	1.44581	5.45596	5.36515	7.90674e-06	0.000176643	3.53785	Up
RORC	-0.828955	2.8017	-5.36295	7.95636e-06	0.000177419	3.53175	Down
USB1	0.806418	3.89342	5.36194	7.97927e-06	0.000177598	3.52895	Up
FCHSD1	1.92025	5.65279	5.35972	8.02996e-06	0.000178394	3.52278	Up
SIPA1L2	0.925778	5.02015	5.35733	8.08464e-06	0.000179267	3.51617	Up
FEM1C	0.827839	4.33605	5.3567	8.09932e-06	0.000179267	3.5144	Up
EFR3B	1.2661	3.14422	5.35247	8.19724e-06	0.000181098	3.50269	Up
LUC7L2	-0.717696	4.36256	-5.34432	8.38957e-06	0.000185005	3.4801	Down
OCIAD2	0.871951	4.41306	5.33978	8.49887e-06	0.000187004	3.46748	Up
AOX1	-1.39956	2.65598	-5.33925	8.51157e-06	0.000187004	3.46603	Down
F10	-1.3282	3.02028	-5.3366	8.57597e-06	0.000188072	3.45869	Down
GIT1	-0.6063	4.31391	-5.32926	8.75712e-06	0.000191693	3.43832	Down
PLS3	0.636539	7.11346	5.32835	8.77965e-06	0.000191834	3.43582	Up
RUNDC3A	1.07016	3.49016	5.32745	8.80239e-06	0.000191979	3.4333	Up
GALK1	0.994629	4.32223	5.32264	8.9235e-06	0.000194265	3.41999	Up
ZNF106	-0.849374	4.14545	-5.31932	9.0084e-06	0.000195756	3.41076	Down
GALNT3	1.21002	3.87954	5.3179	9.04488e-06	0.000196192	3.40683	Up
HLF	-1.35411	3.43452	-5.30496	9.38417e-06	0.000203182	3.37096	Down
TMEM219	-0.586843	5.1197	-5.30397	9.41051e-06	0.000203383	3.36823	Down
QPCT	-1.21761	3.34602	-5.30089	9.49358e-06	0.000204807	3.35967	Down
HPSE2	-0.678286	1.99559	-5.29764	9.58179e-06	0.000206177	3.35066	Down
PLP1	-0.82096	2.07188	-5.29728	9.59164e-06	0.000206177	3.34966	Down
ZBTB16	-1.59508	2.64047	-5.29266	9.71856e-06	0.000208529	3.33685	Down
GATM	-1.68692	3.57449	-5.29162	9.74729e-06	0.000208771	3.33398	Down
FBXO45	1.25987	4.61206	5.29019	9.78716e-06	0.000209249	3.33	Up
EEF1A1	-1.18968	9.45955	-5.28786	9.85222e-06	0.000210263	3.32355	Down
BLCAP	-0.582009	4.66661	-5.28568	9.91339e-06	0.000211191	3.31752	Down
SMIM3	1.04788	3.33392	5.28386	9.96491e-06	0.00021191	3.31247	Up
NUP58	0.693222	4.4532	5.2821	1.00151e-05	0.000212598	3.30758	Up
ERAP1	-0.888119	3.78684	-5.27568	1.01996e-05	0.000215748	3.2898	Down
GPC3	-1.29047	2.67345	-5.27115	1.0332e-05	0.000218161	3.27724	Down
PRPF6	-0.784804	5.06462	-5.26948	1.03814e-05	0.000218816	3.2726	Down
SCPEP1	-0.980154	4.67502	-5.26451	1.05294e-05	0.000220766	3.25881	Down
PROS1	-1.20921	4.15789	-5.26172	1.06132e-05	0.000222132	3.2511	Down
P3H4	0.652909	3.38388	5.25862	1.07073e-05	0.000223227	3.2425	Up
UPK1B	1.7039	3.28532	5.25845	1.07125e-05	0.000223227	3.24202	Up
DDX60	-0.938391	3.0014	-5.25815	1.07216e-05	0.000223227	3.2412	Down
NTM	0.701291	2.59553	5.25665	1.07675e-05	0.000223791	3.23704	Up
SRGAP2	-1.02394	4.05592	-5.2542	1.0843e-05	0.000224969	3.23023	Down
FBXW4	-0.654259	4.15523	-5.25231	1.09015e-05	0.000225078	3.22499	Down
PTGIS	-1.86305	3.1661	-5.2522	1.09049e-05	0.000225078	3.22469	Down
ZNF668	0.657398	3.00594	5.25112	1.09383e-05	0.000225379	3.22171	Up
BCL9	-0.561057	3.39812	-5.24893	1.10067e-05	0.000226396	3.21565	Down
FBLN2	-1.64431	4.90209	-5.24609	1.1096e-05	0.00022784	3.20778	Down
GLI3	-0.615125	4.26278	-5.24011	1.12867e-05	0.000231359	3.19118	Down
FTSJ1	0.524236	4.45054	5.23769	1.13647e-05	0.000232558	3.18448	Up
CNIH1	0.765396	4.90364	5.23525	1.14438e-05	0.000233774	3.17773	Up
CRLF3	0.698959	4.06238	5.2316	1.15633e-05	0.000235812	3.16761	Up
MAP2K5	-0.716159	3.49277	-5.22871	1.16588e-05	0.000236891	3.15961	Down
ERI3	-0.547938	4.03589	-5.2282	1.16758e-05	0.000236891	3.15819	Down
ETV3	-0.716065	4.50468	-5.22622	1.17418e-05	0.000237519	3.1527	Down
S100A11	1.01172	8.14193	5.22608	1.17465e-05	0.000237519	3.15231	Up
S100A2	1.88914	7.49968	5.21635	1.20765e-05	0.000243778	3.12534	Up
EXOSC1	0.546248	4.24646	5.21465	1.2135e-05	0.000244545	3.12063	Up
MYO1E	0.670169	5.67933	5.21258	1.22066e-05	0.000245574	3.1149	Up
RIPK2	1.02369	3.9273	5.2096	1.23109e-05	0.000247253	3.10663	Up
CSRNP1	1.0412	4.3551	5.2085	1.23495e-05	0.000247613	3.10358	Up
DBNDD1	1.04941	3.2708	5.20529	1.24629e-05	0.000249467	3.09468	Up
NUS1	0.635364	4.92893	5.20466	1.2485e-05	0.00024949	3.09296	Up
SYT17	-0.622145	2.23808	-5.19692	1.27634e-05	0.000254628	3.07149	Down
DENND1B	0.704843	3.16702	5.1956	1.28113e-05	0.000255157	3.06784	Up
ROR1	-0.682382	2.50994	-5.19396	1.28711e-05	0.00025592	3.06331	Down
USP19	-0.526386	4.18482	-5.19232	1.29317e-05	0.000256448	3.05874	Down
SRRM1	-0.759225	5.39266	-5.19207	1.29406e-05	0.000256448	3.05806	Down
KCTD11	1.33375	5.60993	5.18819	1.30845e-05	0.000258869	3.0473	Up
ALAD	-0.666962	3.98202	-5.18715	1.31232e-05	0.000259205	3.04443	Down
TRIP10	0.817876	5.31154	5.18186	1.33224e-05	0.000262704	3.02977	Up
TM4SF1	1.73645	6.76969	5.17921	1.34233e-05	0.000263992	3.02242	Up
SUFU	-0.510922	3.6892	-5.17898	1.3432e-05	0.000263992	3.02179	Down
TNS1	-1.56488	4.67164	-5.17734	1.34951e-05	0.000264796	3.01723	Down
PCSK6	1.00068	3.7092	5.17247	1.36831e-05	0.000267953	3.00376	Up
TMEM109	-0.795141	5.24805	-5.17202	1.37008e-05	0.000267953	3.0025	Down
PLPP3	-1.51759	5.11143	-5.16809	1.38548e-05	0.00027052	2.99163	Down
PUSL1	0.716005	3.93186	5.16633	1.39244e-05	0.000271434	2.98675	Up
PEBP1	-0.755196	6.52046	-5.16281	1.4065e-05	0.000273728	2.97698	Down
SOCS6	0.581544	4.02541	5.15953	1.41968e-05	0.000275843	2.9679	Up
SOWAHB	0.843888	2.45069	5.15813	1.42535e-05	0.000276494	2.96402	Up
ANXA1	2.39003	9.3879	5.15621	1.43316e-05	0.000277559	2.9587	Up
CLDN8	-0.75261	1.72017	-5.1495	1.4608e-05	0.000282379	2.94012	Down
ELFN1	0.553007	2.50065	5.14902	1.46279e-05	0.000282379	2.93879	Up
MAMDC2	-1.28003	2.69538	-5.1482	1.4662e-05	0.000282581	2.93653	Down
PHF2	-0.57811	4.13062	-5.14744	1.4694e-05	0.00028274	2.93441	Down
ANKRD37	1.96945	4.24201	5.14588	1.47591e-05	0.000283537	2.9301	Up
RTN2	0.741925	3.07381	5.14431	1.48254e-05	0.000284353	2.92574	Up
SGPP1	0.677299	3.6499	5.13963	1.50244e-05	0.000287706	2.91277	Up
TMC7	0.829036	2.68878	5.1386	1.50681e-05	0.000288082	2.90994	Up
BOK	0.947403	5.02386	5.13429	1.52542e-05	0.000291172	2.898	Up
HM13	0.649222	5.02245	5.13323	1.53005e-05	0.000291589	2.89505	Up
RPL12	-0.738182	9.71978	-5.13186	1.53602e-05	0.000292261	2.89126	Down
NXN	0.804798	5.25109	5.13005	1.54396e-05	0.000293302	2.88625	Up
MELTF	-0.81927	2.42369	-5.12137	1.58259e-05	0.000300163	2.86221	Down
CTPS1	0.806971	4.21062	5.11918	1.59248e-05	0.000301559	2.85615	Up
BMP2	1.292	4.21319	5.1135	1.61841e-05	0.0003055	2.84043	Up
PCDH17	0.947757	2.69776	5.11065	1.63159e-05	0.000307502	2.83254	Up
RUSC1	0.552484	4.2277	5.10395	1.66303e-05	0.000312933	2.81397	Up
EPB41L1	-0.607642	2.96589	-5.10325	1.66632e-05	0.000313058	2.81205	Down
CLIC6	-1.00626	2.19887	-5.09994	1.68214e-05	0.00031547	2.80286	Down
LONRF1	-1.43323	4.21449	-5.09945	1.68444e-05	0.00031547	2.80153	Down
CYSRT1	1.33738	5.61314	5.09871	1.68801e-05	0.000315643	2.79947	Up
LRRC4	0.865215	2.94757	5.0981	1.69096e-05	0.000315699	2.79777	Up
METTL17	-0.558442	4.23642	-5.09684	1.69701e-05	0.000315847	2.7943	Down
OASL	1.85815	3.69944	5.09658	1.69827e-05	0.000315847	2.79358	Up
CTSH	-1.13164	3.90464	-5.09629	1.6997e-05	0.000315847	2.79276	Down
FKBP5	-1.20683	3.51336	-5.09573	1.70241e-05	0.000315858	2.79121	Down
DBNDD2	0.630485	4.30018	5.09445	1.70862e-05	0.000316055	2.78767	Up
DMD	-0.638303	2.39738	-5.09442	1.70876e-05	0.000316055	2.78759	Down
CEACAM19	1.21796	4.5618	5.09311	1.71512e-05	0.000316739	2.78398	Up
PNPLA8	0.63831	3.8836	5.09036	1.7286e-05	0.000318736	2.77636	Up
NDRG1	0.926066	8.27164	5.08962	1.73227e-05	0.00031892	2.7743	Up
SS18L2	0.878865	4.17687	5.08828	1.73888e-05	0.000319643	2.77059	Up
MDM4	-1.00134	4.19116	-5.08571	1.75166e-05	0.000321497	2.76347	Down
SH2D5	1.39378	2.92428	5.08124	1.77408e-05	0.000325113	2.7511	Up
ZNF577	-0.554371	2.72183	-5.07955	1.7826e-05	0.000326173	2.74644	Down
SPRR4	1.5243	3.39807	5.07677	1.7968e-05	0.000328268	2.73872	Up
CMTR2	0.797386	3.85156	5.0698	1.8328e-05	0.000334331	2.71944	Up
MRPS25	-0.679747	3.64683	-5.06783	1.8431e-05	0.000335537	2.71398	Down
SFPQ	-0.912775	6.05778	-5.06746	1.84503e-05	0.000335537	2.71297	Down
KLC2	0.60697	3.94816	5.06582	1.85365e-05	0.000336592	2.70843	Up
IFI44L	-1.30076	2.23429	-5.06272	1.8701e-05	0.000338548	2.69984	Down
TXNDC17	1.19024	4.60316	5.05953	1.88715e-05	0.000341117	2.69102	Up
DAPK3	0.892578	4.75709	5.05648	1.9036e-05	0.000343569	2.68258	Up
FTO	-0.511412	4.3701	-5.05448	1.91448e-05	0.000345011	2.67704	Down
RNF10	0.501157	5.84548	5.05314	1.92179e-05	0.000345806	2.67333	Up
EZH1	-0.774127	4.24003	-5.04982	1.94002e-05	0.000348037	2.66415	Down
CREG2	0.724654	1.9795	5.04784	1.95097e-05	0.000349099	2.65868	Up
NSDHL	0.780427	4.87029	5.04769	1.9518e-05	0.000349099	2.65827	Up
TP53	-0.907888	4.71657	-5.04536	1.96477e-05	0.000350369	2.65183	Down
USP43	1.15592	3.11918	5.04176	1.98504e-05	0.000353456	2.64185	Up
FOXN3	-0.876588	5.3121	-5.04102	1.98921e-05	0.00035367	2.63981	Down
OSBP	-0.564858	4.92289	-5.03996	1.99522e-05	0.000354211	2.63687	Down
CALML4	-0.567813	2.44231	-5.03642	2.0154e-05	0.000357263	2.62709	Down
KRTCAP3	-0.553058	2.67187	-5.03314	2.03432e-05	0.000360015	2.618	Down
NMNAT3	-0.927795	2.68387	-5.03268	2.03697e-05	0.000360015	2.61674	Down
KSR1	-0.713289	3.52619	-5.03007	2.05215e-05	0.000361199	2.60952	Down
MSX2	0.686604	3.15431	5.02693	2.07058e-05	0.0003638	2.60083	Up
RBBP4	-0.569136	4.66739	-5.02574	2.0776e-05	0.000364497	2.59754	Down
ECM1	1.14871	6.72475	5.02222	2.09853e-05	0.000367412	2.5878	Up
DCAF16	-0.775869	3.8958	-5.02191	2.10038e-05	0.000367412	2.58694	Down
ERO1A	1.58792	5.48504	5.02057	2.10837e-05	0.00036827	2.58325	Up
UBAP2L	-0.588953	5.42294	-5.01725	2.12838e-05	0.000371221	2.57407	Down
TMEM237	-0.892035	3.78881	-5.01599	2.13606e-05	0.000372018	2.57056	Down
BLZF1	0.734098	4.49416	5.01372	2.14991e-05	0.00037334	2.56428	Up
HERC2	-0.650998	4.08703	-5.01227	2.15878e-05	0.000374335	2.56028	Down
FZD5	0.740298	3.19334	5.00888	2.17968e-05	0.00037706	2.55092	Up
HDAC1	0.524533	5.26887	5.0087	2.18082e-05	0.00037706	2.55041	Up
TRAPPC12	-0.566369	4.24955	-5.00751	2.18822e-05	0.000377792	2.54712	Down
IRF2	-0.641814	4.09486	-5.00432	2.20815e-05	0.000379825	2.5383	Down
PTGS2	2.96344	4.29597	5.00425	2.2086e-05	0.000379825	2.5381	Up
GSTM5	-1.08578	2.49846	-5.00401	2.21014e-05	0.000379825	2.53743	Down
STARD4	0.868071	2.79253	5.00359	2.21273e-05	0.000379825	2.53629	Up
CPT1C	0.515681	2.43566	5.00283	2.21755e-05	0.00038009	2.53417	Up
CD34	-1.74155	5.15976	-5.00234	2.22064e-05	0.00038009	2.53282	Down
ZC3H12C	-0.661422	2.88852	-4.99912	2.24109e-05	0.00038304	2.52391	Down
STXBP1	0.583644	4.63721	4.99155	2.28986e-05	0.000390809	2.50299	Up
ERRFI1	1.16293	5.74412	4.99105	2.29309e-05	0.000390809	2.50162	Up
ZBTB37	-0.545799	3.21306	-4.98931	2.30448e-05	0.000392189	2.4968	Down
LCE3A	2.86868	5.45193	4.98721	2.31832e-05	0.000393983	2.49098	Up
ZKSCAN8	-0.918501	2.89235	-4.98339	2.34365e-05	0.000397299	2.48042	Down
UBE2D1	0.653389	3.64479	4.98326	2.3445e-05	0.000397299	2.48007	Up
NMB	1.05523	3.20576	4.98076	2.3612e-05	0.000399562	2.47317	Up
EIF2D	-0.540839	4.53497	-4.97651	2.38991e-05	0.000403217	2.46143	Down
PI4K2A	0.895254	4.99706	4.97607	2.39294e-05	0.000403217	2.4602	Up
CLDN4	1.40278	5.81379	4.97448	2.40379e-05	0.000404474	2.4558	Up
HSD17B1	0.835555	3.30284	4.97066	2.43003e-05	0.000408313	2.44525	Up
LRRC2	-0.541381	1.8378	-4.96965	2.437e-05	0.000408406	2.44247	Down
PNPLA7	-0.941497	2.78179	-4.96942	2.43864e-05	0.000408406	2.44181	Down
CTSF	-0.915951	3.61305	-4.9691	2.44085e-05	0.000408406	2.44093	Down
TIGD1	-0.723979	2.75543	-4.96761	2.45123e-05	0.000409157	2.43681	Down
HMGA2	0.643983	2.11902	4.96747	2.4522e-05	0.000409157	2.43643	Up
TMEM116	-1.23421	2.63945	-4.96674	2.45726e-05	0.000409429	2.43443	Down
LDLR	1.22847	5.8112	4.96337	2.48094e-05	0.000412798	2.42511	Up
TJP2	0.87659	5.32729	4.96071	2.49978e-05	0.000415354	2.41776	Up
PDZD8	0.683407	4.66969	4.95792	2.5197e-05	0.00041808	2.41005	Up
KCTD5	0.617018	4.87702	4.95539	2.53793e-05	0.000420468	2.40304	Up
SRF	0.659646	5.00948	4.95494	2.54113e-05	0.000420468	2.40181	Up
BICRAL	-0.607476	3.66503	-4.95277	2.55686e-05	0.000422485	2.39582	Down
CNN2	0.817702	6.66868	4.9515	2.56612e-05	0.000423428	2.39231	Up
NDRG2	-1.15105	4.49579	-4.94845	2.5885e-05	0.000426531	2.38387	Down
RASSF3	0.651125	4.28376	4.94691	2.59987e-05	0.000427812	2.37962	Up
APLN	0.954108	2.81007	4.94627	2.60458e-05	0.000427997	2.37786	Up
CKAP4	0.532623	5.22232	4.94559	2.60961e-05	0.000428234	2.37598	Up
CUL9	-0.731854	3.56068	-4.94359	2.62453e-05	0.000430091	2.37044	Down
CREBBP	-0.800032	5.06955	-4.94047	2.64786e-05	0.000431797	2.36184	Down
DMAP1	-0.522695	3.62743	-4.94027	2.64942e-05	0.000431797	2.36127	Down
REEP1	0.848749	2.46082	4.93793	2.66708e-05	0.000434083	2.35482	Up
FBXO46	0.818399	4.2118	4.93147	2.71654e-05	0.00044153	2.33697	Up
NRN1	-0.986926	3.32825	-4.92816	2.7422e-05	0.000445094	2.32784	Down
KHDC1L	0.506706	2.05683	4.92632	2.75663e-05	0.000446829	2.32274	Up
ARHGEF26	-1.1936	2.81916	-4.92558	2.76239e-05	0.000447154	2.32071	Down
SHC1	0.780005	6.28237	4.91958	2.8099e-05	0.000453614	2.30415	Up
ZNF564	-0.503683	2.75828	-4.9176	2.8258e-05	0.000455565	2.29867	Down
TMEM51	0.850844	3.54896	4.91666	2.83335e-05	0.000456166	2.29608	Up
CBX5	-0.680991	4.53043	-4.91525	2.84469e-05	0.000457129	2.2922	Down
FREM1	-0.604634	2.04731	-4.91497	2.847e-05	0.000457129	2.29141	Down
SESN1	-0.81965	3.28238	-4.89932	2.97647e-05	0.000477275	2.24822	Down
OSGIN1	0.63463	2.73314	4.89695	2.99662e-05	0.000479862	2.24167	Up
SDC4	-0.950098	6.18388	-4.89426	3.01963e-05	0.000482898	2.23424	Down
SLIT3	-1.76389	4.28788	-4.89217	3.03764e-05	0.000485128	2.22847	Down
RBL2	-0.801867	4.55632	-4.8883	3.07122e-05	0.000489181	2.21779	Down
NUP214	-0.545859	4.39626	-4.88597	3.09162e-05	0.000491234	2.21136	Down
SERAC1	0.676635	3.37457	4.88589	3.09235e-05	0.000491234	2.21114	Up
PSENEN	0.549114	5.66811	4.88514	3.09888e-05	0.000491617	2.20909	Up
UBE2G1	0.586872	5.76191	4.87798	3.16259e-05	0.000500471	2.18933	Up
ADCY8	-0.674726	1.97216	-4.87793	3.16308e-05	0.000500471	2.18918	Down
RALA	0.768273	4.6636	4.87731	3.16862e-05	0.000500683	2.18748	Up
ZNF408	0.527481	3.04286	4.87526	3.18714e-05	0.000502945	2.18182	Up
KRT14	0.814981	12.8322	4.87369	3.20141e-05	0.000503523	2.17749	Up
UCHL3	0.908154	5.75275	4.87337	3.20435e-05	0.000503523	2.17659	Up
SAMD4B	0.586294	5.55491	4.87327	3.20522e-05	0.000503523	2.17633	Up
SEZ6L2	0.603935	2.88639	4.87254	3.21189e-05	0.000503523	2.17431	Up
UBE2Q2	1.22723	4.77652	4.87228	3.21424e-05	0.000503523	2.1736	Up
IGFBP6	1.43755	5.02712	4.87188	3.2179e-05	0.000503523	2.1725	Up
VSIG10L	1.36942	5.24807	4.87161	3.22036e-05	0.000503523	2.17176	Up
NBEA	-0.781967	2.12543	-4.871	3.22595e-05	0.000503738	2.17007	Down
ZBTB7C	-1.37182	3.78407	-4.87001	3.23509e-05	0.000504286	2.16732	Down
ADAMTSL2	0.560013	2.47167	4.86952	3.23957e-05	0.000504286	2.16598	Up
HOMER3	0.876238	4.20027	4.86882	3.24599e-05	0.000504286	2.16406	Up
WDR59	-0.555346	4.19606	-4.86878	3.24637e-05	0.000504286	2.16395	Down
ENC1	0.996632	3.70955	4.86486	3.28276e-05	0.000509276	2.15312	Up
TMEM120A	0.576743	4.25087	4.86256	3.30431e-05	0.000511953	2.14677	Up
MARK3	0.668546	5.46351	4.86007	3.32769e-05	0.000514907	2.13993	Up
TARBP1	-0.976865	3.6421	-4.85665	3.36018e-05	0.000519261	2.1305	Down
TMEM30B	0.73225	4.33375	4.85015	3.42286e-05	0.000527581	2.11255	Up
CDCP1	0.889606	5.49317	4.84817	3.44219e-05	0.00052966	2.10709	Up
SIPA1L3	-0.641187	4.1684	-4.84287	3.49432e-05	0.000536515	2.0925	Down
NCALD	-0.778104	2.03196	-4.84008	3.52212e-05	0.000540089	2.08481	Down
MRE11	-0.715528	3.12499	-4.83929	3.53012e-05	0.000540184	2.08261	Down
CHL1	-1.41531	3.4936	-4.83912	3.5318e-05	0.000540184	2.08215	Down
PAN3	-0.610868	4.39858	-4.83766	3.54642e-05	0.000541726	2.07814	Down
RPS3	-0.66343	7.43642	-4.83533	3.56996e-05	0.000544068	2.07172	Down
TTC21B	-1.13365	2.89709	-4.83524	3.57087e-05	0.000544068	2.07147	Down
STIP1	0.515402	4.82141	4.83291	3.59465e-05	0.000546992	2.06503	Up
GRHL2	-0.939254	4.61329	-4.83113	3.61283e-05	0.000548425	2.06013	Down
IMPDH1	0.772358	4.94279	4.83109	3.61326e-05	0.000548425	2.06002	Up
FGFBP2	-0.977943	2.20442	-4.82885	3.63626e-05	0.000551021	2.05386	Down
DYRK3	0.974131	2.96847	4.82853	3.6396e-05	0.000551021	2.05297	Up
VPS13D	-0.957917	5.50458	-4.82721	3.6533e-05	0.000552394	2.04932	Down
SNRNP200	-0.826454	5.33958	-4.82501	3.67613e-05	0.000555142	2.04328	Down
NRIP1	1.25558	4.15632	4.82159	3.71207e-05	0.000559861	2.03384	Up
DUSP1	1.11986	7.79962	4.82085	3.71981e-05	0.00056032	2.03181	Up
UTRN	-1.16916	5.08352	-4.81987	3.73023e-05	0.00056118	2.0291	Down
MRPS17	0.720135	4.01406	4.81939	3.73531e-05	0.000561237	2.02778	Up
MAPK7	0.74578	4.457	4.81773	3.75293e-05	0.000562301	2.02321	Up
IL7	-0.899495	2.05083	-4.81728	3.75774e-05	0.000562301	2.02197	Down
MEMO1	0.614135	4.54101	4.81695	3.76124e-05	0.000562301	2.02107	Up
NPB	1.16325	2.52132	4.8098	3.83841e-05	0.000572403	2.00136	Up
PLSCR4	-1.24267	3.5466	-4.80741	3.86457e-05	0.000574867	1.99477	Down
SMTN	1.00692	5.20005	4.80451	3.89654e-05	0.000578901	1.98678	Up
CCND2	0.815059	5.2157	4.80052	3.94084e-05	0.000584754	1.97581	Up
KRT7	-1.84807	2.92845	-4.79925	3.95517e-05	0.000586152	1.97229	Down
TRIM56	-0.701265	3.36551	-4.79453	4.00846e-05	0.000592577	1.9593	Down
CXCR1	1.1309	2.85646	4.79152	4.04287e-05	0.000596185	1.95101	Up
CCDC115	-0.552023	3.32899	-4.79081	4.05102e-05	0.000596651	1.94906	Down
PRPF8	-0.828643	6.32983	-4.78898	4.07211e-05	0.000598617	1.94402	Down
TLR3	-0.719708	2.05324	-4.78878	4.07441e-05	0.000598617	1.94348	Down
CMIP	0.639644	5.97278	4.78754	4.08883e-05	0.000599997	1.94005	Up
ANGPTL1	-1.66757	2.84214	-4.78553	4.11222e-05	0.000602688	1.93451	Down
CCAR2	-0.567284	4.50625	-4.78103	4.16504e-05	0.000609597	1.92213	Down
NRG1	1.12271	3.54698	4.78065	4.16958e-05	0.000609597	1.92108	Up
KLHL3	-0.528096	2.38979	-4.77819	4.19873e-05	0.000613108	1.91432	Down
FBN2	1.27547	2.62053	4.77739	4.20834e-05	0.000613759	1.9121	Up
IFT172	-0.584912	2.86363	-4.76997	4.29787e-05	0.000625288	1.89168	Down
RCOR3	-0.824593	3.67331	-4.76632	4.34255e-05	0.000629926	1.88165	Down
NEIL1	-0.571596	2.59544	-4.76574	4.3497e-05	0.000629926	1.88006	Down
FSTL3	0.766624	4.12944	4.76561	4.35137e-05	0.000629926	1.87969	Up
SHANK2	0.786977	3.03317	4.76539	4.35411e-05	0.000629926	1.87908	Up
HOOK1	0.920105	4.72725	4.76522	4.35615e-05	0.000629926	1.87862	Up
TDG	0.667927	3.92963	4.76318	4.38142e-05	0.000632812	1.87301	Up
CADM3	-1.08266	2.9202	-4.76232	4.39216e-05	0.000633377	1.87064	Down
CALCOCO1	-0.844	5.31374	-4.76202	4.39595e-05	0.000633377	1.8698	Down
STEAP1B	0.781117	2.42762	4.75576	4.47469e-05	0.000642396	1.85258	Up
WDR53	1.07015	3.97138	4.75384	4.49908e-05	0.000644346	1.84731	Up
RBM15	-0.631062	3.61542	-4.74827	4.5708e-05	0.000653596	1.83198	Down
RPL37A	-0.850455	8.81756	-4.74797	4.57462e-05	0.000653596	1.83117	Down
GALNT7	0.712199	3.35884	4.74638	4.59526e-05	0.000654992	1.8268	Up
ZNF865	-0.555268	2.8156	-4.74637	4.59537e-05	0.000654992	1.82678	Down
UBE2V2	0.768089	4.17642	4.745	4.61327e-05	0.000656759	1.82301	Up
KRT5	-0.807206	11.6542	-4.74458	4.61884e-05	0.000656767	1.82184	Down
DERA	0.617348	4.55405	4.74374	4.6298e-05	0.000657535	1.81954	Up
SFRP1	-1.2018	5.23192	-4.74333	4.63526e-05	0.000657535	1.8184	Down
KRT19	-2.32095	3.38852	-4.74282	4.64197e-05	0.000657705	1.817	Down
ZNF44	-0.526786	2.82447	-4.73401	4.75937e-05	0.000673539	1.79278	Down
SFN	1.07223	10.7753	4.73333	4.76853e-05	0.000674035	1.79092	Up
ST7L	-0.597896	2.92776	-4.73229	4.78265e-05	0.000675231	1.78805	Down
GSTM2	-1.11428	3.16168	-4.729	4.82743e-05	0.000680747	1.77902	Down
HPS4	-0.531194	3.68138	-4.72802	4.84094e-05	0.000681846	1.77631	Down
MAVS	-0.524561	4.42694	-4.72679	4.85789e-05	0.000683427	1.77292	Down
RTTN	-0.504494	2.83326	-4.72579	4.8716e-05	0.000684548	1.77019	Down
CCL19	-1.39976	3.03439	-4.72349	4.90343e-05	0.000688211	1.76387	Down
WFDC3	-0.830618	2.18575	-4.72207	4.92327e-05	0.000689374	1.75996	Down
SMAD3	-0.579547	3.59419	-4.71557	5.01482e-05	0.000698912	1.7421	Down
NHLRC3	-0.770509	2.8754	-4.71515	5.02076e-05	0.000698922	1.74095	Down
YPEL5	0.631696	4.9658	4.71405	5.0365e-05	0.000700079	1.73792	Up
RNF213	-0.772024	4.45175	-4.71273	5.0554e-05	0.00070129	1.73429	Down
GPSM1	1.20431	4.25559	4.71227	5.06202e-05	0.000701393	1.73302	Up
TIMP3	-1.43567	5.67334	-4.71062	5.08565e-05	0.00070385	1.7285	Down
ETV6	-0.908488	4.65787	-4.70645	5.14611e-05	0.000711392	1.71705	Down
SOX5	-0.563574	2.05757	-4.70566	5.15764e-05	0.00071216	1.71488	Down
CFH	-1.95091	4.30588	-4.69872	5.26021e-05	0.000725484	1.6958	Down
LRAT	0.996523	2.17586	4.69724	5.28223e-05	0.000727141	1.69175	Up
TFG	0.514735	5.76678	4.6971	5.28442e-05	0.000727141	1.69135	Up
ACSL1	-0.967524	5.66702	-4.69435	5.32566e-05	0.000731129	1.68381	Down
MAP2K4	0.691121	4.27297	4.68711	5.43605e-05	0.000745209	1.66393	Up
PHF21A	-0.51477	3.52798	-4.68678	5.44117e-05	0.000745209	1.66302	Down
FZD4	-0.817514	3.31242	-4.6864	5.44696e-05	0.000745209	1.66199	Down
TRIM35	-0.67955	4.00681	-4.6847	5.47328e-05	0.000747952	1.65732	Down
TACR1	-0.753218	2.59568	-4.68185	5.51769e-05	0.000753159	1.64949	Down
MPL	1.06116	2.56903	4.68099	5.53124e-05	0.000754145	1.64711	Up
F12	0.715098	3.20974	4.6762	5.60666e-05	0.000762685	1.63399	Up
DSTN	0.623288	6.97122	4.67342	5.65112e-05	0.000766984	1.62633	Up
RNF144A	0.57873	3.49397	4.67195	5.67468e-05	0.000767382	1.6223	Up
KCMF1	0.540478	4.70252	4.67173	5.67818e-05	0.000767382	1.62171	Up
NIT1	0.666521	4.00126	4.67163	5.67978e-05	0.000767382	1.62143	Up
NFE2L3	-1.17831	3.13223	-4.67021	5.70275e-05	0.000769613	1.61752	Down
LEMD1	0.51506	2.00739	4.66897	5.72268e-05	0.00077143	1.61414	Up
FAM120C	-0.550023	2.57569	-4.66681	5.75792e-05	0.000774662	1.6082	Down
CREBL2	-0.52033	4.18257	-4.66643	5.76406e-05	0.000774662	1.60716	Down
COQ4	-0.584266	4.48378	-4.66592	5.77243e-05	0.000774662	1.60576	Down
PRODH	-0.958872	3.35287	-4.66572	5.77568e-05	0.000774662	1.60521	Down
RHOG	0.642748	5.13611	4.66551	5.77912e-05	0.000774662	1.60464	Up
COG1	-0.57461	3.97557	-4.66142	5.84641e-05	0.000781787	1.59342	Down
IFRD2	0.742563	4.32499	4.65536	5.94765e-05	0.000793685	1.57679	Up
MBD1	0.942128	5.0708	4.65475	5.95784e-05	0.000794156	1.57513	Up
CAMK2D	0.627344	4.16944	4.65035	6.03255e-05	0.000803046	1.56306	Up
TTC28	-0.680176	3.08327	-4.65003	6.03799e-05	0.000803046	1.56219	Down
KIF23	0.694501	2.84441	4.6394	6.22246e-05	0.000824822	1.53304	Up
HMGB3	0.501811	2.96949	4.6374	6.25776e-05	0.000828096	1.52756	Up
NIPAL4	1.00242	5.96622	4.63722	6.26104e-05	0.000828096	1.52705	Up
DUOXA1	0.871114	6.18288	4.63601	6.28243e-05	0.000830004	1.52375	Up
POU2F3	-1.22151	3.56957	-4.63537	6.29389e-05	0.000830598	1.52199	Down
SCIN	-0.513362	2.11073	-4.63265	6.34255e-05	0.000835172	1.51453	Down
COX7B	0.836785	4.68184	4.62917	6.40534e-05	0.000841963	1.50499	Up
PRPF19	-0.749879	4.9313	-4.62901	6.40824e-05	0.000841963	1.50455	Down
SEC31B	-0.531945	2.56565	-4.62535	6.47491e-05	0.000849787	1.49453	Down
OGFRL1	-0.896918	4.18448	-4.62205	6.53562e-05	0.000856812	1.48549	Down
POGK	-0.563715	3.90979	-4.61955	6.58198e-05	0.000861943	1.47865	Down
CXCL12	-1.70333	4.58349	-4.61772	6.6162e-05	0.000865475	1.47362	Down
MARF1	-0.564087	4.58667	-4.61651	6.63891e-05	0.000867494	1.47031	Down
ABHD12B	-1.35055	2.64543	-4.61291	6.70682e-05	0.00087406	1.46045	Down
ADAMTSL3	-0.658557	2.09249	-4.61279	6.7092e-05	0.00087406	1.46011	Down
SRRM2	-0.964537	7.02015	-4.61247	6.71533e-05	0.00087406	1.45923	Down
RPS11	-0.7147	10.1897	-4.6123	6.71846e-05	0.00087406	1.45877	Down
GALNT16	-0.863783	2.47859	-4.60876	6.78602e-05	0.00087997	1.44909	Down
RPL18	-0.735442	8.15955	-4.6033	6.89173e-05	0.000892708	1.43412	Down
SRA1	0.510651	4.06071	4.59931	6.96986e-05	0.000900824	1.42321	Up
DAPK1	-0.73158	2.85115	-4.59902	6.97554e-05	0.000900824	1.42242	Down
EML4	-0.835052	4.76224	-4.59895	6.97704e-05	0.000900824	1.42221	Down
MPZL3	1.19809	5.74296	4.59688	7.01796e-05	0.000904303	1.41655	Up
PANX1	0.827134	4.56976	4.59682	7.01915e-05	0.000904303	1.41639	Up
PCYOX1L	0.835454	3.68975	4.5954	7.04732e-05	0.000905975	1.41251	Up
ARSG	-0.613504	2.85998	-4.59449	7.06564e-05	0.000907353	1.41	Down
FAF1	-0.520335	4.81916	-4.59323	7.09069e-05	0.00090772	1.40657	Down
KLF5	-0.897451	6.84794	-4.5932	7.09132e-05	0.00090772	1.40649	Down
TMCC2	0.598857	2.64207	4.59213	7.11291e-05	0.000909508	1.40354	Up
NIPAL3	-0.611059	3.2173	-4.58979	7.15999e-05	0.000914546	1.39716	Down
PBX1	-0.663828	3.6285	-4.58704	7.21603e-05	0.000920719	1.38961	Down
PCBP4	0.597824	4.27309	4.5847	7.26383e-05	0.000925828	1.38322	Up
RPS6	-0.717316	9.02321	-4.58332	7.29216e-05	0.000928447	1.37945	Down
KRT15	-2.38916	4.44954	-4.58181	7.32338e-05	0.000931428	1.37532	Down
HCCS	0.586739	3.90649	4.5801	7.35889e-05	0.000934947	1.37064	Up
DCAF8	-0.715384	4.41068	-4.57764	7.41028e-05	0.000939699	1.3639	Down
TREX2	1.40748	4.33044	4.57756	7.41205e-05	0.000939699	1.36367	Up
GOSR1	-0.689175	4.8718	-4.57704	7.42281e-05	0.000940065	1.36227	Down
ETHE1	1.085	5.32053	4.57588	7.44721e-05	0.000942155	1.35909	Up
AZI2	0.52431	3.8419	4.57468	7.47247e-05	0.00094335	1.35582	Up
RGL1	-0.682806	3.71019	-4.57132	7.54389e-05	0.00095136	1.34661	Down
ZNF436	-0.783082	3.88237	-4.57049	7.56153e-05	0.000951573	1.34435	Down
VLDLR	0.794276	3.66554	4.56979	7.57648e-05	0.000952449	1.34244	Up
WFDC1	0.711604	2.75391	4.56936	7.58569e-05	0.000952603	1.34126	Up
PHF12	-0.653077	3.52179	-4.5677	7.62144e-05	0.000955774	1.33671	Down
ENPEP	0.999732	2.38455	4.56744	7.62697e-05	0.000955774	1.33601	Up
RCAN2	-0.856958	3.08209	-4.56632	7.65121e-05	0.000957806	1.33294	Down
ARHGAP31	-0.846121	3.79115	-4.56528	7.67369e-05	0.000959614	1.3301	Down
PGLYRP4	1.66245	4.77745	4.56148	7.75654e-05	0.000967625	1.31971	Up
ZNF462	-0.638208	3.69465	-4.56123	7.76209e-05	0.000967625	1.31902	Down
CDS1	0.882141	5.02075	4.55946	7.80091e-05	0.000971449	1.31419	Up
KIFC3	0.927847	4.76682	4.55849	7.82226e-05	0.000973092	1.31155	Up
PHF23	0.805875	4.38581	4.55758	7.84251e-05	0.000974595	1.30905	Up
SH2D2A	0.736177	2.44147	4.55569	7.8845e-05	0.000978794	1.30388	Up
DTX2	-0.69322	4.10323	-4.55161	7.97598e-05	0.000989122	1.29272	Down
S100A1	-0.92916	2.50607	-4.5476	8.06672e-05	0.000998298	1.28177	Down
RET	0.678928	2.29554	4.54379	8.15411e-05	0.00100633	1.27135	Up
TPI1	0.646288	7.09243	4.54366	8.15692e-05	0.00100633	1.27102	Up
NAP1L2	-0.508359	1.86561	-4.5426	8.18138e-05	0.0010083	1.26812	Down
YRDC	0.559653	3.9724	4.53968	8.24931e-05	0.00101563	1.26012	Up
CKS2	1.14139	4.04619	4.53895	8.26634e-05	0.00101667	1.25813	Up
PRKD3	-0.8083	3.37423	-4.53702	8.3113e-05	0.00102115	1.25288	Down
SPDEF	-0.681178	2.31183	-4.53377	8.3881e-05	0.00102953	1.24398	Down
WFS1	-0.62482	3.41269	-4.53212	8.42718e-05	0.00103326	1.23949	Down
ANGPTL4	1.38098	4.70953	4.53146	8.44289e-05	0.00103412	1.23769	Up
PCIF1	-0.508732	4.28231	-4.5302	8.47295e-05	0.00103674	1.23425	Down
MYO1H	0.532318	2.01104	4.52944	8.49132e-05	0.00103792	1.23215	Up
GALNS	0.536541	3.88518	4.52845	8.51485e-05	0.00103974	1.22948	Up
DDX17	-0.833962	6.95747	-4.52729	8.54283e-05	0.00104187	1.2263	Down
LRP6	-0.776674	3.61908	-4.527	8.5498e-05	0.00104187	1.22551	Down
SGK1	0.656558	5.42041	4.52498	8.59881e-05	0.00104677	1.21999	Up
DENND4C	-0.94015	4.23657	-4.51944	8.73419e-05	0.0010583	1.20488	Down
TRIM22	-1.04804	3.61486	-4.51938	8.73568e-05	0.0010583	1.20471	Down
NPY1R	-0.789047	1.97287	-4.5193	8.73786e-05	0.0010583	1.20447	Down
ENTPD3	0.648456	4.05902	4.51411	8.8666e-05	0.0010728	1.19033	Up
ARSA	0.679115	3.89787	4.51238	8.91016e-05	0.00107698	1.18559	Up
VEGFA	1.0623	4.97234	4.5064	9.06169e-05	0.00109198	1.16928	Up
IL34	-1.39656	3.35848	-4.50602	9.07145e-05	0.00109205	1.16824	Down
RIT1	0.638364	4.08114	4.50495	9.09884e-05	0.00109424	1.16533	Up
ZBTB20	-1.01851	3.41779	-4.50357	9.13422e-05	0.00109739	1.16157	Down
ADGRD1	-0.672763	2.27534	-4.49965	9.23595e-05	0.0011085	1.15087	Down
BCHE	-0.76517	1.68244	-4.49555	9.34343e-05	0.00112027	1.13968	Down
LSG1	-0.532203	4.23873	-4.49414	9.38047e-05	0.00112246	1.13586	Down
TMEM251	0.606647	3.22059	4.49335	9.40138e-05	0.00112271	1.1337	Up
MYBL2	0.81142	3.25108	4.49047	9.47825e-05	0.00113076	1.12583	Up
UAP1	0.745199	4.73021	4.48527	9.6181e-05	0.00114629	1.11167	Up
PRPSAP2	0.591602	3.87627	4.4847	9.63376e-05	0.00114701	1.1101	Up
HSD11B2	-1.102	3.51991	-4.48332	9.67109e-05	0.00115031	1.10636	Down
VPS37B	0.634129	4.74495	4.47848	9.80411e-05	0.00116243	1.09316	Up
DEDD2	0.854781	4.40593	4.4782	9.81195e-05	0.00116243	1.09238	Up
THADA	-0.545932	3.50734	-4.47569	9.88161e-05	0.00116952	1.08554	Down
ALPK1	-0.568854	3.17034	-4.47487	9.90426e-05	0.00117104	1.08333	Down
METTL3	-0.567294	4.01486	-4.47099	0.000100134	0.00118146	1.07274	Down
EFL1	0.886895	3.69686	4.4706	0.000100244	0.00118146	1.07168	Up
SPOPL	0.671409	3.98838	4.47033	0.000100321	0.00118146	1.07094	Up
IGLON5	0.673959	2.46218	4.46856	0.00010082	0.00118617	1.06614	Up
PIM1	0.843641	6.62982	4.46806	0.000100963	0.00118669	1.06477	Up
TMEM54	1.16455	6.72411	4.46482	0.00010189	0.00119582	1.05594	Up
FCGBP	-1.74596	3.41421	-4.46464	0.00010194	0.00119582	1.05546	Down
THYN1	-0.593774	3.32406	-4.46419	0.000102071	0.00119618	1.05422	Down
TRIM16	0.779815	5.00562	4.4609	0.00010302	0.00120612	1.04528	Up
ZFP62	-0.616899	3.10743	-4.45909	0.000103548	0.00121078	1.04034	Down
GTF2IRD2	-0.617952	2.89707	-4.45769	0.000103958	0.00121352	1.03653	Down
KDM1B	0.564675	4.18916	4.45719	0.000104104	0.00121404	1.03516	Up
VSIG4	-1.17191	2.79045	-4.4551	0.000104718	0.00122	1.02949	Down
PODN	-1.55603	3.77434	-4.45385	0.000105088	0.00122313	1.02607	Down
CHD4	-0.686121	5.50344	-4.45336	0.000105233	0.00122362	1.02474	Down
ANKRD9	0.622129	3.65683	4.45229	0.000105551	0.00122523	1.02182	Up
NPIPB5	-1.60078	6.06138	-4.45193	0.000105659	0.00122523	1.02084	Down
GREM1	1.71369	3.85518	4.44793	0.000106856	0.00123479	1.00996	Up
APEX1	-0.922709	5.45285	-4.44772	0.000106919	0.00123479	1.00939	Down
MSANTD3-TMEFF1	0.515704	2.33615	4.4472	0.000107074	0.00123539	1.00798	Up
CHP2	-1.76941	3.45302	-4.44576	0.000107511	0.00123923	1.00405	Down
TRIM14	-0.607157	3.84212	-4.44508	0.000107717	0.00124041	1.0022	Down
LRRC59	0.786028	5.40936	4.44247	0.00010851	0.00124834	0.995114	Up
SRSF5	-0.630278	6.36821	-4.4392	0.000109515	0.00125748	0.986204	Down
SEL1L3	0.628569	2.94854	4.43825	0.000109808	0.00125963	0.983624	Up
KMT2C	-0.839615	5.44705	-4.4378	0.000109947	0.00126	0.982408	Down
PLK3	0.82482	4.60185	4.43653	0.000110341	0.00126331	0.978947	Up
XYLT2	-0.585066	3.49894	-4.43528	0.00011073	0.00126654	0.975554	Down
NCL	-0.8666	6.52018	-4.43137	0.000111956	0.00127934	0.964914	Down
ATP13A2	0.790305	4.68452	4.42688	0.00011338	0.00129438	0.952705	Up
UST	-0.528391	3.11639	-4.42526	0.000113897	0.00129903	0.948313	Down
TICAM1	0.833949	4.0365	4.42275	0.000114707	0.00130703	0.941465	Up
SVIL	-0.606049	4.85745	-4.41939	0.000115795	0.00131816	0.932351	Down
CTXN1	1.00054	3.45145	4.41872	0.000116013	0.00131939	0.930531	Up
ZFP3	-0.566451	2.82155	-4.41815	0.0001162	0.00132025	0.92898	Down
ZNF789	-0.542649	2.56805	-4.41492	0.000117261	0.00132989	0.920196	Down
OSER1	0.84831	4.3994	4.41489	0.000117271	0.00132989	0.920117	Up
FGL2	-1.16963	3.56231	-4.41213	0.000118186	0.00133645	0.912614	Down
IER2	0.916782	6.14217	4.41104	0.000118548	0.00133927	0.90966	Up
BTBD10	0.583704	3.95538	4.40816	0.000119512	0.00134634	0.901837	Up
ZKSCAN1	-0.60864	4.73247	-4.40773	0.000119658	0.00134672	0.900658	Down
TMEM95	0.608073	1.93289	4.40262	0.00012139	0.00136235	0.886783	Up
EEF2	-0.569763	9.65884	-4.39906	0.000122611	0.00137477	0.877115	Down
HES4	0.851861	3.82437	4.3979	0.000123012	0.00137797	0.873963	Up
EHD4	0.628692	5.17578	4.39597	0.00012368	0.00138415	0.868737	Up
CLSTN2	-0.93571	2.4676	-4.39419	0.000124304	0.00138852	0.86388	Down
PTGDS	-1.81149	4.94013	-4.39372	0.000124465	0.00138902	0.862628	Down
CHP1	0.563134	5.56051	4.39275	0.000124807	0.00139154	0.859979	Up
ZNF165	1.06897	2.41348	4.39126	0.000125331	0.00139608	0.85593	Up
NUDT22	0.514603	4.05948	4.38502	0.000127548	0.00141918	0.839007	Up
HRH1	0.617029	3.05696	4.38406	0.000127894	0.00142065	0.836392	Up
ACCS	-0.596182	2.92583	-4.38186	0.000128685	0.00142678	0.83044	Down
ARHGEF19	-0.825921	3.43111	-4.38021	0.000129283	0.00143175	0.825962	Down
YBX3	-0.693333	6.89008	-4.37997	0.000129373	0.00143175	0.825289	Down
CFAP44	-0.544127	2.34042	-4.37905	0.000129706	0.0014341	0.822807	Down
YKT6	0.569487	5.14968	4.37779	0.000130166	0.00143785	0.819394	Up
EPB41L4B	0.773073	3.61364	4.37451	0.000131374	0.00144851	0.810479	Up
CXCL14	-1.11892	8.66619	-4.37397	0.000131573	0.00144937	0.809016	Down
WDR72	-0.637419	1.88235	-4.37347	0.000131758	0.00145007	0.807657	Down
FAT2	-1.13126	5.6673	-4.37202	0.000132294	0.00145462	0.803742	Down
ADAM9	0.749639	5.35602	4.37095	0.000132693	0.00145767	0.800837	Up
SAFB2	-0.525037	3.66242	-4.36906	0.000133399	0.00146407	0.795716	Down
TMEM158	0.94451	2.91044	4.36817	0.000133734	0.00146546	0.79329	Up
MID1IP1	0.647947	3.97317	4.36807	0.000133771	0.00146546	0.793026	Up
NELL2	1.20644	4.74897	4.36415	0.000135253	0.00147898	0.782395	Up
EPHA4	-0.663192	3.69766	-4.35818	0.000137538	0.00150121	0.76623	Down
CTSK	-1.83915	6.44172	-4.35683	0.000138063	0.00150557	0.762548	Down
SPRR2D	1.73828	6.41562	4.35498	0.000138779	0.00151199	0.757559	Up
ERP44	0.562847	5.07157	4.35433	0.000139033	0.00151338	0.755796	Up
ZBTB44	-0.636335	3.96653	-4.35292	0.000139584	0.001518	0.751976	Down
PAX9	0.564963	2.09563	4.35046	0.000140555	0.00152716	0.74529	Up
CBX7	-0.862606	3.37663	-4.34972	0.000140847	0.00152894	0.743288	Down
KIF4A	0.576497	2.66172	4.3434	0.000143366	0.00155346	0.726186	Up
RIC8A	0.513242	4.68406	4.33514	0.000146731	0.00158703	0.703807	Up
GFOD1	0.825519	3.46756	4.33454	0.000146977	0.00158825	0.70219	Up
ATP13A5	-0.607333	1.94387	-4.33384	0.000147268	0.00158996	0.700283	Down
BBS5	-1.07628	4.17859	-4.33265	0.000147758	0.00159381	0.697075	Down
SYNPO2	-1.47082	3.29596	-4.32712	0.000150071	0.00161292	0.682096	Down
PRELP	-1.62128	3.75647	-4.32523	0.000150865	0.00161648	0.677003	Down
IFI44	-1.23267	2.97289	-4.32517	0.00015089	0.00161648	0.676843	Down
CX3CL1	-1.00988	3.38634	-4.32505	0.000150944	0.00161648	0.676502	Down
ATN1	-0.761357	5.43845	-4.32413	0.000151333	0.0016192	0.674016	Down
ORAI3	-0.553807	3.46117	-4.3235	0.000151599	0.00162058	0.672325	Down
ISCA1	0.656386	4.38537	4.3194	0.000153353	0.00163556	0.661232	Up
RERE	-0.608037	4.50182	-4.31911	0.000153478	0.00163556	0.660441	Down
FZD1	-0.783721	4.50472	-4.31871	0.000153651	0.00163556	0.659358	Down
IDI1	1.16811	4.26409	4.31862	0.00015369	0.00163556	0.659113	Up
GSTA3	-0.732042	1.82694	-4.31831	0.000153823	0.00163556	0.658281	Down
ATP13A4	-1.18059	3.21787	-4.31677	0.000154489	0.00164118	0.654114	Down
GALT	-0.60101	3.71989	-4.31597	0.000154834	0.00164339	0.651959	Down
CCDC146	-0.994439	2.57806	-4.31553	0.000155026	0.00164397	0.650763	Down
TP53I13	0.562316	3.7482	4.31464	0.000155416	0.00164664	0.648342	Up
LYPD3	0.79457	9.35832	4.31391	0.000155734	0.00164709	0.646369	Up
RRAGB	-0.557971	2.95804	-4.3135	0.000155911	0.0016475	0.645274	Down
BSPRY	1.04839	4.67736	4.31181	0.000156654	0.00165388	0.640691	Up
CISD2	0.605734	3.30966	4.31087	0.000157065	0.00165675	0.638167	Up
PGBD5	1.20675	3.20413	4.30905	0.00015787	0.00166377	0.633234	Up
EIF6	0.633559	6.71603	4.30833	0.000158188	0.00166565	0.631294	Up
ARL6IP5	-1.18033	5.05122	-4.30702	0.000158772	0.00167033	0.627741	Down
KAT2B	0.752728	4.95312	4.30637	0.000159062	0.00167115	0.625982	Up
SPRR2A	2.59748	7.69359	4.30621	0.000159131	0.00167115	0.625567	Up
CEP55	0.663489	2.66526	4.29355	0.000164881	0.00172698	0.591343	Up
RPS9	-0.617553	7.37318	-4.29304	0.000165115	0.00172791	0.589977	Down
HERC6	-1.03384	3.0395	-4.28979	0.000166625	0.00173914	0.5812	Down
IL20RB	-1.08688	6.34166	-4.28658	0.000168132	0.00174877	0.57252	Down
CHMP1B	0.595013	5.64839	4.2863	0.000168263	0.00174877	0.571769	Up
SCMH1	-0.505339	3.54794	-4.28626	0.00016828	0.00174877	0.57167	Down
PGAP3	-0.645973	3.79416	-4.28403	0.000169337	0.00175804	0.565636	Down
PTS	0.742181	4.10801	4.28318	0.000169739	0.00175933	0.56335	Up
TMEM217	0.566866	2.29153	4.28269	0.000169972	0.00176022	0.562026	Up
FHOD1	0.668979	3.70507	4.28111	0.000170725	0.00176648	0.557768	Up
SF1	-0.518621	5.97287	-4.27922	0.00017163	0.0017743	0.552674	Down
SHKBP1	0.549793	4.76249	4.27868	0.000171891	0.00177546	0.55121	Up
STYXL1	0.77107	4.16605	4.27723	0.00017259	0.0017796	0.547298	Up
NEK7	0.753651	4.62339	4.27653	0.000172932	0.00178158	0.545391	Up
SEC61G	0.828946	5.04797	4.2748	0.00017377	0.00178867	0.540731	Up
ANGPTL7	-1.37327	2.73326	-4.27172	0.000175277	0.00180108	0.532411	Down
ARRDC4	1.10952	6.11438	4.26863	0.000176796	0.00181423	0.524091	Up
SPG7	-0.596489	4.18505	-4.26808	0.00017707	0.00181423	0.522602	Down
KDM5A	-0.500425	4.28412	-4.26801	0.000177105	0.00181423	0.52241	Down
SH3TC1	0.828972	3.24325	4.26789	0.000177165	0.00181423	0.522084	Up
EPHA2	1.11495	5.25698	4.26548	0.000178364	0.00182248	0.515584	Up
MIDN	0.723796	5.94	4.26535	0.000178429	0.00182248	0.515232	Up
TMEM185A	0.651174	4.3014	4.2627	0.000179757	0.00183291	0.508088	Up
DOCK9	-0.707819	5.54929	-4.25775	0.000182263	0.00185529	0.494749	Down
SEC14L2	0.728835	3.25964	4.25629	0.000183011	0.00186131	0.490804	Up
ORAI1	-0.68846	4.23108	-4.24906	0.000186747	0.00189286	0.471334	Down
SRC	0.688583	4.27832	4.24704	0.000187806	0.00190197	0.465888	Up
MFSD10	0.889435	4.71858	4.24302	0.000189927	0.00192183	0.455067	Up
TAGLN2	0.516179	7.43811	4.24049	0.000191278	0.00193386	0.448239	Up
SELENOT	0.64965	4.37143	4.23587	0.000193763	0.00195731	0.43581	Up
UBL5	0.59799	6.1948	4.23365	0.000194971	0.00196786	0.429821	Up
HSD11B1	-0.752846	2.71476	-4.23024	0.000196837	0.00198501	0.420649	Down
MFGE8	0.731432	5.93023	4.22648	0.000198915	0.00200021	0.410534	Up
MYO5B	0.879048	4.92511	4.22643	0.000198943	0.00200021	0.410403	Up
S100A7	2.14036	10.6855	4.22614	0.000199108	0.00200021	0.409604	Up
TTYH3	1.05029	4.88512	4.226	0.000199183	0.00200021	0.409242	Up
PPIL1	0.668323	3.94046	4.22562	0.000199397	0.00200068	0.408204	Up
TIMM17A	0.555713	4.14855	4.22255	0.000201112	0.0020145	0.39996	Up
EXOC4	-0.506608	4.53399	-4.22061	0.000202205	0.00202205	0.39474	Down
ATXN7L3B	-0.538386	4.68486	-4.21854	0.000203379	0.00203208	0.389168	Down
A2ML1	1.18035	7.41392	4.21639	0.000204605	0.00203821	0.383379	Up
BIN1	0.557902	3.44305	4.21621	0.000204709	0.00203821	0.382888	Up
SIGMAR1	-0.504213	4.84254	-4.21597	0.000204846	0.00203821	0.382243	Down
DHRS3	-0.695908	4.56825	-4.21496	0.000205423	0.00204225	0.379535	Down
ELOF1	0.556482	5.07071	4.21451	0.00020568	0.0020431	0.378334	Up
DPYD	-0.791056	3.20759	-4.21275	0.000206694	0.00204822	0.373596	Down
STK26	0.874862	3.83343	4.21243	0.000206883	0.00204822	0.37272	Up
GIGYF2	-0.529308	3.89746	-4.21026	0.000208136	0.00205704	0.366903	Down
KRT3	1.14219	2.49496	4.21	0.00020829	0.00205704	0.366193	Up
KATNBL1	1.10546	4.17926	4.20372	0.000211972	0.00208649	0.349326	Up
PKP4	-0.564536	4.4194	-4.20293	0.000212441	0.00208938	0.347198	Down
MYLIP	-0.702822	3.65566	-4.20177	0.000213131	0.00209444	0.344077	Down
CDKAL1	-0.6464	3.65127	-4.19759	0.000215631	0.00211256	0.332851	Down
GAS6	-0.95183	5.38636	-4.19666	0.000216192	0.00211408	0.330348	Down
PCMTD2	-0.706454	4.49945	-4.19226	0.000218864	0.00213268	0.318526	Down
MOCOS	0.573086	3.38712	4.19206	0.000218986	0.00213268	0.31799	Up
TOP1	0.580101	5.80116	4.19205	0.000218988	0.00213268	0.317979	Up
ROGDI	0.572158	3.24987	4.19111	0.000219563	0.00213654	0.315456	Up
USP6NL	0.603902	4.36134	4.18677	0.000222238	0.0021608	0.303802	Up
DGCR6	-0.688377	2.86999	-4.18314	0.000224506	0.00217929	0.294034	Down
GRAP	0.587067	2.62012	4.18226	0.000225053	0.00218283	0.291692	Up
RPL26L1	0.775346	3.75539	4.18096	0.00022587	0.00218859	0.288204	Up
GSTM4	-0.668227	3.19501	-4.17962	0.000226718	0.00219201	0.284596	Down
ZFP92	0.508505	1.98728	4.1794	0.000226854	0.00219201	0.284022	Up
SDC1	0.711426	8.19554	4.1793	0.000226918	0.00219201	0.283747	Up
SPRY2	-0.680195	3.27128	-4.17469	0.000229854	0.00221678	0.271382	Down
UNC5B	0.836566	4.6846	4.17278	0.000231086	0.00222626	0.266235	Up
IVNS1ABP	-0.588845	5.5444	-4.17183	0.000231693	0.0022272	0.263712	Down
POR	0.699958	5.07727	4.17156	0.000231868	0.0022272	0.262988	Up
RBM5	-0.589396	5.38153	-4.16655	0.000235134	0.00225313	0.249529	Down
NVL	-0.701517	3.30419	-4.16504	0.000236122	0.00226078	0.245498	Down
MED18	0.729005	3.22408	4.16427	0.000236628	0.00226381	0.243436	Up
AXIN2	-0.62664	3.38818	-4.16216	0.000238024	0.00227484	0.237779	Down
IFIT1	-0.8409	2.23138	-4.16018	0.00023934	0.00228426	0.232475	Down
MIPEP	-0.695629	3.59697	-4.15676	0.000241634	0.00230101	0.223299	Down
PGM2	0.635121	6.08333	4.15506	0.00024278	0.00230786	0.218749	Up
CDKL5	0.596707	3.38256	4.15461	0.000243087	0.00230894	0.217532	Up
SOST	0.791521	2.40181	4.14854	0.000247233	0.00234646	0.201265	Up
PROSER2	0.54623	3.0351	4.1465	0.000248636	0.00235656	0.195825	Up
RP2	0.719658	3.36904	4.14642	0.000248693	0.00235656	0.195604	Up
ZNF618	-0.522842	2.57406	-4.14579	0.000249129	0.00235853	0.193921	Down
BCAS3	-0.51517	4.17955	-4.14555	0.000249296	0.00235853	0.193273	Down
STK32A	-0.582872	1.95404	-4.14358	0.000250667	0.00236962	0.188002	Down
PBXIP1	-0.61296	3.71761	-4.14293	0.000251122	0.00237164	0.186256	Down
SPRYD7	0.532988	3.6167	4.14088	0.000252562	0.00238129	0.180761	Up
MMP10	1.28322	2.02573	4.13585	0.000256119	0.00240812	0.16731	Up
MMP28	-0.644846	3.47668	-4.13581	0.000256153	0.00240812	0.167185	Down
ACSS1	-0.601114	2.84627	-4.13182	0.000259008	0.00243304	0.156527	Down
ZNF703	-1.08432	4.10634	-4.12989	0.000260405	0.00244203	0.151356	Down
MED12	-0.550966	3.95605	-4.12814	0.000261678	0.00244913	0.146668	Down
FOXS1	0.754233	2.71414	4.12559	0.000263543	0.00246207	0.139841	Up
MMP1	3.43239	4.39803	4.12331	0.000265215	0.00247575	0.13376	Up
MADD	-0.562366	4.08992	-4.11855	0.000268752	0.00250681	0.121024	Down
FLG2	-3.42397	6.64808	-4.11612	0.000270574	0.00251919	0.114531	Down
VMP1	0.843772	6.11747	4.11571	0.000270881	0.00251919	0.113439	Up
SCFD2	-0.517709	3.96805	-4.11565	0.000270923	0.00251919	0.11329	Down
ZNF507	-0.722574	3.06011	-4.11369	0.000272405	0.00252902	0.108049	Down
TRPT1	0.637326	4.13999	4.10873	0.000276188	0.00255817	0.0947925	Up
ZNF711	-0.715688	2.12247	-4.10724	0.000277339	0.00256584	0.0907952	Down
LRP12	0.568201	3.3319	4.1067	0.000277752	0.00256668	0.0893651	Up
KAT6B	-0.604653	3.64047	-4.10502	0.000279051	0.00257668	0.0848823	Down
SHMT1	-0.599491	3.95601	-4.10325	0.000280431	0.0025873	0.0801405	Down
PSAT1	-0.860194	4.84342	-4.10218	0.000281262	0.00258996	0.0772976	Down
MAP2	1.02185	4.15262	4.10164	0.000281684	0.00259097	0.0758586	Up
SPAG9	0.51018	5.55247	4.0982	0.000284387	0.00261382	0.0666802	Up
RHOF	0.844691	2.90712	4.0976	0.000284862	0.00261416	0.0650777	Up
MITF	-0.648116	2.58703	-4.09403	0.000287705	0.00263223	0.0555355	Down
DKK1	-0.607323	1.68503	-4.09402	0.000287714	0.00263223	0.0555051	Down
MVK	0.885259	4.64324	4.08951	0.000291341	0.0026532	0.0434704	Up
TMED9	0.547763	5.32733	4.08849	0.00029217	0.00265872	0.0407415	Up
ZNF319	0.555817	3.24844	4.08819	0.000292412	0.0026589	0.0399439	Up
PCLAF	0.691822	3.1518	4.08771	0.0002928	0.0026604	0.0386699	Up
AASS	-0.558343	3.37383	-4.08606	0.000294143	0.00267057	0.0342729	Down
SHB	0.729267	4.70133	4.08427	0.000295611	0.00267982	0.0294904	Up
CBR1	-0.635824	5.27024	-4.08378	0.000296012	0.00268142	0.0281893	Down
LRIG2	-0.783251	3.74041	-4.08244	0.000297114	0.00268935	0.0246207	Down
IL16	-0.556982	2.87721	-4.08048	0.000298734	0.00270031	0.019397	Down
TRIM16L	0.575927	3.13029	4.07919	0.000299807	0.00270031	0.0159527	Up
MRPL13	0.818693	4.23372	4.0791	0.00029988	0.00270031	0.0157182	Up
GSTO1	0.83997	4.80852	4.07907	0.000299909	0.00270031	0.0156257	Up
GSR	-0.646926	3.67921	-4.07452	0.000303718	0.00273038	0.00350456	Down
SELENBP1	-0.832147	3.1876	-4.07426	0.000303936	0.00273038	0.00281679	Down
LRP11	0.676038	4.62701	4.07354	0.000304547	0.00273292	0.000885361	Up
LFNG	-0.714889	3.71365	-4.07339	0.000304675	0.00273292	0.000481723	Down
GPR78	0.672389	2.13656	4.06452	0.000312266	0.00279674	-0.0231508	Up
TMEM107	0.52156	3.13113	4.06305	0.000313542	0.00280402	-0.0270672	Up
DOCK6	0.756379	5.21472	4.05759	0.00031832	0.00284036	-0.0415896	Up
TRAP1	-0.681757	4.82841	-4.05705	0.000318798	0.00284122	-0.0430301	Down
EP400	-0.645857	4.29832	-4.05694	0.000318893	0.00284122	-0.0433159	Down
MRPS36	0.713278	3.50753	4.05228	0.000323041	0.0028696	-0.055723	Up
PIRT	0.545528	2.2114	4.05056	0.000324588	0.0028812	-0.0603091	Up
ATF7IP2	-0.596883	2.40479	-4.0477	0.000327171	0.00289766	-0.0679183	Down
SAMHD1	-1.11204	3.62463	-4.04657	0.000328192	0.00290454	-0.0709086	Down
CYB5R3	-0.61797	6.46839	-4.04431	0.000330253	0.00292062	-0.07692	Down
AHCYL2	-0.648218	4.20009	-4.03936	0.000334817	0.00295441	-0.0900918	Down
MAPK13	0.807729	5.63439	4.0388	0.000335341	0.00295534	-0.091594	Up
GABARAPL2	0.590321	6.52385	4.03871	0.000335417	0.00295534	-0.0918121	Up
KLK8	1.18037	6.81224	4.03719	0.000336839	0.00296567	-0.0958706	Up
ARNTL	-0.713539	3.2813	-4.03683	0.000337173	0.00296643	-0.0968237	Down
NINJ1	-1.07098	4.40434	-4.03529	0.00033861	0.00297468	-0.100906	Down
TOR1AIP2	0.583346	4.3771	4.02866	0.000344885	0.00302535	-0.118527	Up
CHD8	-0.558382	4.72268	-4.02748	0.000346017	0.00303305	-0.121671	Down
NPIPA1	-1.09099	4.67089	-4.02513	0.000348279	0.00305063	-0.127922	Down
VAV3	-0.846232	4.04816	-4.02463	0.000348755	0.00305257	-0.129234	Down
AFAP1L1	0.818079	3.45538	4.02209	0.000351213	0.00306957	-0.135972	Up
CAPN12	0.537971	2.56009	4.0188	0.000354434	0.00309078	-0.144731	Up
HSBP1L1	0.508944	4.6914	4.01829	0.000354927	0.00309078	-0.146064	Up
IER5	0.867844	5.12812	4.01828	0.000354934	0.00309078	-0.146086	Up
GLCCI1	-0.629588	2.51931	-4.018	0.000355219	0.003091	-0.146854	Down
FER1L6	0.689999	2.06908	4.01449	0.000358676	0.00311654	-0.156146	Up
IQGAP2	-0.783872	2.51564	-4.01356	0.000359605	0.00311901	-0.158629	Down
ATRNL1	0.554765	1.75783	4.01342	0.000359745	0.00311901	-0.159002	Up
DUOX1	0.795627	6.43426	4.01066	0.000362503	0.0031386	-0.166327	Up
BAG3	0.510732	5.80137	4.01063	0.00036253	0.0031386	-0.166399	Up
TBX18	-0.6922	2.92059	-4.00146	0.000371843	0.0032117	-0.190729	Down
USP35	0.543818	3.00926	4.00126	0.000372051	0.0032117	-0.191265	Up
ENOSF1	-0.593576	3.93129	-3.99895	0.000374432	0.00322992	-0.197384	Down
SMCO4	0.527362	2.70394	3.99205	0.000381633	0.00328491	-0.215651	Up
MALT1	0.596249	4.16328	3.98936	0.000384487	0.0033047	-0.222795	Up
WBP11	-0.563766	4.481	-3.98762	0.000386339	0.00331823	-0.227402	Down
SLC2A4RG	-0.597883	5.239	-3.9869	0.000387108	0.00332244	-0.229309	Down
CTSD	-0.619276	7.97187	-3.98057	0.000393931	0.0033713	-0.246061	Down
WDR1	0.510664	6.6622	3.9795	0.0003951	0.00337646	-0.248901	Up
METTL7A	-0.986373	4.34573	-3.97654	0.000398336	0.00340168	-0.256723	Down
CCNF	0.631399	3.14159	3.97286	0.000402412	0.00343403	-0.26648	Up
PRKCSH	-0.58053	5.82631	-3.96564	0.000410507	0.00349063	-0.285571	Down
GYS1	0.639255	4.73357	3.95835	0.000418841	0.00355642	-0.304831	Up
SPRR2B	2.33116	6.60787	3.95461	0.00042319	0.00359079	-0.31473	Up
UBE2S	0.942625	3.85005	3.95152	0.000426812	0.00361638	-0.322895	Up
MPZL2	0.959616	6.50792	3.94764	0.000431394	0.00364743	-0.333127	Up
BEX3	0.886796	4.94409	3.94697	0.000432196	0.00365163	-0.334907	Up
TNRC6A	-0.651504	4.11793	-3.94377	0.000436017	0.0036787	-0.34334	Down
ADRA2A	-0.966907	2.84091	-3.9411	0.00043924	0.00369805	-0.350394	Down
RPL10A	-0.607607	8.79233	-3.94018	0.000440359	0.00370485	-0.352831	Down
IFRD1	0.800241	3.83082	3.93923	0.000441514	0.00371118	-0.355341	Up
TTC5	-0.50309	3.08937	-3.93905	0.000441734	0.00371118	-0.355817	Down
LRP5	-0.590408	3.87507	-3.93757	0.00044353	0.00372365	-0.359704	Down
PC	0.735792	3.24299	3.93554	0.000446016	0.00374189	-0.365059	Up
HMGB1	-0.66931	4.88	-3.93524	0.000446392	0.00374241	-0.365865	Down
FAAH2	-0.870537	2.8459	-3.93366	0.000448332	0.00375445	-0.370019	Down
LIMK1	0.59857	4.13263	3.93356	0.000448457	0.00375445	-0.370286	Up
OSTM1	0.530964	3.64573	3.93134	0.000451208	0.00377412	-0.376143	Up
GCHFR	-0.719932	2.71126	-3.93116	0.000451439	0.00377412	-0.376634	Down
JPH1	0.585376	2.4483	3.93051	0.000452245	0.00377821	-0.378343	Up
SRRM3	0.769467	3.00295	3.9301	0.000452752	0.0037798	-0.379414	Up
CLK3	0.504929	4.69258	3.92844	0.000454832	0.0037945	-0.383804	Up
PYCR1	0.726309	3.3491	3.927	0.000456631	0.00380471	-0.387585	Up
DPP4	-1.14124	3.11373	-3.92695	0.000456692	0.00380471	-0.387714	Down
DPYSL2	-0.958058	4.89049	-3.92403	0.000460386	0.0038328	-0.395427	Down
GATAD1	-0.506962	3.446	-3.92334	0.000461251	0.00383485	-0.397225	Down
VDAC2	0.571365	6.06098	3.92333	0.000461275	0.00383485	-0.397274	Up
PHYHIP	-0.84759	2.27992	-3.92063	0.00046471	0.00386072	-0.40438	Down
YOD1	1.1732	5.61317	3.91778	0.000468368	0.0038857	-0.411887	Up
SMOC2	-1.18326	3.35863	-3.9171	0.000469245	0.00389027	-0.413678	Down
FOXF1	0.614589	2.43764	3.9152	0.000471709	0.00390526	-0.418691	Up
ZNF621	-0.508011	3.16254	-3.91481	0.000472208	0.00390669	-0.419705	Down
NAALADL2	-0.538323	1.83394	-3.91016	0.000478285	0.00394874	-0.431946	Down
RCOR1	0.598369	5.08939	3.90842	0.000480589	0.00396412	-0.436547	Up
NUDT21	-0.606089	4.90955	-3.90825	0.000480811	0.00396412	-0.436989	Down
FKBPL	0.597235	2.61243	3.90788	0.0004813	0.0039654	-0.437962	Up
LTBP4	-0.882129	4.63487	-3.90512	0.000484968	0.00398822	-0.445229	Down
TMOD1	-0.58551	2.5042	-3.90489	0.000485273	0.00398822	-0.445831	Down
SH3RF2	-1.0595	5.99077	-3.90479	0.000485406	0.00398822	-0.446095	Down
RNH1	0.726615	6.71643	3.90404	0.000486402	0.00399365	-0.448056	Up
LAMTOR5	0.510748	4.74243	3.90339	0.00048728	0.00399811	-0.449781	Up
KLHL18	0.650383	4.48054	3.90306	0.000487712	0.0039989	-0.450629	Up
NISCH	-0.749098	4.50092	-3.90074	0.000490836	0.00402176	-0.456742	Down
CD44	-0.678812	7.94656	-3.9002	0.000491569	0.004025	-0.45817	Down
PHF3	-0.995001	3.75917	-3.89789	0.0004947	0.00404785	-0.464246	Down
SOX10	-1.0705	2.83695	-3.8969	0.000496047	0.00405108	-0.466849	Down
GRAMD4	-0.535062	4.19162	-3.89665	0.00049639	0.00405108	-0.46751	Down
ANKMY2	-0.630699	2.78968	-3.89629	0.000496877	0.00405108	-0.468449	Down
RND1	0.904443	2.43436	3.89627	0.0004969	0.00405108	-0.468493	Up
MELK	0.722676	2.75735	3.8961	0.000497132	0.00405108	-0.46894	Up
TMEM79	0.814779	6.80407	3.89572	0.00049766	0.00405262	-0.469957	Up
MMP17	0.581013	2.90616	3.8916	0.000503328	0.00409318	-0.480793	Up
UGT8	-0.743517	2.8254	-3.89038	0.000505015	0.00410256	-0.483996	Down
SUPT6H	-0.624607	5.30317	-3.88983	0.00050578	0.00410473	-0.485443	Down
PAMR1	-0.95155	2.36131	-3.88759	0.000508899	0.00412443	-0.491326	Down
OPHN1	-1.02731	3.88129	-3.88612	0.000510949	0.00413543	-0.495174	Down
ZNF878	0.798769	2.3481	3.88521	0.000512226	0.00414295	-0.497562	Up
HNRNPDL	-0.649919	5.58073	-3.88169	0.000517205	0.00417804	-0.506817	Down
ECT2	0.821007	3.16573	3.8814	0.000517614	0.00417804	-0.507574	Up
PHC3	-0.7524	3.88762	-3.88004	0.000519551	0.00419083	-0.511146	Down
TMEM50B	-0.661271	3.63357	-3.87555	0.000526003	0.00424001	-0.522953	Down
RAB11FIP4	-0.521795	2.79688	-3.87479	0.000527092	0.00424592	-0.524932	Down
TRIM44	-0.640109	4.27946	-3.8714	0.000532027	0.00427541	-0.533846	Down
TMEM61	0.5305	2.37932	3.87116	0.000532368	0.00427541	-0.534459	Up
MT1G	-1.13102	3.0054	-3.86678	0.000538799	0.00431981	-0.545944	Down
STEAP4	1.00277	5.78667	3.86533	0.000540956	0.00433419	-0.549765	Up
ARHGEF6	-0.919729	2.82907	-3.86499	0.000541464	0.00433535	-0.550663	Down
MED28	-0.526945	4.15054	-3.86119	0.00054713	0.00436899	-0.560619	Down
MATR3	-0.508802	4.86028	-3.85601	0.00055495	0.00441959	-0.574188	Down
BCKDK	0.774199	5.43529	3.8551	0.000556338	0.00442769	-0.576577	Up
MFN2	-0.700276	5.26133	-3.85177	0.00056144	0.00446532	-0.585305	Down
CWH43	0.871313	5.92492	3.85034	0.000563641	0.00447984	-0.589047	Up
ZNF551	-0.657139	2.81407	-3.84875	0.000566108	0.00449346	-0.593222	Down
SLIT2	-0.606178	2.96953	-3.84716	0.000568579	0.00450475	-0.597385	Down
DUSP8	0.617199	2.99737	3.8471	0.000568663	0.00450475	-0.597527	Up
CTPS2	-0.578373	2.74331	-3.83677	0.000584993	0.00461878	-0.62459	Down
KRT72	-0.611986	2.12369	-3.8356	0.000586863	0.00462742	-0.627641	Down
LMTK3	0.694266	3.04763	3.83421	0.000589092	0.00464192	-0.631264	Up
PAX8	0.607145	2.5688	3.83344	0.000590342	0.00464563	-0.633289	Up
CCDC167	0.736795	3.73442	3.83297	0.000591105	0.00464847	-0.634523	Up
ABL2	0.806353	3.31053	3.83135	0.000593734	0.0046631	-0.638765	Up
ATF7IP	-0.703478	4.11879	-3.83019	0.000595611	0.00467169	-0.641781	Down
GPLD1	-0.838163	2.48846	-3.82882	0.000597855	0.00468621	-0.645375	Down
LCMT1	0.643425	5.30367	3.82844	0.000598476	0.0046867	-0.646366	Up
ZSCAN31	0.854261	2.89651	3.82763	0.000599802	0.00469222	-0.648481	Up
EPN2	-0.62755	4.98735	-3.82365	0.000606368	0.00473738	-0.658886	Down
BMP8B	0.547789	2.27006	3.82295	0.000607538	0.00474341	-0.660726	Up
SKI	-0.660319	4.9187	-3.82203	0.000609069	0.00475225	-0.663132	Down
CASQ2	-0.735175	1.89014	-3.81895	0.000614207	0.00478921	-0.671157	Down
CHORDC1	0.560297	3.27797	3.81853	0.000614912	0.00479158	-0.672254	Up
CDK7	0.560128	4.49581	3.81743	0.000616764	0.00480287	-0.675127	Up
FRY	-0.67361	3.56277	-3.81598	0.00061922	0.00481885	-0.678923	Down
GPNMB	-0.971533	7.26125	-3.81353	0.000623388	0.00484812	-0.685332	Down
PARD3	-0.738003	5.19172	-3.81059	0.000628419	0.00488406	-0.69301	Down
SPICE1	-0.503941	3.00566	-3.80817	0.000632576	0.00491317	-0.699308	Down
PRRG4	0.787497	4.7724	3.80562	0.000637003	0.00494434	-0.705969	Up
FBN1	-1.43241	5.08941	-3.80521	0.000637714	0.00494664	-0.707035	Down
SIRT7	0.667062	4.31964	3.80374	0.000640283	0.0049569	-0.710874	Up
ETV7	-0.518076	2.42487	-3.79322	0.00065894	0.00507827	-0.738302	Down
TMEM43	-0.791271	5.79139	-3.7928	0.000659701	0.00508085	-0.739404	Down
UCN2	0.78071	3.33254	3.79221	0.000660758	0.00508243	-0.740934	Up
CSF1R	-0.863805	4.04495	-3.79189	0.000661333	0.00508357	-0.741764	Down
OSR2	-0.909832	2.91379	-3.7903	0.000664209	0.00510239	-0.745907	Down
CES4A	-1.13417	3.45264	-3.78837	0.00066773	0.00512284	-0.750954	Down
NEMP1	-0.573634	3.04657	-3.78716	0.000669928	0.00513536	-0.754091	Down
ELL3	-0.504137	3.24499	-3.7868	0.000670588	0.00513536	-0.755032	Down
OLFM2	-0.843073	5.54249	-3.78676	0.000670653	0.00513536	-0.755124	Down
VEGFC	0.575418	2.96171	3.78598	0.000672089	0.00514305	-0.757166	Up
CHCHD10	-0.893012	4.55532	-3.78125	0.000680818	0.00520651	-0.769485	Down
NOSIP	0.763358	4.71306	3.78033	0.000682533	0.00521295	-0.771887	Up
PTTG1	0.71614	3.57462	3.77907	0.000684886	0.00522316	-0.775172	Up
ADNP	-0.503979	4.80415	-3.77891	0.000685184	0.00522316	-0.775586	Down
B2M	-1.02012	8.06484	-3.77855	0.000685846	0.00522487	-0.776508	Down
TMEM205	-0.551951	4.32445	-3.77803	0.000686829	0.00522569	-0.777876	Down
PLD2	0.781045	5.76889	3.77457	0.000693334	0.00526164	-0.786872	Up
CCDC3	-0.754135	3.81068	-3.77421	0.000694015	0.00526164	-0.787809	Down
SNPH	0.521905	2.52406	3.77421	0.00069402	0.00526164	-0.787817	Up
CYB5R2	0.789614	4.28476	3.77391	0.000694588	0.00526164	-0.788597	Up
LUZP6	0.753069	4.50599	3.77388	0.000694643	0.00526164	-0.788672	Up
GLO1	0.57683	6.56846	3.77133	0.000699484	0.00529495	-0.7953	Up
CD1A	-0.890079	2.80873	-3.7697	0.000702599	0.00531179	-0.79954	Down
RPL36	-0.541924	8.51381	-3.76837	0.000705149	0.00532769	-0.802998	Down
PHGDH	-1.2902	5.58281	-3.76626	0.000709213	0.00535091	-0.808481	Down
GBP4	-0.656481	2.58295	-3.76608	0.000709567	0.00535091	-0.808958	Down
L2HGDH	-0.958936	3.82513	-3.76086	0.000719714	0.00541716	-0.822506	Down
RBM38	0.603838	3.33685	3.75886	0.000723662	0.00544058	-0.827725	Up
IFIT2	-0.697785	2.31578	-3.75882	0.000723739	0.00544058	-0.827826	Down
SPNS2	0.912804	5.54807	3.75836	0.000724645	0.00544396	-0.829019	Up
FURIN	0.683853	6.08856	3.75705	0.000727227	0.00545992	-0.832413	Up
ENPP4	-0.56709	1.9969	-3.75364	0.000734004	0.00550388	-0.841262	Down
CALML3	1.20997	9.38604	3.75317	0.000734947	0.00550749	-0.842487	Up
TSHZ2	-0.61267	3.15612	-3.75218	0.000736929	0.00551887	-0.845056	Down
TMEM184A	0.866736	4.80446	3.75006	0.000741208	0.00554395	-0.850578	Up
KLK9	1.63271	5.18609	3.74597	0.000749505	0.00559549	-0.861196	Up
RAET1E	0.830525	4.45692	3.74562	0.000750217	0.0055973	-0.862101	Up
FOXF2	0.561107	2.56182	3.74408	0.000753355	0.0056172	-0.866082	Up
PNISR	-0.754037	4.25825	-3.74363	0.000754278	0.00562057	-0.86725	Down
EPS8L1	1.07865	5.94953	3.74065	0.000760414	0.00565922	-0.874976	Up
EXT1	-0.595592	5.30636	-3.73935	0.000763115	0.00567225	-0.878357	Down
CHD2	-0.646394	4.76951	-3.73703	0.00076794	0.00570456	-0.884368	Down
HEXA	-0.649393	4.08657	-3.73467	0.000772885	0.00573415	-0.890488	Down
MPHOSPH8	-0.514129	3.73571	-3.73389	0.000774521	0.00573975	-0.892504	Down
KLHL21	0.623712	4.97788	3.7321	0.000778302	0.00576002	-0.897148	Up
MAP1B	-1.00826	4.18863	-3.73096	0.000780717	0.00576508	-0.900102	Down
KRT10	-2.63924	10.7135	-3.73095	0.000780744	0.00576508	-0.900135	Down
UBE2L3	0.693303	4.94205	3.73016	0.000782414	0.00576541	-0.902171	Up
HMBOX1	-0.607131	3.62734	-3.72611	0.00079108	0.00581849	-0.912673	Down
GPR4	0.831293	2.80343	3.72222	0.000799478	0.00586187	-0.922738	Up
HILPDA	1.16764	4.84102	3.72166	0.000800705	0.00586397	-0.9242	Up
ENPP2	-0.992978	3.52805	-3.71932	0.000805792	0.00589399	-0.930237	Down
POGZ	-0.613834	4.37122	-3.7186	0.000807384	0.00590202	-0.932118	Down
ARC	0.718587	2.4227	3.71684	0.000811236	0.00592654	-0.936654	Up
MYOF	-0.70728	6.37063	-3.71659	0.000811801	0.00592704	-0.937317	Down
HPGDS	-0.731987	2.32294	-3.71538	0.000814467	0.00594287	-0.940443	Down
ULBP1	0.858269	1.92716	3.71472	0.000815938	0.00594997	-0.942163	Up
MED29	0.503007	4.70871	3.71358	0.000818457	0.00596105	-0.9451	Up
NLRX1	0.744713	4.78225	3.7107	0.000824889	0.00599431	-0.952559	Up
HAP1	0.604717	2.24627	3.71042	0.000825517	0.00599431	-0.953285	Up
CDSN	1.11856	6.33898	3.70976	0.000826994	0.00599759	-0.954988	Up
PM20D2	-0.643118	2.95143	-3.70811	0.000830704	0.00601718	-0.959253	Down
ENDOG	0.587282	3.51599	3.7078	0.000831406	0.00601773	-0.960058	Up
WDR62	0.6126	3.05805	3.70674	0.000833788	0.00602195	-0.962784	Up
STARD10	0.694296	5.00357	3.7067	0.000833887	0.00602195	-0.962897	Up
AGTRAP	0.719647	4.62972	3.70535	0.000836935	0.00603354	-0.966374	Up
COX5A	0.536149	6.33865	3.70532	0.000837008	0.00603354	-0.966457	Up
EMB	-0.924122	3.65368	-3.70188	0.000844852	0.00608273	-0.975344	Down
PCSK2	-0.504022	2.30921	-3.69727	0.000855472	0.00614066	-0.987244	Down
MIEN1	0.571969	4.65345	3.69551	0.000859573	0.00616543	-0.991799	Up
DAPP1	0.695162	3.96743	3.69523	0.000860226	0.00616543	-0.992523	Up
ETV5	-0.522174	2.97262	-3.69512	0.000860473	0.00616543	-0.992797	Down
DCLK1	-0.835382	2.09545	-3.69274	0.000866041	0.00619317	-0.998941	Down
MBOAT1	-0.506452	2.96301	-3.69272	0.0008661	0.00619317	-0.999005	Down
ALMS1	-0.59403	3.21949	-3.69223	0.000867254	0.00619411	-1.00027	Down
TEAD4	0.55445	3.81031	3.69151	0.000868938	0.00620002	-1.00212	Up
NRP2	0.792294	3.88515	3.69062	0.00087104	0.0062113	-1.00442	Up
TMSB10	0.8379	9.89973	3.68851	0.000876044	0.0062425	-1.00988	Up
ANKRD35	-1.2983	3.51931	-3.68555	0.000883094	0.0062785	-1.01751	Down
GNRHR	0.575137	1.85163	3.68467	0.000885195	0.00628968	-1.01977	Up
ZNF431	0.588527	3.6551	3.68252	0.000890371	0.00631893	-1.02533	Up
COPS9	0.532471	4.57741	3.67987	0.000896767	0.00634922	-1.03214	Up
HECTD4	-0.584307	4.27777	-3.67849	0.000900128	0.00636169	-1.0357	Down
GALE	0.578911	3.28841	3.67634	0.000905394	0.00639511	-1.04126	Up
DDX42	-0.568133	5.01963	-3.67309	0.000913377	0.00644767	-1.04962	Down
PKP3	0.892206	7.22895	3.67231	0.000915314	0.00645135	-1.05163	Up
TMCC3	0.521732	3.95808	3.67223	0.000915518	0.00645135	-1.05184	Up
SNAI1	0.940658	2.76192	3.67059	0.000919594	0.00647242	-1.05607	Up
AKIRIN2	0.526733	4.90782	3.6701	0.000920801	0.00647709	-1.05732	Up
ZNF273	-0.769527	2.82924	-3.66881	0.000924018	0.0064959	-1.06064	Down
TTPAL	0.502463	4.48588	3.66644	0.000929972	0.0065339	-1.06676	Up
CMAS	0.68767	4.88445	3.66594	0.000931224	0.00653885	-1.06804	Up
AHNAK	-0.819218	8.60929	-3.66489	0.000933875	0.0065536	-1.07074	Down
IL24	1.92583	3.17781	3.66429	0.000935389	0.00656037	-1.07228	Up
FOXE1	0.767847	3.17045	3.66323	0.000938068	0.0065753	-1.07501	Up
SELE	1.52024	3.74776	3.66262	0.000939616	0.00658125	-1.07657	Up
GTF2I	-0.718986	5.88164	-3.66173	0.000941893	0.00659049	-1.07888	Down
STMN2	-0.749452	2.38295	-3.66119	0.00094327	0.00659378	-1.08027	Down
RB1	0.718038	4.67483	3.66098	0.000943813	0.00659378	-1.08082	Up
EBF1	-0.881562	3.31694	-3.66071	0.000944497	0.00659378	-1.08151	Down
NECTIN2	0.561765	4.50845	3.66068	0.000944574	0.00659378	-1.08158	Up
GPR37	0.500373	2.70953	3.65817	0.000950998	0.0066276	-1.08803	Up
RRM2	0.850342	3.33954	3.65814	0.000951085	0.0066276	-1.08812	Up
OSM	0.782577	2.20499	3.65415	0.000961392	0.00667991	-1.09838	Up
EPHB6	-1.4637	4.74835	-3.65114	0.000969241	0.00672661	-1.10612	Down
FNBP4	-0.731867	4.86193	-3.6469	0.000980397	0.00679218	-1.117	Down
CNTN1	0.944051	3.75755	3.64464	0.000986407	0.00682733	-1.12282	Up
RABGAP1L	-0.51705	3.23151	-3.64239	0.000992414	0.0068595	-1.12859	Down
ANKRD22	0.875376	4.73972	3.63725	0.00100628	0.00693929	-1.14179	Up
FZR1	0.565467	4.62614	3.63691	0.00100719	0.00694155	-1.14265	Up
TRANK1	-0.589567	2.51874	-3.63483	0.00101288	0.00697266	-1.148	Down
KLK5	1.0994	7.3956	3.63239	0.00101957	0.0070147	-1.15427	Up
LYPD2	-1.07712	2.67555	-3.63028	0.00102537	0.00705056	-1.15967	Down
MAP2K3	0.593466	4.95222	3.62969	0.00102702	0.00705778	-1.16119	Up
BBS9	-0.533547	2.62629	-3.62794	0.00103187	0.00708704	-1.16567	Down
OLFML1	-0.817698	2.86099	-3.62229	0.0010477	0.00717926	-1.18015	Down
MAFB	0.67301	7.17244	3.62082	0.00105188	0.00720377	-1.18394	Up
SORT1	0.651456	6.02716	3.61985	0.00105462	0.00721836	-1.1864	Up
COQ10B	0.519917	4.0891	3.61925	0.00105632	0.00722584	-1.18793	Up
IL20	0.75551	2.2419	3.61755	0.00106117	0.00725071	-1.19229	Up
VWA1	0.832284	4.10024	3.61635	0.00106461	0.00726646	-1.19537	Up
DHCR24	-0.892588	7.20503	-3.61611	0.0010653	0.00726646	-1.19599	Down
NEPRO	-0.621359	3.43246	-3.61455	0.0010698	0.00729298	-1.19999	Down
PMAIP1	0.844267	3.16669	3.61407	0.00107119	0.00729826	-1.20122	Up
ZNF512B	-0.547501	3.79901	-3.61322	0.00107365	0.00731085	-1.2034	Down
HAS1	0.682647	2.12795	3.61257	0.00107551	0.00731934	-1.20505	Up
NF1	-0.662053	4.10241	-3.60917	0.00108541	0.00737831	-1.21376	Down
CHI3L2	-1.4527	3.25397	-3.60709	0.00109149	0.00741118	-1.21907	Down
WFDC2	-0.561131	2.23074	-3.60684	0.00109222	0.00741197	-1.21971	Down
HSPB8	0.972174	4.32835	3.6038	0.00110121	0.00746871	-1.2275	Up
N4BP2L2	-0.715217	4.38786	-3.60233	0.00110557	0.00748975	-1.23125	Down
FCHO2	0.506774	4.52474	3.59566	0.00112559	0.00760378	-1.2483	Up
SUPT16H	-0.578915	4.71686	-3.59434	0.00112959	0.00762221	-1.25167	Down
ANAPC11	0.605232	4.45767	3.58874	0.00114674	0.00771145	-1.26598	Up
F2RL3	0.544716	2.28983	3.5885	0.00114749	0.00771145	-1.2666	Up
GLUL	-1.07339	4.98051	-3.58785	0.00114947	0.00771703	-1.26824	Down
LOXL2	1.09925	4.0453	3.58623	0.0011545	0.0077421	-1.27239	Up
NUMA1	-0.652551	5.45012	-3.5845	0.00115987	0.00776934	-1.27679	Down
CPQ	-0.786832	3.5209	-3.58376	0.0011622	0.0077806	-1.2787	Down
LDHA	0.649576	7.74747	3.58351	0.00116296	0.00778131	-1.27932	Up
AMT	-0.538428	2.91829	-3.58078	0.00117153	0.0078299	-1.2863	Down
KRT8	-1.13634	2.92378	-3.57655	0.00118491	0.00790602	-1.29708	Down
OTOP2	0.817678	2.81073	3.57587	0.00118708	0.00791165	-1.29882	Up
RNF225	1.02504	4.77617	3.5742	0.00119241	0.0079339	-1.30307	Up
TRIB3	0.582673	3.1052	3.57371	0.00119398	0.00793837	-1.30432	Up
ZNF598	0.576281	4.84087	3.57335	0.00119513	0.00793837	-1.30523	Up
MCF2L	-0.623741	2.94418	-3.57316	0.00119575	0.00793837	-1.30572	Down
KRAS	0.596738	4.19826	3.57124	0.00120192	0.00797048	-1.31061	Up
HSPA6	0.754597	3.19465	3.5699	0.00120627	0.00798669	-1.31404	Up
HSF2BP	0.523264	2.29563	3.56354	0.00122701	0.00810984	-1.33023	Up
NEU2	1.14012	4.46962	3.56196	0.00123222	0.00813976	-1.33425	Up
ZNF791	-0.639126	3.7042	-3.56092	0.00123567	0.00815799	-1.3369	Down
ANKRD29	0.617211	3.52128	3.5604	0.0012374	0.00816491	-1.33823	Up
ACAT2	0.571155	3.93387	3.55821	0.00124467	0.00820385	-1.34379	Up
CXCR2	0.72789	2.47545	3.5561	0.00125173	0.00824128	-1.34916	Up
MAST4	0.621187	5.46332	3.55551	0.00125375	0.00824999	-1.35069	Up
NCOR1	-0.646517	4.92366	-3.55348	0.00126057	0.00828116	-1.35583	Down
MAF	-0.656158	5.64351	-3.55185	0.0012661	0.00830835	-1.35999	Down
EXOSC4	0.520981	4.17451	3.55047	0.00127078	0.00833031	-1.36349	Up
COA5	-0.573229	3.14964	-3.5488	0.00127648	0.0083519	-1.36774	Down
ARHGEF37	-0.639919	4.94913	-3.5488	0.00127648	0.0083519	-1.36774	Down
VPS4B	0.534794	5.32544	3.54585	0.00128662	0.00840481	-1.37525	Up
HSD17B4	-0.508059	5.31868	-3.54583	0.00128666	0.00840481	-1.37527	Down
ARHGEF10	-0.522486	3.4301	-3.54283	0.00129705	0.00845563	-1.3829	Down
SPG11	-0.643858	4.27367	-3.54104	0.0013033	0.00849171	-1.38746	Down
MEGF6	-0.91612	3.87662	-3.53909	0.00131012	0.0085315	-1.39241	Down
EPB41L2	-0.879548	3.4437	-3.53667	0.00131864	0.0085823	-1.39856	Down
TESK2	-0.521179	3.2655	-3.53577	0.00132182	0.00859831	-1.40084	Down
ADAM8	0.825217	3.1515	3.52957	0.0013439	0.00870397	-1.41656	Up
PLK1	0.629356	3.17253	3.5283	0.0013485	0.00872904	-1.4198	Up
UBE2L6	-0.6005	3.66854	-3.52573	0.0013578	0.00877494	-1.42631	Down
ZNF506	-0.663554	3.17067	-3.5252	0.00135971	0.00878253	-1.42765	Down
CLCC1	-0.551652	3.66589	-3.52358	0.00136562	0.00880634	-1.43176	Down
EMP2	-1.00221	4.84784	-3.52352	0.00136582	0.00880634	-1.4319	Down
CENPC	-0.705007	3.16902	-3.52338	0.00136635	0.00880634	-1.43226	Down
PELI1	0.601796	5.41284	3.52288	0.00136818	0.00881336	-1.43353	Up
TCERG1	-0.543246	4.31553	-3.52121	0.00137431	0.00883854	-1.43777	Down
FOXK1	-0.573128	4.64689	-3.52015	0.00137818	0.00885392	-1.44044	Down
TMEM125	0.815625	3.28541	3.51749	0.00138801	0.00889308	-1.44717	Up
HNRNPA0	-0.530549	5.26029	-3.51408	0.00140074	0.00896025	-1.45583	Down
NOVA1	-0.506276	1.216	-3.51289	0.0014052	0.00898395	-1.45884	Down
MEOX2	-0.906901	2.80003	-3.51126	0.00141133	0.00900864	-1.46297	Down
UBA7	-0.668504	3.16679	-3.51074	0.00141328	0.0090163	-1.46428	Down
RRAGC	0.632446	4.89368	3.50982	0.00141676	0.00903365	-1.46661	Up
RASIP1	0.555145	3.5149	3.50743	0.00142583	0.00908661	-1.47265	Up
XRCC4	0.572413	2.9065	3.5038	0.00143972	0.00915559	-1.48184	Up
NCKAP1L	-0.671496	2.90811	-3.49924	0.00145733	0.00923803	-1.49336	Down
TNS2	-0.870661	4.02006	-3.498	0.00146216	0.009249	-1.4965	Down
ARF4	0.518455	6.1718	3.49377	0.00147874	0.00932273	-1.50717	Up
JUN	0.851442	6.09816	3.48844	0.0014999	0.00944263	-1.52063	Up
NRAS	0.504226	5.2579	3.48764	0.00150309	0.00945279	-1.52265	Up
INTS3	-0.525753	4.34758	-3.48762	0.00150319	0.00945279	-1.52271	Down
EML6	0.540571	2.80884	3.48375	0.00151879	0.00952635	-1.53248	Up
RPL32	-0.605964	6.71841	-3.48325	0.0015208	0.00953395	-1.53374	Down
CA9	0.846012	2.75112	3.48093	0.00153023	0.00956932	-1.53959	Up
CADPS2	-0.574674	2.6508	-3.47999	0.00153407	0.00958694	-1.54197	Down
KMT2D	-0.682343	4.65724	-3.47278	0.0015638	0.00972293	-1.56014	Down
DHX32	0.559957	4.98052	3.47254	0.0015648	0.00972293	-1.56074	Up
CPTP	0.677316	4.52851	3.47078	0.00157211	0.00974806	-1.56515	Up
CDRT1	0.600877	2.68769	3.46738	0.00158643	0.00982558	-1.57374	Up
HCN2	0.502178	2.23246	3.46722	0.00158709	0.00982558	-1.57413	Up
MAP3K8	0.583838	4.2605	3.46703	0.00158791	0.00982558	-1.57462	Up
R3HDM4	0.615987	5.44674	3.46618	0.00159148	0.00984262	-1.57675	Up
RGS3	0.61164	3.27394	3.46577	0.00159323	0.00984833	-1.57779	Up
TREM1	1.15063	2.78443	3.46525	0.00159542	0.00985673	-1.57909	Up
KANSL1L	-0.531382	2.86053	-3.46472	0.00159769	0.00986563	-1.58043	Down
SOCS3	1.58957	5.4185	3.46433	0.00159933	0.00986692	-1.5814	Up
MAP3K20	0.544123	4.40988	3.46428	0.00159955	0.00986692	-1.58153	Up
CBARP	0.519872	2.61717	3.46397	0.00160088	0.00987004	-1.58232	Up
PDCD4	-1.10552	5.25877	-3.46208	0.00160893	0.00990944	-1.58707	Down
CCM2	0.650125	3.93624	3.45963	0.00161944	0.009969	-1.59323	Up
S100B	-0.563314	2.60274	-3.45344	0.0016463	0.0100949	-1.60879	Down
GLUD1	-0.601108	5.1532	-3.44886	0.00166643	0.0102004	-1.62029	Down
GABARAPL1	-0.644383	3.86303	-3.44607	0.00167883	0.010271	-1.6273	Down
NTN4	-0.534522	3.11808	-3.44491	0.00168402	0.0102937	-1.63022	Down
ALDH2	-0.907846	6.79779	-3.44432	0.00168668	0.0102979	-1.63171	Down
BPTF	-0.562512	4.92422	-3.44239	0.00169534	0.0103455	-1.63656	Down
FBLN1	-1.27367	5.07037	-3.43977	0.00170716	0.0104017	-1.64313	Down
KRT33B	0.734562	2.07469	3.43941	0.00170879	0.0104063	-1.64403	Up
HES5	1.00398	3.24221	3.43526	0.00172772	0.0104872	-1.65445	Up
VWF	-0.984673	5.0496	-3.43491	0.00172932	0.0104872	-1.65532	Down
PRAG1	0.66291	4.05823	3.43443	0.00173152	0.0104872	-1.65653	Up
LHFPL6	-1.01449	4.66812	-3.43438	0.00173175	0.0104872	-1.65665	Down
PPIC	0.555805	4.79447	3.43217	0.0017419	0.0105433	-1.66218	Up
LYRM1	0.516264	3.63919	3.43024	0.00175084	0.0105867	-1.66702	Up
TPGS1	0.633908	3.46176	3.42701	0.00176591	0.0106505	-1.67512	Up
LCE3C	2.24776	4.22361	3.42421	0.00177905	0.0107143	-1.68213	Up
ROMO1	0.589318	5.80653	3.42409	0.00177963	0.0107143	-1.68244	Up
ZNF385B	0.529901	2.029	3.42307	0.00178444	0.01073	-1.68499	Up
SCCPDH	-0.687437	2.95398	-3.42013	0.00179838	0.0107975	-1.69234	Down
F2RL1	0.673275	4.70945	3.41652	0.00181565	0.0108762	-1.70138	Up
TCTEX1D4	0.594394	2.70927	3.41625	0.00181695	0.0108762	-1.70205	Up
APOLD1	0.543027	3.30186	3.41606	0.00181787	0.0108762	-1.70253	Up
KIFAP3	0.582707	3.40415	3.41318	0.00183176	0.0109483	-1.70972	Up
RYBP	0.602924	4.50037	3.41101	0.00184233	0.0110005	-1.71516	Up
KRT1	-2.64157	10.5339	-3.4104	0.00184533	0.0110107	-1.71669	Down
MXRA5	-1.30731	4.70284	-3.41028	0.00184588	0.0110107	-1.71698	Down
CEP95	-0.575858	3.82436	-3.40963	0.00184907	0.0110136	-1.71861	Down
ZEB2	-0.825711	3.45733	-3.4092	0.00185116	0.0110201	-1.71967	Down
MTERF2	-0.599857	2.6964	-3.40627	0.00186556	0.0111003	-1.727	Down
RGS17	0.766167	2.24369	3.40465	0.00187359	0.011137	-1.73105	Up
PCM1	-0.667891	4.49587	-3.40427	0.00187545	0.0111425	-1.73199	Down
GID4	0.516984	3.96281	3.40292	0.0018822	0.0111659	-1.73538	Up
RHOT1	-0.631004	4.37811	-3.40035	0.001895	0.0112352	-1.74179	Down
APCDD1	-0.915486	6.57032	-3.39872	0.0019032	0.0112654	-1.74587	Down
ADCY3	-0.533049	4.28479	-3.3946	0.00192405	0.0113577	-1.75615	Down
LAMTOR4	-0.661637	4.99593	-3.39211	0.00193671	0.0114194	-1.76234	Down
RBM6	-0.531333	4.48836	-3.38847	0.00195541	0.0115087	-1.77142	Down
NAF1	-0.515814	3.29644	-3.38793	0.00195823	0.0115139	-1.77278	Down
TBC1D32	-0.625637	2.17884	-3.38598	0.00196833	0.0115566	-1.77764	Down
EVC	-0.515	3.66288	-3.3854	0.00197132	0.011568	-1.77907	Down
UHRF1	0.608613	3.04469	3.38451	0.00197595	0.0115895	-1.78128	Up
C1QTNF6	1.07506	3.92148	3.38223	0.00198788	0.0116481	-1.78697	Up
CD163	-1.338	3.36947	-3.37765	0.00201206	0.0117551	-1.79838	Down
PARM1	-0.802101	3.58388	-3.37719	0.00201451	0.0117636	-1.79953	Down
FIBIN	-0.652295	2.76737	-3.37621	0.00201974	0.0117884	-1.80197	Down
SOX15	0.610419	5.07522	3.37366	0.00203336	0.0118506	-1.80832	Up
NFE2L1	-0.587934	6.05817	-3.37018	0.00205209	0.0119391	-1.81697	Down
ANKRD44	-0.553166	2.42108	-3.36837	0.00206187	0.0119816	-1.82146	Down
SMAD7	0.547469	3.79025	3.36603	0.00207464	0.0120499	-1.82728	Up
RPS14	-0.631157	8.2908	-3.36421	0.00208461	0.0120901	-1.8318	Down
VPS51	-0.537061	4.95242	-3.36301	0.00209121	0.0121225	-1.83479	Down
ZNF766	-0.572942	2.97015	-3.36165	0.0020987	0.01216	-1.83816	Down
LENG8	-0.904368	5.72584	-3.36032	0.00210606	0.0121849	-1.84146	Down
EFNA4	-0.707029	4.02958	-3.35855	0.00211593	0.0122361	-1.84587	Down
UBN2	-0.702717	3.66042	-3.35716	0.00212369	0.012275	-1.84932	Down
CAPS	-0.525426	2.93284	-3.35473	0.00213727	0.0123416	-1.85534	Down
SQOR	0.693461	5.57628	3.35175	0.00215414	0.012426	-1.86275	Up
PPT1	-0.766036	4.79793	-3.35174	0.0021542	0.012426	-1.86277	Down
PAEP	0.921835	2.29826	3.34733	0.00217928	0.0125477	-1.87369	Up
FLG	-2.37575	8.72029	-3.34415	0.00219758	0.0126468	-1.88157	Down
AIF1L	0.733819	3.83475	3.34397	0.00219862	0.0126468	-1.88202	Up
TDP2	0.645402	4.85158	3.3425	0.00220715	0.0126898	-1.88567	Up
NPTX2	0.552394	2.70344	3.34133	0.00221397	0.0127228	-1.88858	Up
PLAGL1	-0.6458	4.23886	-3.34104	0.00221566	0.012726	-1.8893	Down
JMJD1C	0.57737	5.11188	3.33693	0.0022397	0.0128275	-1.89947	Up
IFIT3	-0.889276	2.58926	-3.3326	0.00226533	0.0129494	-1.91019	Down
VWA8	-0.547516	3.36739	-3.3313	0.00227307	0.0129874	-1.91341	Down
CRACR2B	-0.636046	2.4884	-3.32603	0.00230473	0.0131557	-1.92644	Down
DHRS1	0.580227	5.577	3.32368	0.00231896	0.0132243	-1.93224	Up
EVI2B	-0.638965	2.63398	-3.32295	0.00232342	0.0132434	-1.93405	Down
SAFB	-0.500218	4.73785	-3.32085	0.00233625	0.0133101	-1.93924	Down
TPRG1L	0.505494	5.55054	3.3186	0.00235005	0.0133632	-1.94478	Up
FOLR2	-0.878809	3.1813	-3.31808	0.00235329	0.0133753	-1.94608	Down
EMID1	-0.531184	2.47344	-3.31606	0.00236577	0.0134207	-1.95106	Down
ANKRD36B	-0.893785	2.98784	-3.31461	0.00237475	0.0134588	-1.95463	Down
DAPK2	-0.519316	2.87001	-3.3125	0.00238793	0.0135142	-1.95984	Down
CAPN7	-0.575826	4.12696	-3.30904	0.00240968	0.0136115	-1.96838	Down
PDE9A	-0.500285	2.51509	-3.30696	0.00242283	0.0136729	-1.97351	Down
GAS1	-0.747013	4.42843	-3.30624	0.00242743	0.0136923	-1.97529	Down
TNXB	-0.875679	3.06497	-3.30502	0.00243516	0.0137229	-1.97828	Down
AQP1	-0.938174	6.56953	-3.30164	0.00245681	0.0138319	-1.98662	Down
MBTD1	-0.613215	3.37272	-3.29744	0.00248397	0.0139563	-1.99697	Down
IL4R	0.881367	5.29602	3.29732	0.00248475	0.0139563	-1.99726	Up
PARP1	-0.558034	4.20296	-3.29511	0.00249916	0.0140174	-2.00271	Down
TXNDC9	0.551094	3.65558	3.29471	0.00250175	0.0140253	-2.00368	Up
EMC6	0.584522	4.20938	3.29417	0.00250529	0.0140386	-2.00501	Up
RNF19B	0.581073	5.11429	3.29378	0.00250786	0.0140398	-2.00597	Up
PTK7	0.537341	4.80169	3.29295	0.00251329	0.0140636	-2.00801	Up
SSBP2	-0.511302	3.33667	-3.29164	0.00252194	0.0140987	-2.01124	Down
RUNX3	-0.569838	2.86553	-3.29073	0.00252794	0.014122	-2.01348	Down
DPH6	-0.525706	2.60272	-3.28857	0.00254223	0.0141856	-2.01878	Down
ZFP42	0.615857	1.73155	3.28313	0.00257865	0.0143419	-2.03217	Up
ANTXR1	-1.06934	5.38592	-3.28266	0.0025818	0.0143527	-2.03331	Down
JOSD2	0.652947	4.05831	3.28059	0.0025958	0.0144171	-2.0384	Up
LNX2	0.648853	4.35692	3.27725	0.0026185	0.0145161	-2.04659	Up
PAIP2B	-0.749792	3.27079	-3.27579	0.00262856	0.0145516	-2.0502	Down
STK38L	0.501596	4.12635	3.27521	0.00263252	0.0145668	-2.05161	Up
BAK1	0.663349	4.56787	3.27478	0.00263548	0.0145714	-2.05267	Up
BCL11B	-0.717598	3.89118	-3.27463	0.00263651	0.0145714	-2.05304	Down
CASZ1	-0.723189	4.83524	-3.27455	0.00263702	0.0145714	-2.05322	Down
TTC14	-0.594447	3.23487	-3.2711	0.00266089	0.0146761	-2.06169	Down
CDNF	-0.512141	2.3934	-3.25919	0.00274481	0.0150485	-2.09089	Down
ARGLU1	-0.7494	5.53594	-3.25838	0.00275063	0.0150549	-2.09288	Down
RAI2	-0.500222	2.95682	-3.25832	0.00275102	0.0150549	-2.09301	Down
LCE2B	-2.45437	7.00952	-3.25507	0.00277446	0.0151437	-2.10098	Down
PORCN	0.577391	3.74954	3.25501	0.00277486	0.0151437	-2.10112	Up
D2HGDH	-0.611017	3.48908	-3.25425	0.00278033	0.0151666	-2.10297	Down
NEGR1	-0.646696	2.58437	-3.24922	0.00281701	0.0153316	-2.11529	Down
BNIP3L	0.57205	6.81266	3.24895	0.00281898	0.0153348	-2.11594	Up
ANKRD33B	-0.822979	2.59736	-3.24662	0.00283612	0.0154005	-2.12164	Down
SLURP1	-1.81742	7.56305	-3.24401	0.00285547	0.0154844	-2.12803	Down
CYB5R4	0.577216	3.65171	3.24177	0.00287212	0.015548	-2.13349	Up
HACD3	-0.563112	4.01522	-3.24024	0.00288359	0.0155937	-2.13723	Down
KLK1	-0.792382	2.86965	-3.23726	0.00290601	0.0156893	-2.1445	Down
PITHD1	0.506149	5.58893	3.23683	0.00290927	0.0156977	-2.14556	Up
PGAP1	-0.84311	3.4202	-3.23202	0.00294581	0.0158733	-2.15728	Down
CENPT	0.575924	5.20057	3.22855	0.0029725	0.0160099	-2.16575	Up
LCE1C	-2.38741	6.62718	-3.22499	0.0030001	0.0161362	-2.17442	Down
TMEM19	-0.679465	3.82663	-3.22483	0.00300135	0.0161362	-2.17482	Down
CREBRF	-0.501917	2.96747	-3.22221	0.0030218	0.0162314	-2.18119	Down
IL33	-1.10868	3.3464	-3.22159	0.00302668	0.0162459	-2.1827	Down
CCDC85B	0.584544	4.45828	3.22032	0.00303669	0.0162821	-2.1858	Up
CNTNAP3	-0.947482	3.537	-3.21832	0.00305246	0.0163446	-2.19066	Down
LDHAL6B	0.616726	2.23999	3.21709	0.00306223	0.0163896	-2.19366	Up
ANGPTL5	-0.545479	1.425	-3.21543	0.00307543	0.0164381	-2.1977	Down
CPED1	-0.659958	2.53316	-3.2142	0.00308529	0.0164825	-2.2007	Down
KRBA1	0.558955	3.19216	3.21404	0.0030865	0.0164825	-2.20107	Up
ZNF681	0.945767	2.91794	3.21265	0.00309767	0.0165309	-2.20446	Up
PSAPL1	-1.25347	4.03779	-3.21257	0.00309833	0.0165309	-2.20466	Down
LAPTM4A	-0.521099	7.51351	-3.21169	0.0031054	0.0165464	-2.2068	Down
COLEC12	-0.954245	3.49424	-3.21065	0.00311381	0.0165585	-2.20934	Down
GRHL3	0.64237	5.4616	3.21031	0.00311652	0.0165613	-2.21015	Up
FMN1	-0.506816	3.17634	-3.20762	0.00313834	0.016655	-2.2167	Down
SP100	-0.563004	3.82477	-3.20663	0.00314634	0.0166752	-2.21908	Down
RAB11FIP5	0.503388	4.40563	3.20225	0.00318224	0.016843	-2.22973	Up
CD68	1.10703	6.00862	3.19941	0.00320575	0.0169374	-2.23663	Up
HNRNPU	-0.63724	5.93843	-3.1945	0.00324673	0.017119	-2.24854	Down
CSPG4	0.574108	4.12165	3.19065	0.00327918	0.0172566	-2.25787	Up
CEP126	-0.513532	2.19061	-3.19031	0.00328213	0.0172645	-2.25871	Down
IRAK2	0.574918	3.37549	3.18921	0.00329142	0.0172981	-2.26136	Up
ADGRG3	0.527318	2.28721	3.1889	0.00329409	0.0173045	-2.26212	Up
KIF5B	0.658211	6.61398	3.18714	0.00330906	0.0173678	-2.26637	Up
ITM2A	-0.752661	3.84187	-3.18489	0.0033284	0.0174617	-2.27183	Down
CCL27	-1.62156	2.47577	-3.18447	0.00333202	0.017473	-2.27285	Down
AMN	0.569652	2.78201	3.18317	0.00334324	0.0175116	-2.276	Up
CRBN	-0.514976	3.97115	-3.18216	0.00335196	0.0175282	-2.27844	Down
ACSS3	-0.562114	2.15721	-3.18048	0.00336651	0.0175766	-2.2825	Down
CTH	0.536348	2.14656	3.16943	0.00346392	0.018022	-2.30923	Up
LYVE1	-1.19463	3.94681	-3.16566	0.00349776	0.0181585	-2.31833	Down
FUBP1	-0.7388	4.56653	-3.1648	0.00350549	0.0181782	-2.3204	Down
CENPA	0.540619	2.81381	3.1623	0.00352816	0.0182687	-2.32644	Up
RAPGEFL1	-0.894197	5.67169	-3.15925	0.00355597	0.0183728	-2.33379	Down
CDCA5	0.559522	2.82295	3.15856	0.0035623	0.0183962	-2.33545	Up
GPD2	-0.5248	3.53558	-3.1582	0.00356561	0.0183962	-2.33632	Down
PSAP	-0.533029	8.15397	-3.15809	0.00356667	0.0183962	-2.3366	Down
RHOBTB3	-0.651633	2.85075	-3.15691	0.00357747	0.0184201	-2.33943	Down
FBXO10	0.528392	3.27594	3.15599	0.00358598	0.018432	-2.34166	Up
TGOLN2	-0.593591	5.21971	-3.15159	0.00362683	0.0186099	-2.35226	Down
ASPA	-0.590094	1.82698	-3.14889	0.00365208	0.0186993	-2.35875	Down
CTSV	0.896266	4.13808	3.14849	0.00365588	0.0187107	-2.35973	Up
TLNRD1	0.635101	4.10537	3.14683	0.00367156	0.0187635	-2.36373	Up
GPAT3	0.875802	3.12254	3.14535	0.00368549	0.018795	-2.36728	Up
LCE1A	-2.11669	6.54061	-3.14465	0.00369216	0.0188157	-2.36897	Down
KIF13B	0.686596	5.53167	3.14135	0.0037236	0.0189566	-2.3769	Up
KLK11	0.76441	6.60556	3.14076	0.00372932	0.0189726	-2.37834	Up
ADAM12	0.899705	3.05882	3.13897	0.00374648	0.0190437	-2.38263	Up
MTMR2	0.508622	4.09362	3.13837	0.00375229	0.019057	-2.38409	Up
AHNAK2	-0.763549	6.99311	-3.13706	0.00376493	0.0191049	-2.38723	Down
CNGB1	0.827996	2.64382	3.13644	0.00377089	0.0191189	-2.38871	Up
AURKA	0.502159	2.4994	3.13627	0.00377259	0.0191194	-2.38913	Up
FILIP1L	0.686561	4.0198	3.13472	0.00378762	0.0191874	-2.39285	Up
COMMD8	0.6034	3.61334	3.13379	0.00379665	0.0192249	-2.39508	Up
SETD2	-0.518913	4.54832	-3.13072	0.0038267	0.0193607	-2.40245	Down
EIF4A3	0.513586	5.98321	3.12926	0.00384113	0.0194172	-2.40597	Up
PON3	-0.594	2.07929	-3.12795	0.003854	0.0194658	-2.4091	Down
MCCC1	-0.50888	3.51247	-3.12595	0.0038739	0.0195415	-2.41392	Down
TEX9	-0.845475	2.18533	-3.1249	0.00388432	0.0195858	-2.41643	Down
PDPR	-0.520548	3.57012	-3.12403	0.00389299	0.0196129	-2.41851	Down
TBCA	0.516762	4.08949	3.12156	0.00391776	0.019718	-2.42444	Up
HCAR3	0.633869	2.56905	3.12145	0.00391882	0.019718	-2.4247	Up
PTGFR	-0.771984	2.89224	-3.12121	0.00392126	0.019722	-2.42528	Down
TRIM8	-0.791503	4.72905	-3.11452	0.00398908	0.0200049	-2.44131	Down
CA13	-0.550832	2.70531	-3.11116	0.00402354	0.0201227	-2.44935	Down
KANK2	-0.705864	4.24934	-3.11106	0.00402454	0.0201227	-2.44958	Down
WIF1	-0.653726	1.85497	-3.10962	0.00403941	0.0201717	-2.45302	Down
ZNF212	0.603531	3.81812	3.10892	0.0040467	0.0201996	-2.45471	Up
HNRNPH3	-0.508584	4.59225	-3.10828	0.00405334	0.020216	-2.45624	Down
SULF2	0.653265	5.07244	3.10694	0.00406722	0.0202681	-2.45943	Up
GPRIN2	-0.89601	3.42285	-3.10577	0.00407941	0.0203204	-2.46223	Down
IGF1	-0.8163	2.96037	-3.10559	0.00408136	0.0203216	-2.46268	Down
CACFD1	0.519825	3.15459	3.09934	0.00414713	0.0206061	-2.47761	Up
ABHD5	0.603667	4.81013	3.09476	0.00419596	0.0207956	-2.48854	Up
GPR155	-0.592852	3.50512	-3.09294	0.00421549	0.0208589	-2.49288	Down
ZYX	0.65324	6.17435	3.09172	0.00422872	0.020907	-2.49581	Up
LAD1	0.576038	7.66143	3.08989	0.00424853	0.0209789	-2.50017	Up
SRSF11	-0.755639	5.05716	-3.0893	0.0042549	0.020993	-2.50157	Down
MMP12	1.25279	2.23998	3.0848	0.0043041	0.0211831	-2.5123	Up
LAPTM4B	-0.512152	5.42985	-3.08283	0.00432582	0.0212637	-2.517	Down
SUSD2	-0.750168	3.30605	-3.08092	0.00434696	0.0213325	-2.52155	Down
KIAA1522	-0.501112	5.14849	-3.0792	0.00436605	0.0214085	-2.52564	Down
CHAD	-0.537659	2.44234	-3.07805	0.0043789	0.0214451	-2.52838	Down
S100A3	0.581762	3.45767	3.07744	0.00438573	0.0214697	-2.52984	Up
APCDD1L	0.574379	2.49159	3.07484	0.00441492	0.0215861	-2.53603	Up
HNRNPA1L2	-0.528115	2.35292	-3.06868	0.00448471	0.021859	-2.55066	Down
SYCN	0.547348	2.50877	3.06854	0.00448635	0.021859	-2.551	Up
LYPD6B	-0.775864	3.30275	-3.06807	0.00449174	0.021872	-2.55212	Down
TWSG1	0.573835	4.13901	3.06545	0.00452177	0.0220003	-2.55834	Up
OSMR	0.56591	5.18052	3.06386	0.00454013	0.0220806	-2.56211	Up
ARL4D	0.712003	5.45916	3.06265	0.00455418	0.0221399	-2.565	Up
MPDZ	-0.511807	2.79126	-3.05739	0.0046155	0.0223651	-2.57747	Down
NKTR	-1.01308	4.41627	-3.05705	0.00461948	0.0223753	-2.57827	Down
DUOXA2	0.603154	2.46381	3.05416	0.00465363	0.0225133	-2.58514	Up
CA2	0.978063	5.6053	3.05385	0.00465723	0.0225216	-2.58586	Up
GPR68	0.659327	3.84551	3.05025	0.0047001	0.0226829	-2.5944	Up
CHST1	0.543333	2.53737	3.04688	0.00474047	0.0228316	-2.60237	Up
MEF2A	-0.64814	4.69865	-3.04568	0.00475497	0.0228922	-2.60522	Down
KLF11	-0.509006	4.49002	-3.03994	0.00482483	0.0232004	-2.61881	Down
MAP3K6	-0.547265	5.06288	-3.03615	0.00487139	0.0233866	-2.62775	Down
SNRNP70	-0.589856	5.5471	-3.03425	0.00489494	0.0234807	-2.63224	Down
LTF	-1.41206	2.69065	-3.03033	0.00494389	0.0236775	-2.64151	Down
ZNF593	0.545252	4.21	3.02947	0.00495465	0.02371	-2.64354	Up
PLIN1	-0.641697	2.10755	-3.02633	0.00499429	0.0238614	-2.65096	Down
KANK1	0.546785	4.72213	3.02274	0.00503991	0.0240312	-2.65942	Up
BAMBI	0.519167	2.9475	3.02238	0.00504447	0.0240434	-2.66026	Up
PLTP	-0.990925	5.48755	-3.01953	0.00508098	0.0241884	-2.66698	Down
ZNF141	-0.575903	2.48076	-3.01473	0.00514312	0.0244257	-2.67829	Down
CSF1	-0.603508	3.34876	-3.00968	0.00520921	0.0246415	-2.69017	Down
CNTNAP3B	-0.537768	2.7297	-3.00938	0.00521315	0.0246504	-2.69088	Down
GCSAM	-0.565122	2.34663	-3.00838	0.00522632	0.0247029	-2.69322	Down
ATF3	0.889077	3.28291	3.00546	0.00526512	0.0248187	-2.7001	Up
ZNF561	0.502611	3.84957	3.0052	0.00526851	0.0248187	-2.7007	Up
GLG1	-0.540587	5.04081	-3.00512	0.00526956	0.0248187	-2.70089	Down
CHN1	0.652746	2.8007	3.00467	0.00527558	0.0248373	-2.70195	Up
MUCL1	-1.46448	6.16221	-3.00169	0.00531553	0.0250056	-2.70897	Down
DAPL1	-1.55898	5.83479	-2.99933	0.00534728	0.0251351	-2.7145	Down
PKD1	-0.806241	4.48925	-2.99862	0.00535687	0.0251604	-2.71617	Down
LHFPL2	0.681999	3.82182	2.99442	0.00541396	0.0253786	-2.72603	Up
EXOC5	0.519245	2.87587	2.99399	0.00541982	0.0253953	-2.72703	Up
NRARP	0.663723	4.63873	2.99177	0.00545022	0.0254985	-2.73223	Up
SAMD9L	-0.588695	2.52843	-2.98845	0.0054961	0.025693	-2.74002	Down
SRCAP	-0.55185	4.84327	-2.98415	0.00555599	0.0258918	-2.7501	Down
GAL3ST4	-0.52647	3.14879	-2.9767	0.00566119	0.0262896	-2.76753	Down
CDCA7	-0.548976	2.89756	-2.96944	0.00576549	0.0267219	-2.78448	Down
BZW2	-0.510415	4.51419	-2.96695	0.0058017	0.0268585	-2.7903	Down
FXYD1	-0.666355	3.17023	-2.96529	0.00582601	0.0269501	-2.79418	Down
BNC1	0.73298	4.97496	2.95447	0.00598652	0.0276069	-2.81941	Up
PROB1	0.571538	2.47164	2.95338	0.00600287	0.027661	-2.82194	Up
ZNF302	-0.512027	2.77514	-2.95042	0.00604758	0.0278562	-2.82882	Down
ASPG	0.519776	3.08878	2.94762	0.00609028	0.0280313	-2.83535	Up
IL37	-1.81004	4.04749	-2.94578	0.00611837	0.0281388	-2.83962	Down
DDIT4	1.06682	6.22485	2.94298	0.00616153	0.0282937	-2.84614	Up
HSF4	-0.601446	3.16319	-2.93447	0.0062943	0.0288036	-2.86591	Down
IGFBP5	-1.57704	5.8206	-2.93145	0.00634199	0.0289441	-2.87291	Down
CSAD	-0.642348	3.87924	-2.93116	0.00634655	0.0289538	-2.87357	Down
TNS3	-0.62045	3.6423	-2.93077	0.00635277	0.028966	-2.87448	Down
ARRDC3	-0.620218	5.54386	-2.92708	0.00641165	0.0291839	-2.88303	Down
STARD9	-0.693256	3.20307	-2.92526	0.00644086	0.029302	-2.88724	Down
LRCH1	-0.541305	3.86607	-2.9212	0.00650653	0.0295256	-2.89664	Down
LCN2	1.36234	4.65113	2.91986	0.00652835	0.0295909	-2.89974	Up
CRIP2	0.588131	4.9606	2.91734	0.00656957	0.0297471	-2.90557	Up
CLCA2	0.633882	7.82002	2.9173	0.0065703	0.0297471	-2.90568	Up
LRRC26	-0.619883	2.44362	-2.91266	0.00664683	0.0300092	-2.9164	Down
PEX1	-0.503771	3.37379	-2.91257	0.00664832	0.0300092	-2.91661	Down
BST2	-0.814158	2.70444	-2.91134	0.00666878	0.0300777	-2.91946	Down
GNPNAT1	0.689332	3.31576	2.90881	0.0067109	0.0302003	-2.92529	Up
TNRC18	-0.606531	4.51786	-2.90851	0.00671604	0.030212	-2.92599	Down
ITPKC	0.76842	5.09877	2.90831	0.00671937	0.0302157	-2.92645	Up
MCAM	0.756713	5.25703	2.90329	0.00680391	0.0305311	-2.93803	Up
ANKRD40	-0.501542	3.72164	-2.8961	0.00692685	0.0310084	-2.9546	Down
XAF1	-0.661668	3.41532	-2.89317	0.00697764	0.0311656	-2.96136	Down
MAP4K3	-0.617794	3.91309	-2.89246	0.00698996	0.0312089	-2.96299	Down
STAG1	-0.54304	4.11647	-2.88927	0.00704559	0.0314103	-2.97033	Down
EIF2AK2	-0.715776	3.59622	-2.88653	0.00709381	0.0316134	-2.97664	Down
BTBD19	0.602022	3.18385	2.87608	0.00728033	0.0322519	-3.00063	Up
NRIP3	0.60169	2.43015	2.87519	0.00729644	0.0323087	-3.00268	Up
ERBB3	-0.61929	5.08598	-2.87378	0.00732191	0.0324	-3.0059	Down
IGFL4	-0.555416	2.06248	-2.86955	0.00739924	0.0326574	-3.01561	Down
UBLCP1	0.552161	4.18054	2.86919	0.00740586	0.0326624	-3.01643	Up
RASSF2	-0.63425	3.61291	-2.8641	0.00749975	0.032979	-3.02807	Down
SON	-0.543015	5.51959	-2.86378	0.00750575	0.0329932	-3.02881	Down
RBM26	-0.575564	3.74963	-2.86337	0.00751333	0.0330144	-3.02975	Down
ASS1	-0.569519	4.75969	-2.8582	0.00761014	0.0333415	-3.04157	Down
GYPC	-0.707184	3.21069	-2.85652	0.00764199	0.0334688	-3.04543	Down
PLIN3	0.614287	6.01208	2.85442	0.00768178	0.0335814	-3.05022	Up
LTBP1	0.908316	4.9623	2.84973	0.00777136	0.0338861	-3.06093	Up
PALM	-0.829097	3.66474	-2.84593	0.00784462	0.0341431	-3.06959	Down
SMS	0.739922	4.36887	2.84515	0.00785976	0.0341818	-3.07137	Up
XRCC5	-0.526651	6.52676	-2.83588	0.00804173	0.0347601	-3.09249	Down
PSIP1	-0.588105	2.9131	-2.83192	0.00812066	0.0350304	-3.10149	Down
SPARCL1	-1.23379	5.4374	-2.83186	0.00812187	0.0350304	-3.10163	Down
CD274	0.50188	2.19089	2.83082	0.00814289	0.0351083	-3.10402	Up
ACAN	0.59981	2.11209	2.83033	0.00815266	0.0351137	-3.10512	Up
IZUMO4	0.581467	2.87357	2.83031	0.00815297	0.0351137	-3.10516	Up
DENND2C	0.531625	5.21847	2.82662	0.00822749	0.0354091	-3.11355	Up
NCOA3	-0.525412	4.74291	-2.82521	0.00825625	0.0354817	-3.11676	Down
LCE2C	-1.63575	7.4492	-2.825	0.00826047	0.035487	-3.11724	Down
KNSTRN	0.509697	3.00386	2.8042	0.00869407	0.0369627	-3.16437	Up
KLHDC1	-0.522513	2.60716	-2.80277	0.00872461	0.0370408	-3.1676	Down
MAP7	0.57417	5.16624	2.79997	0.00878484	0.0371774	-3.17394	Up
EID1	-0.734836	4.69648	-2.79808	0.00882563	0.0372839	-3.1782	Down
SMAD4	-0.50976	4.21385	-2.79767	0.00883438	0.0373077	-3.17911	Down
EPN3	0.875193	5.01865	2.7906	0.008989	0.0377868	-3.19508	Up
MVD	0.663084	4.71038	2.78926	0.00901853	0.0378575	-3.1981	Up
UBC	0.756418	8.42361	2.78881	0.0090284	0.0378856	-3.19911	Up
RDH13	0.661675	4.94136	2.78594	0.00909224	0.038066	-3.20559	Up
ATG2B	-0.644628	4.0959	-2.78323	0.00915263	0.0382857	-3.21168	Down
DMTF1	-0.544622	4.14005	-2.77854	0.0092583	0.0385924	-3.22224	Down
AVPI1	0.682662	5.38345	2.77801	0.00927039	0.0386293	-3.22344	Up
PDCD10	0.596935	4.14003	2.77751	0.00928172	0.0386553	-3.22456	Up
KIF1C	0.535043	5.90952	2.77745	0.0092831	0.0386553	-3.2247	Up
ADGRA2	-0.656238	4.12184	-2.77727	0.00928719	0.0386588	-3.2251	Down
FAT1	0.56624	6.01302	2.77528	0.00933244	0.0388065	-3.22957	Up
ISM1	-0.536405	3.6601	-2.77284	0.00938832	0.038971	-3.23506	Down
FMO1	-0.703202	2.19821	-2.77241	0.00939811	0.0389845	-3.23602	Down
BIRC5	0.538584	2.73645	2.76937	0.00946819	0.0392215	-3.24285	Up
ANTXR2	-0.705754	3.44484	-2.76936	0.0094684	0.0392215	-3.24287	Down
CCNL2	-0.59565	4.86525	-2.76786	0.00950304	0.0392832	-3.24622	Down
AQP9	-0.881783	3.53977	-2.76707	0.00952148	0.039309	-3.248	Down
MARCKSL1	0.725198	4.70428	2.76548	0.00955857	0.0393899	-3.25158	Up
ADAM10	0.531231	5.11327	2.76179	0.00964488	0.039666	-3.25984	Up
RNF208	0.506243	2.9048	2.75834	0.00972642	0.0399436	-3.26757	Up
HS3ST6	-1.15943	3.85544	-2.75677	0.0097638	0.040042	-3.27109	Down
XDH	0.528619	2.70081	2.754	0.00982985	0.0402575	-3.27728	Up
VSNL1	0.701003	3.81032	2.75347	0.0098425	0.0402955	-3.27846	Up
DUSP6	0.637296	4.43149	2.75211	0.00987515	0.0403843	-3.28151	Up
LPCAT1	0.512437	3.90831	2.75185	0.00988162	0.0403843	-3.28211	Up
JAK2	-0.595984	3.56683	-2.74729	0.00999177	0.0407388	-3.29228	Down

## Sheet: Table S3
Table S3. The module genes in WGCNA
MEblue	MEbrown	MEgrey	MEturquoise	MEyellow
A2ML1	A2M	AADACL2	A1CF	A1BG
AAGAB	AACS	ABAT	AADACL3	AADAC
AARD	ABHD12	ABT1	AADACL4	AADAT
AATK	ABHD16B	ACAA2	AAK1	AASS
ABHD10	ABHD2	ACER1	AANAT	ABHD15
ABHD11	ABHD6	ACOT1	AASDH	ABHD8
ABHD12B	ABTB2	ADCY10	AASDHPPT	ABTB1
ABHD14B	ACACA	ADORA2B	AATF	ACD
ABHD3	ACAN	ADPRH	ABHD1	ACKR2
ABHD5	ACBD6	ADRA2B	ABHD13	ACOT4
ABI2	ACE	AGR2	ABHD4	ADA
ABL2	ACER2	AGR3	ABI1	ADAM12
ABRACL	ACKR3	AHCYL1	ABR	ADAM22
ACAA1	ACKR4	AKAP6	ABRA	ADAMTSL3
ACACB	ACOT8	ANXA10	ACAT1	ADCY1
ACAT2	ACSBG1	ANXA2R	ACBD3	ADGB
ACCS	ACSL4	ANXA9	ACBD5	ADGRG2
ACE2	ACSL5	AOC1	ACBD7	ADGRG3
ACER3	ACSS3	APOBR	ACCSL	ADNP
ACIN1	ACTL10	APOC1	ACMSD	ADNP2
ACLY	ACTR5	ARHGEF33	ACOD1	ADO
ACOT11	ACVRL1	ARIH2	ACOT12	ADRA1D
ACOT13	ADAM19	ARL16	ACOT2	AEBP2
ACOT7	ADAM21	ARSF	ACOT6	AFTPH
ACOT9	ADAM28	ASAH2	ACOXL	AGMAT
ACP7	ADAMTSL1	ASB12	ACRBP	AGTRAP
ACR	ADCK1	ASB15	ACRV1	AHCTF1
ACSF2	ADCK2	ASIC1	ACSBG2	AHCYL2
ACSL1	ADCY4	ASPHD2	ACSF3	AHI1
ACSS1	ADGRA2	ATF4	ACSL3	AHNAK2
ACTR3	ADGRA3	BABAM2	ACSL6	AIMP2
ACTR3B	ADGRB1	BCOR	ACSM1	AIP
ACTRT3	ADGRB3	BMP8A	ACSM2B	AK1
ADAM10	ADGRE5	BMP8B	ACSM3	AKAP5
ADAM23	ADGRF2	BOLA3	ACSM4	AKAP9
ADAM8	ADGRF4	BTF3	ACSM5	AKIP1
ADAM9	ADGRF5	BTG4	ACSM6	AKT1S1
ADAMTSL2	ADGRG1	BUB1	ACSS2	ALYREF
ADAMTSL4	ADGRG6	BUD13	ACTL6A	ANAPC1
ADAMTSL5	ADTRP	CA1	ACTL6B	ANAPC11
ADAP1	AEBP1	CALML5	ACTL7A	ANGEL2
ADAP2	AFAP1	CAMK1G	ACTL7B	ANGPTL1
ADCY2	AGA	CASS4	ACTL8	ANGPTL5
ADCY3	AGPAT3	CAT	ACTL9	ANKAR
ADCY5	AHR	CATSPERE	ACTR10	ANKFN1
ADCY7	AIM2	CBY1	ACTR2	ANKHD1-EIF4EBP3
ADCY8	AJUBA	CCDC68	ACTR3C	ANKMY2
ADCYAP1	AK8	CCDC73	ACTR6	ANKRD12
ADCYAP1R1	AKAP12	CCDC8	ACTR8	ANKRD17
ADD1	AKNA	CCL16	ACTRT1	ANKRD18A
ADD3	AKT1	CCL24	ACTRT2	ANKRD36B
ADGRD1	ALCAM	CCNDBP1	ACY3	ANKRD39
ADGRL2	ALK	CCNK	ADAD1	ANKRD44
ADIPOR2	ALOX5	CCNL1	ADAD2	ANXA4
ADM	ALOX5AP	CCR2	ADAL	APLP1
ADRA2A	ALOXE3	CCR3	ADAM11	AREL1
ADRA2C	AMIGO1	CCR4	ADAM15	ARF1
AEN	AMN	CCR6	ADAM17	ARFGEF2
AFAP1L1	AMPH	CD177	ADAM18	ARFRP1
AFAP1L2	ANGEL1	CD1B	ADAM2	ARGLU1
AFG3L2	ANGPT1	CD22	ADAM20	ARHGAP1
AFMID	ANGPT2	CD247	ADAM29	ARHGAP22
AGBL5	ANGPTL2	CDC42EP2	ADAM30	ARHGAP29
AGFG2	ANKK1	CDCA3	ADAM32	ARHGAP32
AGK	ANKRD10	CDK14	ADAM33	ARHGAP9
AHCY	ANKRD28	CDKN2AIPNL	ADAM7	ARHGDIA
AHNAK	ANKRD46	CIDEC	ADCK5	ARHGEF12
AIF1L	ANKRD54	CKAP5	ADCY6	ARHGEF26
AIG1	ANO6	CLDN24	ADCY9	ARHGEF28
AJAP1	ANO8	CLECL1	ADD2	ARHGEF35
AKAP1	ANPEP	CLK1	ADGRA1	ARHGEF38
AKAP13	ANTXR1	CLNK	ADGRF1	ARHGEF7
AKAP8	ANTXR2	CMTM2	ADGRF3	ARL17A
AKIRIN1	ANXA11	CNIH2	ADGRG4	ARL4A
AKIRIN2	ANXA2	CNTD1	ADGRG5	ARL5A
AKTIP	ANXA5	COMMD9	ADGRG7	ARNT
ALAD	ANXA6	COX14	ADGRL1	ARNTL
ALDH2	ANXA8L1	CPA5	ADGRL3	ARRDC2
ALG14	AOAH	CPA6	ADGRV1	ARRDC3
ALMS1	APH1B	CPEB1	ADH6	ARSA
ALOX12	APLNR	CPZ	ADI1	ASB14
ALPK1	APMAP	CRIP1	ADIG	ASB8
ALPK2	APOB	CSF2	ADIRF	ASF1B
ALPK3	AQP3	CSGALNACT2	ADK	ASPHD1
AMER1	AQP5	CST7	ADM5	ATF5
AMIGO2	ARF4	CT55	ADORA1	ATF7IP
AMMECR1L	ARF6	CX3CR1	ADORA2A	ATF7IP2
AMN1	ARFGAP3	CYB5A	ADPRHL1	ATG101
AMOT	ARFIP2	CYTH3	ADPRM	ATG14
AMPD3	ARHGAP10	DBP	ADRA1A	ATG2B
AMT	ARHGAP15	DCTN3	ADRA1B	ATL2
ANAPC15	ARHGAP17	DCXR	ADRB1	ATRN
ANAPC16	ARHGAP18	DGAT2	ADRB3	ATRX
ANAPC5	ARHGAP21	DHCR24	ADRM1	ATXN2
ANGPTL4	ARHGAP25	DHH	ADSL	ATXN3
ANGPTL7	ARHGAP27	DHRS7B	AFG1L	ATXN7
ANGPTL8	ARHGAP28	DHX33	AFM	ATXN7L1
ANKFY1	ARHGAP44	DLL4	AFP	AURKAIP1
ANKLE2	ARHGAP6	DMAC1	AGBL1	AURKB
ANKMY1	ARHGDIB	DMRT3	AGBL2	AVIL
ANKRD11	ARHGEF17	DNASE1L3	AGBL3	B9D2
ANKRD16	ARHGEF25	DNMBP	AGBL4	BAG5
ANKRD22	ARHGEF37	DRAXIN	AGER	BANP
ANKRD27	ARHGEF40	DSC1	AGFG1	BAX
ANKRD29	ARHGEF5	DTHD1	AGGF1	BBS9
ANKRD31	ARHGEF6	DUSP4	AGMO	BCAR1
ANKRD33B	ARID5A	DYDC1	AGPS	BCAS3
ANKRD35	ARID5B	DYNAP	AGRN	BCL2A1
ANKRD37	ARL10	DZANK1	AGRP	BCL2L12
ANKRD40	ARL2BP	E2F8	AGTPBP1	BCL3
ANKRD6	ARL4D	EFCAB5	AGXT	BCL7B
ANKRD9	ARMC2	EFNB2	AGXT2	BCLAF1
ANO10	ARMC4	EGR1	AHSG	BCLAF3
ANO4	ARMC9	EGR2	AHSP	BCO2
ANXA1	ARNT2	EHD3	AICDA	BEND7
ANXA3	ARRDC1	ELF4	AIMP1	BID
ANXA8	ARRDC5	ELMOD1	AIPL1	BIN1
AOX1	ARSB	EN1	AIRE	BIRC3
APCDD1	ASB6	EOMES	AK3	BIRC5
APCDD1L	ASB9	ERC1	AK5	BIRC6
APEX1	ASCC2	ERP27	AK7	BLOC1S4
APEX2	ASCL2	ESR1	AK9	BLOC1S5
APLN	ASPH	EYA1	AKAIN1	BLVRA
APLP2	ASPN	EYA2	AKAP10	BMPER
APOD	ASRGL1	FAHD2A	AKAP11	BOD1L1
APOE	ATF2	FAM120AOS	AKAP14	BPTF
APOLD1	ATF6B	FBXL20	AKAP3	BRAF
APOM	ATG16L1	FBXO16	AKAP4	BRMS1
APP	ATG2A	FBXO25	AKAP7	BRWD1
AQP1	ATL3	FBXO39	AKAP8L	BRWD3
AQP9	ATPAF2	FEM1A	AKNAD1	BSG
AR	AVPI1	FERMT1	AKT2	BTBD19
ARC	AVPR1A	FGF18	ALB	C1QTNF3-AMACR
AREG	AXL	FGF9	ALG13	C1QTNF5
ARF3	AZIN2	FITM2	ALG1L	C1QTNF6
ARFGEF3	B9D1	FLG	ALG1L2	C1QTNF7
ARHGAP30	BABAM1	FLG2	ALLC	C2CD3
ARHGAP31	BACE1	FLT1	ALOX15	C4A
ARHGAP35	BACE2	FLT4	ALS2	C5AR2
ARHGAP40	BAG1	FMN2	ALS2CL	CA13
ARHGEF10	BAG2	FMNL2	ALX1	CAB39L
ARHGEF11	BAIAP2	FOS	ALX3	CACFD1
ARHGEF16	BAIAP2L1	FOSB	ALX4	CALCOCO2
ARHGEF18	BAIAP3	FRAS1	AMBN	CALML4
ARHGEF19	BANK1	FRMD5	AMBP	CAMK4
ARHGEF39	BARX2	FST	AMBRA1	CAMP
ARHGEF9	BCAP31	GALNT14	AMD1	CANT1
ARID1A	BCDIN3D	GAS7	AMDHD1	CAPN14
ARID1B	BCL2L10	GBP3	AMDHD2	CAPN7
ARID3A	BCL2L11	GDF3	AMER2	CARM1
ARID3B	BCL2L13	GEM	AMER3	CARMIL1
ARL14	BCL7A	GEMIN8	AMH	CBX2
ARL2-SNX15	BEND5	GGCX	AMIGO3	CBX8
ARL4C	BEST1	GK	AMOTL1	CCDC107
ARL5B	BEX2	GLUD2	AMOTL2	CCDC14
ARL6IP5	BFAR	GMPR2	AMPD1	CCDC146
ARL6IP6	BGN	GNLY	AMPD2	CCDC157
ARMC6	BHMT	GPR141	AMTN	CCDC160
ARNTL2	BHMT2	GPR171	AMZ1	CCDC167
ARRDC4	BICC1	GPR39	AMZ2	CCDC17
ARSD	BICD2	GSTM1	ANAPC10	CCDC180
ARSG	BICDL1	GSTM3	ANAPC13	CCDC184
ARTN	BICDL2	GTSF1	ANAPC2	CCDC191
ASB2	BIN2	GYG2	ANAPC4	CCDC32
ASB7	BLOC1S6	HAL	ANAPC7	CCDC47
ASIP	BMP1	HAPLN1	ANGPT4	CCDC71L
ASL	BMP7	HDLBP	ANGPTL3	CCDC74B
ASMTL	BMX	HHIP	ANGPTL6	CCDC85B
ASNS	BNC2	HHLA2	ANHX	CCDC86
ASPG	BNIPL	HK3	ANKDD1A	CCDC93
ASS1	BORCS8-MEF2B	HMCES	ANKEF1	CCIN
ASTE1	BPIFC	HMGCL	ANKIB1	CCL17
ASXL1	BRD2	HNRNPF	ANKLE1	CCL28
ATF3	BRI3	HORMAD1	ANKRD1	CCL3
ATG13	BST1	HOXA11	ANKRD13A	CCL4
ATG7	BST2	HOXA3	ANKRD13B	CCL7
ATG9A	BTBD1	HP	ANKRD13C	CCNH
ATIC	BTBD6	HPGD	ANKRD2	CCNJL
ATN1	BTLA	HS3ST2	ANKRD23	CCNL2
ATOH8	BTRC	HS3ST6	ANKRD24	CCNT1
ATOX1	BVES	HSD17B6	ANKRD26	CCRL2
ATP13A2	C1QTNF1	HSPA12A	ANKRD30A	CD151
ATP13A3	C1QTNF2	HSPB3	ANKRD30BL	CD160
ATP13A4	C2	HTATSF1	ANKRD33	CD1A
ATP13A5	C2CD2L	HUS1B	ANKRD34A	CD1C
ATRNL1	C2CD4B	IDE	ANKRD34B	CD1E
ATXN1	C3AR1	IDH3B	ANKRD34C	CD2BP2
ATXN1L	C5AR1	IDH3G	ANKRD42	CD300A
ATXN7L2	CA11	IFIT1B	ANKRD45	CD300C
ATXN7L3B	CABLES2	IGF2BP3	ANKRD49	CD300E
AUH	CADM4	IGF2R	ANKRD50	CD300LB
AUNIP	CADPS2	IL17RB	ANKRD52	CD300LF
AUP1	CAGE1	IL18RAP	ANKRD53	CD320
AURKA	CALCRL	IL1RAPL1	ANKRD55	CD44
AURKC	CALD1	IL26	ANKRD63	CD68
AUTS2	CALHM2	IL37	ANKRD65	CD7
AWAT1	CALN1	IL7R	ANKRD66	CD72
AXIN2	CALR	ILKAP	ANKRD7	CD80
AZI2	CALU	INSR	ANKS1A	CDC25B
B2M	CAMK1	IQCD	ANKS1B	CDC25C
BAG3	CAMK1D	IQCJ	ANKS3	CDC42EP5
BAIAP2L2	CAMK2N1	IRX3	ANKS4B	CDHR1
BAK1	CAMSAP1	KBTBD4	ANKS6	CDK12
BAMBI	CAMTA1	KDM5D	ANKUB1	CDK13
BANF1	CANX	KERA	ANKZF1	CDK16
BBS1	CAPN5	KHSRP	ANO3	CDK2AP2
BBS12	CARMIL3	KIAA0232	ANO5	CDKAL1
BBS2	CARNS1	KIAA1549L	ANO9	CDKL1
BBS4	CASKIN1	KIF26B	ANOS1	CDKN2A
BBS5	CASTOR1	KIF27	ANXA13	CDNF
BBX	CASZ1	KL	ANXA7	CDPF1
BCAN	CATSPERG	KLC1	AP1AR	CDR2L
BCAS1	CAVIN1	KLF10	APAF1	CDT1
BCHE	CAVIN2	KLHL12	APC	CDX4
BCKDK	CBX4	KLHL14	APC2	CEACAM21
BCL10	CBX6	KRT23	APEH	CEACAM3
BCL11A	CC2D2A	KRT26	APH1A	CEACAM4
BCL11B	CCDC102B	KRT33A	API5	CEMIP
BCL2	CCDC12	KRT76	APIP	CENPC
BCL2L1	CCDC120	KRTAP2-2	APLF	CENPM
BCL6	CCDC127	KRTAP2-4	APOA1	CENPX
BCL9	CCDC149	KRTAP4-4	APOA2	CEP126
BCS1L	CCDC159	KRTAP4-5	APOA4	CEP128
BDKRB1	CCDC183	KRTAP4-6	APOA5	CEP192
BDKRB2	CCDC22	KRTAP5-10	APOC3	CEP350
BDNF	CCDC50	KRTAP5-8	APOC4-APOC2	CEP57
BEND3	CCDC61	KRTAP5-9	APOF	CEP95
BEX3	CCDC69	KRTAP9-3	APOH	CERS6
BICD1	CCDC82	KRTAP9-9	APOO	CFAP44
BICRAL	CCDC88A	LAX1	APOOL	CFL1
BIK	CCHCR1	LCE1A	APPBP2	CFP
BLCAP	CCL11	LCE1B	APRT	CHAMP1
BLMH	CCL13	LCE1C	AQP10	CHCHD5
BLNK	CCL18	LCE1E	AQP11	CHD2
BLZF1	CCL2	LCE1F	AQP12A	CHD8
BMP2	CCL21	LCE2A	AQP12B	CHD9
BMP2K	CCL23	LCE2B	AQP2	CHL1
BMP4	CCL8	LCE2C	AQP4	CHMP6
BNC1	CCNO	LCE2D	AQP7	CHMP7
BNIP1	CCNY	LCE6A	AQP8	CHPF
BNIP3	CCR1	LDHC	AQR	CHST1
BOC	CCR5	LEPR	ARAF	CHST10
BOD1	CD101	LHFPL2	ARCN1	CHST13
BOK	CD109	LIMCH1	ARF5	CHST6
BORCS6	CD14	LINGO4	ARFGAP1	CIB1
BRD3	CD163	LIX1	ARFGAP2	CISD3
BRD4	CD163L1	LMNB1	ARFGEF1	CISH
BRD8	CD164L2	LMO3	ARFIP1	CLASP1
BRI3BP	CD180	LNP1	ARGFX	CLASP2
BRINP1	CD2	LOXHD1	ARHGAP11A	CLCA4
BSPRY	CD200	LOXL3	ARHGAP11B	CLCC1
BTBD10	CD209	LPCAT3	ARHGAP12	CLDN1
BTBD11	CD226	LRRC38	ARHGAP20	CLDN10
BTBD16	CD276	LUZP1	ARHGAP23	CLDN20
BTBD18	CD28	LUZP2	ARHGAP24	CLDN23
BTBD2	CD33	LYG1	ARHGAP26	CLDN34
BTBD7	CD36	LYN	ARHGAP33	CLDN8
BTC	CD37	LYPD6	ARHGAP36	CLIC1
BTNL9	CD38	MAP3K7CL	ARHGAP39	CLK2
BUB1B	CD4	MAP4K4	ARHGAP4	CLUAP1
BUD31	CD40LG	MARCO	ARHGAP42	CMYA5
BYSL	CD48	MASP1	ARHGAP45	CNIH3
BZW1	CD53	MB21D2	ARHGAP5	CNN2
C1QTNF9	CD63	MCF2	ARHGDIG	CNPY4
C2CD2	CD69	MCF2L2	ARHGEF1	CNTN3
C2CD4A	CD84	MCM5	ARHGEF10L	CNTNAP3
C2CD4C	CD86	MECR	ARHGEF15	CNTRL
C3	CD9	MEGF10	ARHGEF2	COA3
C6	CD93	METTL22	ARHGEF3	COA5
C7	CD99	MFAP3L	ARID3C	COG5
CA12	CD99L2	MFSD13A	ARID4A	COMMD3
CA14	CDC27	MFSD6L	ARID4B	COMMD4
CA2	CDC42BPG	MICA	ARL1	COMMD5
CA6	CDCA4	MICU1	ARL11	COPRS
CA9	CDH23	MKNK1	ARL13B	COPS6
CAB39	CDHR2	MLKL	ARL14EP	COPS7A
CABIN1	CDHR4	MMP13	ARL14EPL	CORO7-PAM16
CABLES1	CDK17	MRPL37	ARL15	COTL1
CABP7	CDK2	MRPL58	ARL17B	COX20
CABYR	CDK4	MRPS11	ARL3	COX4I2
CACHD1	CDRT1	MSN	ARL5C	CPEB3
CADM1	CENPBD1	MT1H	ARL6	CPT2
CADM3	CENPO	MT4	ARL6IP1	CRBN
CALB2	CENPT	MTOR	ARL6IP4	CREB3
CALCOCO1	CEP104	MTRNR2L8	ARL8A	CREBRF
CALML3	CEP120	MTSS1	ARL8B	CRELD2
CAMK2A	CEP170	MTUS2	ARL9	CRHR2
CAMK2D	CEP85L	MYC	ARMC1	CRIP2
CAMK2N2	CERCAM	MYO10	ARMC10	CRIPT
CAPN12	CERS2	MYO1D	ARMC12	CRISPLD1
CAPN8	CERS3	NAP1L5	ARMC3	CRMP1
CAPS	CERS4	NAPSA	ARMC5	CS
CASC3	CFAP126	NAV1	ARMC7	CSF3
CASK	CFAP36	NCF2	ARMC8	CSPP1
CASQ2	CFAP69	NEIL2	ARMS2	CSRNP3
CAVIN4	CFAP73	NEURL2	ART1	CTCF
CBARP	CFB	NF2	ART3	CTLA4
CBR1	CFH	NFASC	ART4	CTPS2
CBX5	CFI	NFKB1	ART5	CTSB
CBX7	CGN	NIPSNAP1	ARV1	CTSL
CCAR2	CGREF1	NMNAT2	ARVCF	CTTNBP2
CCBE1	CH25H	NOMO1	ARX	CTU1
CCDC115	CHD7	NOMO3	ASAH1	CTU2
CCDC117	CHI3L1	NOP16	ASB1	CUEDC2
CCDC124	CHIC2	NOTUM	ASB10	CUL4A
CCDC126	CHKA	NOVA2	ASB11	CWC25
CCDC141	CHMP4A	NOX4	ASB13	CXCL13
CCDC152	CHMP4B	NPR3	ASB16	CXCL16
CCDC153	CHMP4C	NPRL2	ASB17	CXCL2
CCDC189	CHN1	NPY4R	ASB18	CXCL3
CCDC3	CHN2	NRCAM	ASB4	CXCL5
CCDC43	CHST11	NSD2	ASB5	CXCL6
CCDC51	CHST14	NTS	ASCC1	CXXC5
CCDC57	CHST7	OAF	ASCC3	CYB561D2
CCDC71	CHSY1	OAZ1	ASCL1	CYLD
CCDC80	CHSY3	OAZ2	ASCL3	CYTL1
CCDC85A	CIDEA	OTOA	ASCL4	DAZAP1
CCDC85C	CIDEB	OTOP1	ASF1A	DBX2
CCDC88B	CIPC	OTUD1	ASGR1	DCAF1
CCDC92	CKS1B	PARK7	ASGR2	DCAF5
CCDC96	CLC	PBK	ASIC2	DCAF8
CCDC97	CLDN5	PCBD1	ASIC4	DCLK1
CCL19	CLGN	PCDH20	ASIC5	DCP1A
CCL20	CLIC2	PCDHB2	ASMT	DCTD
CCL27	CLIC4	PCED1A	ASNSD1	DDHD1
CCL5	CLIC5	PCNX2	ASPA	DDHD2
CCM2	CLIP3	PER1	ASPDH	DDIT4
CCNA1	CLMP	PER3	ASTL	DDX17
CCNA2	CLPX	PET117	ASTN1	DDX25
CCNB1	CLSTN3	PEX19	ASTN2	DDX28
CCNB2	CLVS1	PFDN5	ASXL2	DDX31
CCND1	CMBL	PI15	ASXL3	DDX46
CCND2	CMKLR1	PKD1L3	ATAT1	DDX5
CCND3	CMSS1	PLEK2	ATE1	DDX55
CCNE1	CMTM1	PLEKHG7	ATF1	DEF8
CCNE2	CMTM3	PLPP7	ATF6	DENND4A
CCNF	CMTM7	PMCH	ATG10	DENND4C
CCNI	CNGA1	PODXL2	ATG12	DEPDC5
CCNYL1	CNKSR3	PON1	ATG16L2	DHRS12
CD24	CNNM4	POU2F2	ATG3	DHRS13
CD274	CNPPD1	PPME1	ATG5	DHRS4L2
CD2AP	CNPY2	PRAC1	ATL1	DHX15
CD34	CNPY3	PRDM6	ATMIN	DHX8
CD52	CNR1	PRIMA1	ATOH1	DKK2
CD81	CNRIP1	PRKRIP1	ATOH7	DKK4
CDA	CNTNAP1	PSG2	ATP13A1	DMAC2
CDC14B	COASY	PURG	ATP23	DMD
CDC20	COBL	QDPR	ATPAF1	DMTF1
CDC25A	COG4	QPRT	ATR	DMXL1
CDC34	COL26A1	RAD21L1	ATRIP	DOCK1
CDC42EP3	COLEC12	RAG1	ATXN10	DOCK9
CDC42SE1	COLGALT1	RBM8A	ATXN2L	DOHH
CDC45	COMMD7	RCC2	ATXN3L	DOK3
CDC6	COMP	RDH12	AVL9	DOLK
CDCA2	COMTD1	REM2	AVP	DPEP2
CDCA5	COQ9	RFPL3S	AVPR1B	DPH6
CDCA7	COX7A1	RGS9	AVPR2	DPP3
CDCA7L	CPA3	RHEBL1	AWAT2	DPP6
CDCA8	CPA4	RHOH	AXDND1	DPYSL4
CDCP1	CPD	RIBC1	AXIN1	DRG2
CDH26	CPE	RIBC2	AZIN1	DSC3
CDK1	CPEB2	RIMKLB	AZU1	DSP
CDK19	CPED1	RIOX1	BAAT	DST
CDK5RAP1	CPNE2	RLN2	BAD	DTYMK
CDK5RAP2	CPNE8	RMND5A	BAG4	DUSP23
CDK6	CPQ	RNF135	BAHD1	DYM
CDK7	CPT1A	RNPEP	BANF2	DYRK1A
CDK8	CR1	ROR2	BAP1	DYRK4
CDKL5	CRABP2	RPE65	BARD1	E2F1
CDKN2AIP	CRAT	RPGRIP1	BARHL1	EBLN2
CDKN3	CRB3	RPL22	BARHL2	EBNA1BP2
CDON	CREB3L1	RPL29	BARX1	ECT2L
CDS1	CREB3L2	RPL39L	BBC3	EDRF1
CDS2	CREG1	RPL9	BBIP1	EEF1AKMT2
CDSN	CRIM1	RPS16	BBOF1	EFCAB6
CEACAM1	CRISPLD2	RPUSD4	BBS10	EFHC1
CEACAM19	CRKL	RXFP1	BBS7	EGFR
CEACAM5	CRTAC1	S100G	BCAM	EGLN1
CEACAM6	CRY1	SAE1	BCAP29	EHD1
CEACAM8	CRYBG1	SASH3	BCAR3	EIF2AK1
CENPA	CRYBG2	SCD5	BCAS2	EIF4A3
CENPH	CSF1R	SEMG2	BCAS4	EIF4EBP2
CENPN	CSF3R	SERP2	BCCIP	EIF4ENIF1
CENPP	CSGALNACT1	SESN3	BCL2L14	EIF5A
CENPV	CSMD2	SFTPA2	BCL2L15	EIPR1
CENPW	CSPG5	SFXN3	BCL7C	ELF1
CEP55	CSRP1	SH3BGR	BCL9L	ELF2
CEP68	CST6	SH3KBP1	BCORL1	ELFN1
CERK	CTHRC1	SIGLEC10	BCR	ELOF1
CERS5	CTSA	SIGLEC6	BEGAIN	ELP2
CES1	CTSK	SLURP1	BEND2	ELP5
CES4A	CTSO	SMCO3	BEND4	ELP6
CFAP206	CTSS	SMIM18	BEND6	EMB
CFAP45	CTSZ	SMOC1	BEST2	EMC8
CFAP53	CUBN	SNX29	BEST3	EML4
CFAP58	CXCL9	SNX30	BEST4	EMX1
CFD	CXCR4	SOX2	BET1	ENOSF1
CGNL1	CXXC1	SPATA19	BET1L	ENOX1
CHAD	CYB561D1	SPATA2	BICRA	ENPP3
CHCHD1	CYB5R1	SPATA45	BIN3	ENTPD4
CHCHD10	CYBRD1	SPRY3	BIRC2	EP300
CHCHD4	CYGB	SRSF12	BIRC7	EPB41L4A
CHCHD6	CYHR1	STC1	BLK	EPC1
CHD3	CYSTM1	STX8	BLVRB	EPHA4
CHD4	CYTH1	STXBP6	BMF	EPHB2
CHD6	CYTH2	SUV39H1	BMP10	EPM2AIP1
CHDH	CYTH4	SYT8	BMP15	EPOR
CHEK2	CYTIP	SYTL3	BMP3	EPS15
CHI3L2	CYYR1	TCEAL4	BMP5	ERAP1
CHMP1B	DAAM1	TCP11	BMP6	ERBIN
CHMP2B	DAAM2	TCTA	BMT2	ERICH1
CHMP5	DAB1	TDRD1	BNIP2	ERICH4
CHORDC1	DACH1	TDRKH	BNIP3L	ESRRG
CHP1	DAP	TECTA	BOD1L2	ESYT1
CHP2	DAZAP2	TEKT5	BOLA1	ESYT2
CHPT1	DBN1	TEX11	BOP1	ETNK1
CHRDL1	DCAF10	TEX29	BORCS7-ASMT	EXOC3L1
CHST15	DCAF11	TEX38	BPI	EXOC4
CHST2	DCAF6	TFAP2C	BRAP	EXOC6B
CHST3	DCLK2	TFPI2	BRAT1	EXOSC4
CHTOP	DCLK3	THBD	BRD7	EXPH5
CIAO1	DCTPP1	THEM5	BRICD5	EYS
CIAPIN1	DDAH1	THRSP	BRIP1	F2RL3
CIB2	DDAH2	TIMD4	BRMS1L	FAAP24
CIRBP	DDOST	TINAG	BROX	FADD
CISD2	DDR1	TLR10	BRS3	FAF1
CIZ1	DDR2	TLR2	BRSK1	FAH
CKAP2L	DDX19B	TM4SF18	BRSK2	FAN1
CKAP4	DEAF1	TMC5	BSDC1	FBXL12
CKS2	DEK	TMEM123	BSN	FBXL15
CLCA2	DENND1C	TMEM169	BSPH1	FBXL3
CLCF1	DENND2C	TMEM185B	BSX	FBXL4
CLDN12	DENND3	TMEM191C	BTBD17	FBXL6
CLDN17	DENND5A	TMEM214	BTBD3	FBXO22
CLDN4	DENND5B	TMEM225B	BTBD9	FBXO6
CLDN7	DES	TMEM254	BTF3L4	FBXW2
CLDND1	DESI1	TMEM35A	BTK	FBXW9
CLIC3	DGUOK	TMEM37	BTNL3	FCN1
CLIC6	DHCR7	TMEM38A	BTNL8	FCN3
CLK3	DHDDS	TMEM41A	BUB3	FCRLA
CLSPN	DHFR2	TMEM42	BUD23	FDX2
CLSTN1	DHRS1	TMEM45A	BZW2	FEN1
CLSTN2	DHRS11	TMEM63C	C1D	FES
CLU	DHRS4	TMEM64	C1GALT1C1	FEZ1
CMAS	DHX16	TMIGD3	C1GALT1C1L	FFAR2
CMC2	DIP2B	TMSB15A	C1QTNF4	FFAR4
CMIP	DIXDC1	TNC	C1QTNF8	FGF14
CMTM4	DKK1	TNIP3	C2CD4D	FGFR4
CMTM8	DKK3	TNN	C4B	FGFRL1
CMTR1	DLC1	TNPO3	C5	FGR
CMTR2	DLK2	TOMM20L	C9	FIBP
CNDP2	DLST	TOMM22	CA10	FIP1L1
CNFN	DLX3	TOMM7	CA4	FJX1
CNGB1	DLX4	TPM3	CA7	FLOT1
CNIH1	DLX5	TPPP3	CA8	FLT3
CNIH4	DLX6	TPRG1	CAAP1	FMN1
CNKSR1	DMKN	TPSB2	CABP1	FN3KRP
CNNM1	DMTN	TRAF3IP1	CABP2	FNBP4
CNNM3	DMXL2	TRAIP	CABP4	FNDC4
CNOT11	DNASE1	TRHDE	CABP5	FOXD1
CNTFR	DNASE1L2	TRIO	CACYBP	FOXF1
CNTN1	DNER	TSPAN1	CADM2	FOXF2
CNTN4	DOCK10	TTC29	CADPS	FOXJ3
CNTNAP2	DOCK11	TTC36	CALCA	FOXL1
CNTNAP3B	DOCK2	TTL	CALCB	FOXO1
COA6	DOCK3	UBE2Q1	CALCR	FOXP3
COA7	DOCK4	UBIAD1	CALHM1	FOXRED1
COG1	DOCK5	UBL3	CALHM3	FOXS1
COG7	DOK4	UCHL1	CALML6	FPR2
COG8	DOK5	UNC5C	CALR3	FRMD4B
COMMD1	DPP4	UNC93A	CALY	FRYL
COMMD8	DPT	UROS	CAMK2B	FRZB
COPS5	DPY19L1	USP39	CAMK2G	FSIP2
COPS7B	DPY19L2	UTS2	CAMKMT	FSTL3
COPS9	DPYSL2	UTS2B	CAMKV	FUOM
COQ10B	DPYSL3	VAMP2	CAMLG	FZD2
COQ4	DRAM1	VIP	CAMTA2	GAL
COQ8A	DSE	VNN1	CAND1	GALK1
COX17	DSEL	VSIG10	CAND2	GALNS
COX19	DSG1	VTCN1	CAPN10	GALNT2
COX4I1	DSG2	VTI1A	CAPN11	GAPVD1
COX5A	DTX3	WDR25	CAPN13	GARNL3
COX5B	DTX3L	WSB1	CAPN15	GATAD1
COX7B	DUSP16	WWTR1	CAPN6	GATAD2B
CP	DUSP2	XCR1	CAPN9	GBP4
CPA2	DUSP28	XPR1	CAPRIN1	GCM2
CPEB4	DUSP7	YAP1	CAPRIN2	GDF15
CPNE5	DUT	YPEL2	CAPS2	GDF6
CPOX	DXO	ZC3H12D	CAPSL	GDPGP1
CPT1C	DZIP1	ZFP64	CARD19	GGACT
CPTP	EBF1	ZIK1	CARTPT	GGN
CRACR2A	EBF2	ZKSCAN2	CASD1	GGNBP2
CRACR2B	EBF3	ZNF182	CASKIN2	GIGYF2
CRADD	EBPL	ZNF234	CASP8AP2	GK5
CRCP	ECE1	ZNF285	CASR	GLCCI1
CRCT1	ECHDC2	ZNF304	CAST	GLDC
CREB3L4	ECHDC3	ZNF32	CATSPERB	GLIPR2
CREBBP	ECI2	ZNF334	CATSPERD	GLIS1
CREBL2	ECSCR	ZNF346	CAV3	GLMP
CREBZF	EDA2R	ZNF396	CBLN1	GLT1D1
CREG2	EDARADD	ZNF404	CBLN2	GLYR1
CREM	EDC3	ZNF432	CBLN3	GMPPA
CRLF3	EDF1	ZNF474	CBLN4	GMPPB
CRTAP	EDIL3	ZNF496	CBR3	GNAS
CRTC3	EDN1	ZNF549	CBR4	GNPDA1
CRY2	EDNRA	ZNF552	CBS	GNRH1
CSAD	EDNRB	ZNF565	CBWD1	GOLGA1
CSF1	EEPD1	ZNF589	CBWD3	GOLGB1
CSK	EFCAB9	ZNF600	CBWD6	GOSR1
CSRNP1	EFEMP1	ZNF695	CBX1	GPATCH2L
CSRNP2	EFEMP2	ZNF765	CBX3	GPATCH3
CSRP2	EFNA3	ZNF804A	CBY3	GPBP1L1
CSTA	EFNA5	ZNF805	CC2D1A	GPCPD1
CSTB	EGLN3	ZNF839	CC2D1B	GPKOW
CT83	EGR3	ZNF841	CC2D2B	GPR107
CTBP2	EHF	ZSCAN30	CCAR1	GPR155
CTH	EID1	ZSCAN32	CCDC102A	GPR161
CTPS1	EID2B	ZSCAN4	CCDC105	GPR162
CTSC	EIF1AD		CCDC106	GPR18
CTSD	EIF2AK2		CCDC110	GPR21
CTSF	EIF2AK4		CCDC112	GPR22
CTSG	EIF4H		CCDC113	GPR4
CTSH	ELMO1		CCDC114	GPR52
CTSV	ELMO3		CCDC116	GPR68
CTXN1	ELOVL2		CCDC121	GPR75
CUL9	ELOVL3		CCDC122	GPR82
CUX1	ELOVL4		CCDC125	GPR84
CWC15	ELOVL5		CCDC13	GPSM2
CWH43	ELOVL6		CCDC130	GPSM3
CX3CL1	ELOVL7		CCDC134	GRAP
CXCL12	ELP3		CCDC136	GRB2
CXCL14	EMC9		CCDC137	GREB1L
CXCL17	EMCN		CCDC138	GREM1
CXCL8	EMILIN1		CCDC142	GRIP1
CXCR1	EMILIN2		CCDC148	GSAP
CXCR2	EMILIN3		CCDC15	GSDMB
CYB5D1	EML2		CCDC150	GSDMD
CYB5R2	EML6		CCDC151	GSK3B
CYB5R3	EMP1		CCDC154	GSS
CYB5R4	EMP3		CCDC158	GSTA3
CYB5RL	EMX2		CCDC166	GSTO2
CYFIP1	ENG		CCDC168	GTF2I
CYSRT1	ENOPH1		CCDC169-SOHLH2	GUCD1
DAG1	ENPP1		CCDC170	HAGHL
DAP3	ENPP2		CCDC171	HAPLN3
DAPK1	ENPP4		CCDC172	HAS1
DAPK2	ENTPD1		CCDC173	HAX1
DAPK3	EOGT		CCDC174	HBP1
DAPL1	EPAS1		CCDC175	HCK
DAPP1	EPB41L2		CCDC178	HDHD2
DAXX	EPCAM		CCDC179	HEATR1
DBNDD1	EPDR1		CCDC18	HEATR5B
DBNDD2	EPG5		CCDC185	HECTD1
DBNL	EPHA1		CCDC186	HECTD4
DCAF12	EPHA10		CCDC190	HELZ2
DCAF16	EPHB3		CCDC196	HERC3
DCAF4	EPHX3		CCDC197	HEYL
DCAF4L1	EPHX4		CCDC24	HHIPL1
DCAF7	EPPK1		CCDC25	HIPK1
DCAKD	EPS15L1		CCDC27	HMBOX1
DCD	EPS8		CCDC28A	HMBS
DCDC2	EPS8L2		CCDC28B	HMG20A
DCN	EPSTI1		CCDC30	HNRNPA1L2
DCST2	ERBB3		CCDC33	HNRNPA3
DCTN2	ERG		CCDC34	HNRNPDL
DDA1	ERGIC1		CCDC38	HNRNPH1
DDTL	ERMP1		CCDC39	HNRNPH3
DDX19A	ESAM		CCDC40	HOXA2
DDX23	ESD		CCDC42	HOXA5
DDX24	ESPN		CCDC54	HOXB4
DDX41	ESRP1		CCDC58	HOXD1
DDX42	ESRP2		CCDC59	HOXD13
DDX52	ESS2		CCDC6	HOXD8
DDX58	ETFDH		CCDC60	HPGDS
DDX60	ETS1		CCDC62	HPS4
DEDD	ETS2		CCDC63	HPSE2
DEDD2	ETV1		CCDC65	HSD11B1L
DEF6	ETV6		CCDC66	HSD17B4
DENND1B	EVI2A		CCDC70	HTRA2
DENND2D	EVI5L		CCDC77	HTT
DENR	EVPL		CCDC78	HYAL2
DEPDC1	EXO5		CCDC81	HYOU1
DEPDC1B	EXOC3		CCDC83	ICAM3
DEPTOR	EXOC8		CCDC87	ICE1
DERA	EXOSC5		CCDC88C	IFRD2
DET1	EXOSC9		CCDC89	IGF1R
DGCR6	EXT2		CCDC9	IGIP
DGCR8	EYA4		CCDC90B	IKZF2
DHODH	EZH2		CCDC91	IL18
DHPS	EZR		CCER1	IL20
DHRS3	F11R		CCER2	IL20RB
DHRS7	F2R		CCK	IL4I1
DHX30	FA2H		CCKAR	IL7
DHX32	FADS1		CCKBR	IMMP2L
DHX35	FADS2		CCL1	IMPDH1
DIAPH1	FADS3		CCL15-CCL14	INO80
DIAPH3	FAIM2		CCL22	INO80D
DIDO1	FAM120A		CCL25	INTU
DIP2C	FAM124A		CCL26	IQCA1
DIS3L	FAM124B		CCM2L	IRAK1
DIS3L2	FAM229B		CCNB3	IRF7
DISP2	FASN		CCNC	IRF9
DLL1	FAT4		CCNG1	ISCA2
DLX1	FBN1		CCNG2	ISG15
DLX2	FBXL16		CCNJ	ISOC1
DMAP1	FBXL7		CCNT2	ISOC2
DMRT2	FBXO27		CCP110	ITM2B
DMRTA1	FBXO34		CCR10	ITPA
DNASE1L1	FBXO41		CCR7	ITPK1
DNHD1	FBXO42		CCR8	IVNS1ABP
DNM1	FBXO7		CCR9	JAK1
DNMT3B	FBXW12		CCS	JAK2
DNPEP	FCHO1		CCZ1	JAK3
DOCK6	FCHSD2		CD19	JOSD2
DOCK8	FCRL2		CD1D	KANSL1
DOLPP1	FDFT1		CD200R1	KANSL1L
DPAGT1	FDX1		CD200R1L	KAT6B
DPCD	FDXR		CD27	KBTBD12
DPH1	FERMT2		CD300LD	KDM3A
DPH7	FERMT3		CD300LG	KDM4C
DPY30	FETUB		CD47	KDM5A
DPYD	FEZ2		CD5	KDM6A
DQX1	FGF10		CD58	KIAA0040
DRAP1	FGF13		CD5L	KIAA1109
DRICH1	FGF2		CD6	KIAA1328
DSC2	FGF22		CD70	KIF16B
DSCAM	FGF7		CD82	KIF21B
DSG3	FGFR1		CD83	KIF3C
DSG4	FGGY		CD8A	KIF5A
DSTN	FHDC1		CD8B	KLF12
DSTYK	FHL3		CD96	KLF3
DTD1	FHL5		CDADC1	KLF5
DTX1	FILIP1		CDAN1	KLF8
DTX2	FKBP7		CDC123	KLHDC2
DTX4	FLAD1		CDC14A	KLHDC9
DUOX1	FLI1		CDC16	KLHL35
DUOX2	FMNL1		CDC20B	KLHL41
DUOXA1	FMNL3		CDC23	KLHL6
DUOXA2	FMO1		CDC26	KLK6
DUS3L	FMO2		CDC37	KMT2C
DUSP1	FMOD		CDC37L1	KNDC1
DUSP10	FN1		CDC40	KPNA5
DUSP14	FNBP1		CDC42BPA	KRBOX1
DUSP18	FNDC1		CDC42BPB	KRT32
DUSP3	FNDC10		CDC42EP1	KXD1
DUSP5	FNDC3A		CDC42EP4	L2HGDH
DUSP6	FNDC3B		CDC42SE2	LAG3
DUSP8	FNIP1		CDC5L	LANCL1
DUSP9	FOCAD		CDC7	LAYN
DYRK2	FOLR2		CDCP2	LBP
DYRK3	FOXD4		CDHR3	LCA5L
DZIP1L	FOXH1		CDHR5	LCOR
E2F3	FOXK2		CDIP1	LEAP2
E2F7	FOXN1		CDIPT	LENG1
EAF1	FOXO4		CDK10	LENG9
EBP	FOXQ1		CDK11A	LETMD1
ECM1	FOXRED2		CDK15	LGR4
ECT2	FPGS		CDK18	LHX2
EDA	FPR1		CDK20	LIMK1
EDAR	FPR3		CDK2AP1	LIN37
EDC4	FRMD3		CDK5	LINC00672
EDN2	FRMD8		CDK5RAP3	LIPT2
EEF1A1	FRMPD1		CDK9	LLGL1
EEF1A2	FRRS1		CDKL2	LMNB2
EEF1AKMT3	FRS3		CDKL3	LNPEP
EEF1G	FSTL1		CDKL4	LONRF1
EEF2	FXYD3		CDRT15	LOXL2
EEF2K	FXYD5		CDRT15L2	LPCAT1
EFCAB14	FYB1		CDV3	LPIN2
EFCAB3	FYCO1		CDX1	LRCH1
EFL1	FZD10		CDX2	LRFN3
EFNA4	G0S2		CEACAM16	LRIG2
EFNB1	G3BP1		CEACAM20	LRP1B
EFNB3	G3BP2		CEACAM7	LRP6
EFR3B	GAB1		CEL	LRRC10B
EFS	GAB3		CEMP1	LRRC19
EFTUD2	GALM		CEND1	LRRC23
EGR4	GALNT10		CENPI	LRRC27
EHD4	GALNT15		CENPJ	LRRC3
EID2	GALNT5		CENPK	LRRC36
EIF2D	GAMT		CENPL	LRRC37B
EIF4B	GATA6		CENPQ	LRWD1
EIF4E	GATB		CENPU	LSG1
EIF4E2	GBP5		CEP131	LST1
EIF4EBP1	GCGR		CEP135	LUC7L
EIF6	GDA		CEP152	LUC7L3
ELF5	GDE1		CEP162	LYL1
ELL	GDF11		CEP164	LYPD1
ELL3	GDF7		CEP170B	LYPD6B
ELN	GDPD2		CEP19	LYST
ELOVL1	GET4		CEP250	MAB21L3
EMC1	GFPT1		CEP290	MACF1
EMC3	GFPT2		CEP295	MACROD2
EMC6	GFRA2		CEP295NL	MAD2L1BP
EME1	GGT5		CEP41	MAD2L2
EML1	GGT6		CEP44	MAGEL2
EML5	GID8		CEP57L1	MAK
EMP2	GINS3		CEP63	MAP1S
ENAH	GIT2		CEP70	MAP2K1
ENC1	GLI1		CEP72	MAP3K13
ENDOD1	GLIS3		CEP76	MAP4K3
ENDOG	GLRX		CEP78	MAPK11
ENPEP	GLS		CEP83	MAPK12
ENSA	GLT8D1		CEP85	MAPKAPK2
ENTHD1	GLT8D2		CEP89	MARCKS
ENTPD3	GLTP		CEP97	MARCKSL1
ENTPD7	GM2A		CEPT1	MARF1
EP400	GMEB1		CERKL	MBD5
EPB41L1	GNA12		CES3	MBNL1
EPB41L3	GNL1		CES5A	MBOAT7
EPB41L4B	GNS		CFAP100	MBTD1
EPB41L5	GOLGA6L4		CFAP20	MCAM
EPHA2	GOLIM4		CFAP43	MCCC1
EPHB1	GOLM1		CFAP46	MCEMP1
EPHB6	GPC6		CFAP47	MCHR1
EPN1	GPD2		CFAP52	MCM2
EPN2	GPM6B		CFAP57	MCM9
EPN3	GPR1		CFAP61	MCOLN2
EPOP	GPR132		CFAP65	MCRS1
EPS8L1	GPR137B		CFAP97	MDGA1
ERAP2	GPR157		CFAP99	MDK
ERBB4	GPR173		CFDP1	MDM4
EREG	GPR176		CFHR2	MED1
ERGIC3	GPR183		CFHR3	MED10
ERI1	GPR65		CFHR4	MED11
ERI3	GPR87		CFHR5	MED13L
ERLIN2	GPRIN3		CFL2	MED16
ERMAP	GPX1		CFLAR	MED23
ERO1A	GPX7		CGGBP1	MED25
ERP29	GPX8		CGRRF1	MEF2A
ERP44	GRAMD1A		CHADL	MEFV
ERRFI1	GRAMD1C		CHAT	MEGF11
ESM1	GRAMD2A		CHCHD2	MEGF9
ESPL1	GRB10		CHCHD3	MEIS3
ESR2	GRB7		CHCHD7	MESP2
ESYT3	GREB1		CHD1	METTL1
ETHE1	GRHL1		CHD1L	METTL16
ETV3	GRK4		CHD5	METTL7B
ETV4	GRK5		CHEK1	METTL8
ETV5	GRK6		CHERP	MEX3A
ETV7	GSDMA		CHGA	MEX3B
EVC	GSDMC		CHGB	MFAP2
EVC2	GSPT2		CHIC1	MFNG
EVI2B	GSTA4		CHID1	MFSD10
EVL	GUCA2B		CHIT1	MFSD2A
EVPLL	GXYLT2		CHKB-CPT1B	MGA
EWSR1	GYPC		CHM	MGAM
EXO1	GYPE		CHML	MICB
EXOC5	HABP4		CHMP1A	MIPEP
EXOSC1	HACD3		CHMP2A	MITF
EXOSC2	HAGH		CHODL	MKRN1
EXOSC6	HAS2		CHPF2	MLF2
EXOSC7	HAVCR2		CHRAC1	MLH3
EXT1	HCLS1		CHRD	MMP11
EXTL1	HCN3		CHRDL2	MMP15
EZH1	HCST		CHST12	MMP21
F10	HDAC9		CHST4	MMP25
F12	HDHD3		CHST5	MMP8
F2RL1	HDX		CHST8	MOB1B
FAAH2	HEBP1		CHST9	MOB3C
FABP5	HEBP2		CHUK	MOCS1
FAHD1	HECA		CIB3	MOK
FAM120B	HEG1		CIB4	MON2
FAM120C	HELZ		CIC	MORC4
FAM234B	HEPH		CILP2	MPDU1
FANK1	HERC5		CISD1	MPG
FAT1	HES2		CKAP2	MPHOSPH8
FAT2	HEXA		CLASRP	MPLKIP
FAXC	HEXB		CLCA1	MPV17L2
FAXDC2	HEY1		CLDN11	MRAP2
FBL	HEY2		CLDN14	MRE11
FBLIM1	HFE		CLDN15	MRGBP
FBLN1	HGF		CLDN16	MRPL10
FBLN2	HHEX		CLDN18	MRPL14
FBLN5	HINFP		CLDN19	MRPL17
FBN2	HINT3		CLDN2	MRPL20
FBXL14	HIP1		CLDN22	MRPL21
FBXL2	HIP1R		CLDN25	MRPL27
FBXO10	HIVEP1		CLDN3	MRPL28
FBXO2	HLX		CLDN6	MRPL51
FBXO21	HMCN1		CLDN9	MRPL52
FBXO3	HMGA1		CLDND2	MRPL53
FBXO30	HMGB1		CLHC1	MRPL54
FBXO32	HMGB2		CLINT1	MRPL55
FBXO33	HMGB4		CLIP1	MRPS12
FBXO45	HMGCR		CLIP2	MRPS18A
FBXO46	HMGN4		CLK4	MRPS2
FBXO48	HNMT		CLOCK	MRPS25
FBXW10	HNRNPC		CLPB	MRPS27
FBXW11	HNRNPLL		CLPSL1	MRPS30
FBXW4	HOMEZ		CLPSL2	MRRF
FBXW8	HOOK2		CLPTM1L	MRTO4
FCGBP	HOPX		CLRN2	MSANTD2
FCHO2	HOXA7		CLRN3	MSI2
FCHSD1	HOXB3		CLUH	MSL1
FCMR	HOXC11		CLUL1	MSL2
FCRL6	HOXC13		CLVS2	MSRA
FCRLB	HPDL		CLYBL	MSRB1
FDPS	HPS3		CMC1	MSRB2
FEM1B	HRH2		CMTM5	MSS51
FEM1C	HRNR		CMTM6	MSX1
FER1L6	HSD17B11		CNBD1	MTERF2
FGF1	HSD17B14		CNBD2	MTERF4
FGF11	HSD17B8		CNDP1	MTFP1
FGFBP1	HSDL2		CNEP1R1	MTMR10
FGFBP2	HSPA1A		CNGA2	MTMR12
FGFR2	HSPA1B		CNGA3	MTMR7
FGFR3	HSPA2		CNGA4	MTPAP
FGL2	HSPB1		CNGB3	MTURN
FHL1	HSPD1		CNKSR2	MTX1
FHL2	HSPG2		CNMD	MUL1
FHOD1	HTRA1		CNNM2	MUS81
FHOD3	HTRA3		CNOT9	MYB
FIBIN	HTRA4		CNPY1	MYDGF
FKBP5	HVCN1		CNR2	MYEF2
FKBPL	HYAL1		CNTN2	MYO1G
FLRT3	HYAL4		CNTN5	MYO5C
FMO5	ICAM1		CNTN6	MYO7A
FNIP2	ICAM2		CNTNAP4	MYO9A
FOLR1	IFFO1		CNTNAP5	MYOT
FOLR3	IFFO2		COA1	MYOZ2
FOSL1	IFI35		COA4	N4BP2L2
FOXA1	IFI44		COBLL1	NAA38
FOXC1	IFI44L		COG2	NAALADL1
FOXE1	IFIH1		COG3	NAALADL2
FOXI1	IFIT1		COG6	NAB1
FOXJ2	IFIT2		COIL	NACAD
FOXK1	IFIT3		COLCA2	NADK
FOXM1	IFIT5		COLEC10	NAF1
FOXN2	IFITM1		COLEC11	NANOG
FOXN3	IFITM10		COLGALT2	NANS
FPGT-TNNI3K	IFITM2		COLQ	NAP1L2
FRAT1	IFITM3		COMMD10	NAP1L4
FREM1	IFT52		COMMD2	NARF
FREM2	IFT57		COMMD6	NAXE
FRK	IGBP1		COMT	NBAS
FRMD4A	IGF1		COPS2	NBEA
FRY	IGFBP4		COPS3	NBEAL1
FSD1L	IGFBP5		COPS4	NCBP3
FSIP1	IGFBP7		COPS8	NCKAP5
FSTL4	IGFL3		COQ10A	NCLN
FTO	IGFLR1		COQ8B	NCOA1
FTSJ1	IKBIP		CORO6	NCOA2
FUBP1	IKZF1		COX11	NCOA3
FUNDC1	IKZF3		COX18	NCOA6
FUNDC2	IL10		COX6A1	NCOR1
FURIN	IL15		COX6A2	NCSTN
FUS	IL17RC		COX6B1	NDN
FUT2	IL17RD		COX6B2	NDP
FXYD1	IL17RE		COX6C	NDUFAF7
FXYD6	IL1RAPL2		COX7A2	NDUFAF8
FYTTD1	IL1RL2		COX7A2L	NEB
FZD1	IL32		COX7B2	NEBL
FZD4	IMPA2		COX7C	NECAP1
FZD5	INAVA		COX8A	NECTIN2
FZD7	INPP1		COX8C	NEK10
FZD8	INPP5J		CPA1	NEK3
FZR1	INPP5K		CPB1	NEK5
G6PD	INTS5		CPB2	NEPRO
GABARAP	IP6K2		CPLX1	NFKBIL1
GABARAPL1	IPO5		CPLX2	NFRKB
GABARAPL2	IQGAP2		CPLX3	NFS1
GAL3ST4	IRAK3		CPLX4	NHLRC2
GALE	IRF1		CPM	NIPAL2
GALNT1	IRF6		CPNE3	NIPBL
GALNT11	IRF8		CPNE4	NKAPL
GALNT16	IRX2		CPNE6	NKTR
GALNT18	IRX5		CPNE7	NLGN1
GALNT3	ISCU		CPNE9	NMB
GALNT6	ISLR		CPO	NME1-NME2
GALNT7	ITK		CPPED1	NME4
GALT	ITM2C		CPSF4L	NMRAL1
GAN	ITPKC		CR1L	NMT2
GAPDH	ITSN1		CR2	NODAL
GAR1	IVD		CRABP1	NOL9
GAS1	IZUMO4		CRB1	NOM1
GAS2L3	JAGN1		CRB2	NOS3
GAS6	JAM2		CREB1	NOSIP
GAST	JAM3		CREB3L3	NOSTRIN
GATA2	JAZF1		CREB5	NOTCH2
GATA3	JCAD		CRELD1	NOTCH4
GATM	JOSD1		CRH	NOVA1
GBF1	JTB		CRHBP	NOX1
GCAT	KANK1		CRIP3	NPAS2
GCH1	KANK2		CRISP1	NPIPA1
GCHFR	KAT5		CRISP2	NPIPB5
GCNA	KATNAL1		CRISP3	NPM3
GCSAM	KATNB1		CRK	NPTX2
GDAP1	KBTBD2		CRLF1	NPY5R
GDI1	KCTD1		CRLF2	NR2C2AP
GDNF	KCTD15		CRLS1	NRDC
GDPD3	KCTD18		CRNKL1	NRG4
GEMIN4	KCTD2		CRNN	NRM
GEMIN6	KCTD20		CROT	NRXN2
GEMIN7	KCTD3		CRTAM	NSD1
GFOD1	KCTD4		CRTC1	NSMAF
GFOD2	KDELR1		CRTC2	NSMCE1
GFRA1	KDELR2		CRX	NSMCE4A
GFRA3	KDELR3		CRYBG3	NSMF
GGCT	KDF1		CSAG1	NTHL1
GGT7	KDM1A		CSE1L	NTMT1
GID4	KDM5B		CSH1	NTNG2
GINS4	KDR		CSH2	NTSR1
GIPR	KEAP1		CSHL1	NUBP1
GIT1	KIAA0319		CSMD1	NUBPL
GK3P	KIAA0319L		CSMD3	NUDT13
GLDN	KIAA0513		CSN1S1	NUDT14
GLE1	KIAA1217		CSN2	NUP188
GLG1	KIF13B		CSN3	NUP205
GLI3	KIF1B		CSPG4	NUP214
GLIPR1	KIF21A		CSRP3	NUP98
GLO1	KIF3B		CST1	NVL
GLOD4	KIF5C		CST11	NXN
GLRX2	KIRREL1		CST2	NXT1
GLRX3	KITLG		CST3	OAZ3
GLTPD2	KLC3		CST4	OCEL1
GLUD1	KLF16		CST5	OCRL
GLUL	KLF4		CST8	OGFRL1
GMIP	KLHL13		CST9	OGT
GMPR	KLHL25		CST9L	OIT3
GNL3L	KLHL38		CSTL1	OMA1
GNPNAT1	KLHL4		CTAG1A	OMG
GNRHR	KLHL5		CTAG2	OPHN1
GOLGA6L10	KLK7		CTAGE1	ORAI2
GOLT1A	KMT5A		CTBP1	OSBP
GON7	KPNA6		CTC1	OSM
GP6	KPRP		CTCFL	OTUD6A
GPANK1	KRBOX4		CTDNEP1	OVCH2
GPAT3	KREMEN1		CTF1	OXGR1
GPATCH1	KRT78		CTIF	OXR1
GPC3	KRT80		CTRB1	P3H2
GPC4	KRT9		CTRB2	P3H4
GPD1	KRTDAP		CTRC	PACRG
GPD1L	LAIR1		CTRL	PAIP2B
GPHN	LAIR2		CTSE	PALD1
GPLD1	LAMP1		CTSW	PALMD
GPM6A	LAP3		CTTN	PAMR1
GPNMB	LAPTM5		CTTNBP2NL	PAN3
GPR12	LARGE2		CTXN2	PANK3
GPR143	LASP1		CTXN3	PANX2
GPR153	LBH		CUL1	PAPSS1
GPR160	LCE4A		CUL2	PAQR4
GPR37	LCN10		CUL3	PARD3
GPR78	LCP1		CUL4B	PARG
GPRASP1	LCP2		CUL5	PARP2
GPRIN1	LDB2		CUL7	PATJ
GPRIN2	LDHAL6B		CUTA	PAXBP1
GPS2	LDHB		CUTC	PBOV1
GPSM1	LDHD		CUX2	PCBD2
GPT	LENEP		CWC22	PCBP3
GPX2	LGMN		CWC27	PCGF3
GPX3	LHFPL6		CXCL10	PCGF5
GRAMD1B	LHPP		CXCL11	PCID2
GRAMD2B	LHX6		CXCR3	PCLO
GRAP2	LIF		CXCR5	PCM1
GRHL2	LIMD2		CXCR6	PCMTD2
GRHL3	LIMK2		CXXC4	PCTP
GRIP2	LIN7A		CYB561	PCYOX1
GRTP1	LIN7B		CYB5B	PDAP1
GSK3A	LINGO1		CYB5D2	PDC
GSKIP	LITAF		CYC1	PDCD4
GSN	LIX1L		CYS1	PDPN
GSR	LLGL2		CYSLTR1	PDRG1
GSTK1	LMCD1		CYSLTR2	PDZK1
GSTM2	LMNTD2		D2HGDH	PER2
GSTM4	LMO1		DAB2IP	PEX1
GSTM5	LMO2		DACH2	PF4
GSTO1	LMO7		DAD1	PGAP1
GSTP1	LMTK2		DALRD3	PGLS
GTF2B	LONRF3		DAO	PGP
GTF2IRD1	LOX		DAOA	PGRMC2
GTF2IRD2	LOXL1		DAW1	PHB
GTPBP2	LPAR1		DAZ1	PHC3
GTPBP4	LPAR2		DAZ2	PHF19
GTSE1	LPAR5		DAZ3	PHF3
GUCA1B	LPGAT1		DAZL	PHF7
GYS1	LPIN3		DBF4	PHIP
GZF1	LPL		DBF4B	PIH1D1
H6PD	LPP		DBH	PKHD1L1
HACL1	LPXN		DBR1	PKN3
HADH	LRCH3		DBT	PLAC8
HAP1	LRMDA		DBX1	PLAC8L1
HARBI1	LRP10		DCAF12L1	PLP2
HAS3	LRRC1		DCAF12L2	PLXDC2
HASPIN	LRRC15		DCAF13	PLXNA2
HBEGF	LRRC17		DCAF15	PM20D2
HCAR2	LRRC18		DCAF17	PMS2
HCAR3	LRRC25		DCAF4L2	PNISR
HCCS	LRRC32		DCAF8L1	PNKD
HCN2	LRRC4C		DCC	PNMA1
HDAC1	LRRC61		DCDC1	PNMA8A
HDAC2	LRRC66		DCDC2B	PNPLA3
HDAC7	LRRC70		DCHS1	POGK
HDC	LRSAM1		DCK	POGZ
HEATR3	LSR		DCLRE1A	POLK
HEATR5A	LTB4R		DCLRE1B	POMZP3
HEPHL1	LTB4R2		DCLRE1C	PON3
HERC2	LTBP2		DCP1B	POPDC3
HERC4	LUM		DCP2	POU2F1
HERC6	LXN		DCST1	PPARA
HERPUD2	LY86		DCSTAMP	PPIC
HES4	LY96		DCTN1	PPIP5K1
HES5	LYVE1		DCTN4	PPTC7
HES6	LYZ		DCTN5	PPWD1
HEXIM1	M6PR		DCTN6	PRADC1
HEXIM2	MACC1		DCX	PRAG1
HGSNAT	MAMLD1		DDC	PRDX5
HIBADH	MAP1B		DDI1	PREB
HILPDA	MAP1LC3A		DDIAS	PRF1
HIPK2	MAP2K2		DDIT3	PRG4
HIVEP3	MAP3K21		DDIT4L	PRLR
HJURP	MAP3K3		DDN	PRND
HK2	MAP7		DDRGK1	PROC
HKDC1	MAP9		DDT	PROK1
HLF	MAPK4		DDX1	PROK2
HM13	MAPKAPK3		DDX10	PROSER1
HMGA2	MARK2		DDX18	PRPF3
HMGB3	MARK4		DDX20	PRPF38A
HMGCS1	MARVELD1		DDX21	PRPF4B
HMGCS2	MARVELD2		DDX4	PRPF8
HMGN1	MAST4		DDX43	PRR14L
HMGN2	MATR3		DDX47	PRR19
HMGXB3	MCAT		DDX49	PRR29
HMOX1	MCM3		DDX50	PRR5L
HMOX2	MCOLN1		DDX51	PRRC2C
HNRNPA0	MCUR1		DDX53	PRRX2
HNRNPA1	MDFIC		DDX54	PSD
HNRNPA2B1	MECOM		DDX56	PSD3
HNRNPAB	MED19		DDX59	PSEN2
HNRNPL	MED26		DDX6	PSRC1
HNRNPM	MEDAG		DDX60L	PTAFR
HNRNPU	MEF2C		DENND1A	PTAR1
HNRNPUL1	MEIG1		DENND2A	PTCD3
HNRNPUL2	MEN1		DENND4B	PTCHD3
HOGA1	MEOX1		DEPDC4	PTK7
HOMER1	MEOX2		DEPDC7	PTTG1IP
HOMER2	MERTK		DERL1	PUM1
HOMER3	METTL23		DERL2	PUM2
HOOK1	MEX3D		DERL3	PURA
HOXA1	MFAP5		DESI2	PWWP2A
HOXA13	MFHAS1		DEUP1	PYCR1
HOXA6	MFSD11		DEXI	PYCR3
HOXC10	MFSD3		DGAT1	QRICH1
HOXC12	MFSD4B		DGAT2L6	R3HDM2
HOXC4	MFSD5		DGCR2	R3HDM4
HOXC9	MFSD6		DGCR6L	RAB11FIP5
HOXD10	MGP		DHDH	RABGAP1
HPCAL1	MGST3		DHFR	RABGAP1L
HPSE	MICALL1		DHRS2	RAD23B
HPX	MID2		DHRS7C	RAD51B
HRCT1	MIF4GD		DHTKD1	RAD52
HRH1	MILR1		DHX29	RAD9B
HS3ST1	MINPP1		DHX34	RAF1
HS3ST3A1	MKX		DHX36	RAMP1
HS3ST3B1	MLEC		DHX37	RANBP1
HS6ST2	MMAB		DHX38	RANBP2
HSBP1	MME		DHX40	RANGRF
HSBP1L1	MMP14		DHX57	RAPGEF6
HSCB	MMP19		DHX58	RASAL2
HSD11B1	MMP24		DHX9	RASAL3
HSD11B2	MMRN1		DIAPH2	RASGRP4
HSD17B1	MNDA		DIMT1	RASIP1
HSD17B3	MORC2		DIP2A	RASSF1
HSF2BP	MORF4L1		DIRC3	RBL2
HSPA4L	MORN3		DIS3	RBM12
HSPA6	MOSPD3		DISP1	RBM25
HSPB8	MPC2		DISP3	RBM26
HSPH1	MPDZ		DKKL1	RBM27
HUS1	MPEG1		DLAT	RBM33
ICMT	MPND		DLD	RBM38
IDH3A	MPST		DLEC1	RBM39
IDI1	MPV17		DLK1	RBM4
IDI2	MPZL1		DLL3	RBM4B
IDS	MRAS		DMBT1	RBM5
IER2	MRM3		DMBX1	RBM6
IER3	MROH1		DMGDH	RC3H1
IER5	MROH6		DMP1	RCOR3
IFNGR2	MRPL11		DMPK	REL
IFRD1	MRPL16		DMRT1	REPS1
IFT122	MRPL34		DMRTA2	RER1
IFT172	MRPL43		DMRTC1	REST
IFT43	MRPL49		DMRTC2	RETN
IGF2BP2	MRPL9		DNA2	RFNG
IGFBP3	MSC		DNAAF5	RFXANK
IGFBP6	MSH6		DNASE2B	RGL3
IGFL1	MSR1		DND1	RGS19
IGFL2	MSRB3		DNM1L	RGS22
IGLL5	MST1R		DNM2	RGS3
IGLON5	MT1A		DNM3	RHBDD3
IL11	MT1F		DNMT1	RHOG
IL16	MT2A		DNMT3A	RHOT1
IL18BP	MTHFSD		DNMT3L	RIC8A
IL1RAP	MTMR1		DNPH1	RIF1
IL1RL1	MTMR11		DOCK7	RIPPLY3
IL1RN	MTMR14		DOK6	RITA1
IL24	MTRNR2L3		DOK7	RNASEH1
IL31RA	MTRR		DONSON	RNF13
IL33	MX2		DPEP1	RNF144B
IL34	MXI1		DPH2	RNF157
IL36RN	MXRA7		DPH5	RNF170
IL4R	MXRA8		DPM3	RNF180
ILDR1	MYADM		DPP10	RNF181
IMPDH2	MYBPHL		DPP7	RNF215
IMPG1	MYCT1		DPP8	RNF25
INO80B	MYLIP		DPP9	RNF32
INO80C	MYLK		DPPA2	RNF38
INPPL1	MYO19		DPPA3	RNF43
INSIG1	MYO1F		DPPA4	ROM1
INSL6	MYO5B		DPPA5	ROMO1
INTS10	MYOCD		DPRX	ROPN1L
INTS3	MZB1		DPY19L3	RORA
INTS6	N4BP1		DPY19L4	RPP21
IPO13	N4BP3		DPYS	RPP25
IPO9	NABP2		DPYSL5	RPRD2
IQCC	NAGK		DRAM2	RPS19BP1
IQGAP3	NAP1L1		DRC1	RPUSD1
IRAK2	NASP		DRC3	RRAGA
IRF2	NAV2		DRC7	RRBP1
IRF2BPL	NBEAL2		DRD1	RSAD2
IRF4	NCAM1		DRD2	RSBN1
IRF5	NCDN		DRD3	RSF1
IRS1	NCEH1		DRD4	RSRP1
IRX6	NCKAP1L		DRD5	RTN3
ISCA1	NCOA7		DRG1	RTN4RL2
ISG20	NCS1		DRP2	RUFY3
ISLR2	NDE1		DSCAML1	RUVBL1
ISM1	NDFIP1		DSCC1	RUVBL2
IST1	NDFIP2		DSCR8	RYK
ITFG2	NDNF		DSPP	S1PR4
ITGB1BP1	NDOR1		DTD2	SAC3D1
ITLN2	NDRG3		DTL	SBNO2
ITM2A	NDRG4		DTNBP1	SCAF11
ITSN2	NECAB3		DTWD1	SCAF4
IVL	NECTIN1		DTWD2	SCAF8
IWS1	NECTIN3		DUS1L	SCAI
IZUMO1	NECTIN4		DUS4L	SCAMP3
JADE1	NEGR1		DUSP11	SCAMP5
JADE2	NEK6		DUSP12	SCEL
JMJD1C	NELFA		DUSP13	SCG5
JMJD6	NEXN		DUSP15	SCIN
JPH1	NFAM1		DUSP19	SCLY
JPT1	NHLRC1		DUSP21	SDF2
JPT2	NHS		DUSP22	SDF2L1
JRKL	NHSL1		DUSP26	SDHAF1
JUN	NHSL2		DUXA	SDS
JUNB	NID1		DYDC2	SDSL
JUP	NID2		DYRK1B	SEC61A2
KANK4	NIPAL1		DYTN	SECISBP2
KANSL2	NKAIN2		E2F2	SENP2
KANSL3	NKG7		E4F1	SENP6
KAT14	NLGN2		EAF2	SENP7
KAT2A	NME9		EAPP	SEPSECS
KAT2B	NMU		EBF4	SERINC3
KAT7	NNMT		EBI3	SERINC5
KAT8	NNT		EBLN1	SERTAD3
KATNA1	NOD2		ECD	SESN1
KATNAL2	NOL12		ECEL1	SETD2
KATNBL1	NOL4L		ECHDC1	SETD3
KAZALD1	NOMO2		ECI1	SETD5
KBTBD11	NOS1		ECSIT	SETD7
KBTBD8	NOXO1		EDDM3A	SETX
KCMF1	NPAS1		EDDM3B	SEZ6L2
KCTD10	NPHP1		EDN3	SFMBT1
KCTD11	NPL		EEA1	SFT2D2
KCTD12	NPLOC4		EEF1AKMT1	SGMS1
KCTD21	NPR1		EEF1D	SH2B2
KCTD5	NREP		EFCAB1	SH2D3C
KCTD9	NRF1		EFCAB11	SH3BGRL2
KDM1B	NRN1		EFCAB12	SH3D19
KDM3B	NRP1		EFCAB7	SH3RF2
KDM4A	NRROS		EFCC1	SHARPIN
KDM7A	NRSN2		EFHC2	SHISA2
KHDC1L	NRTN		EFNA1	SHISA4
KIAA0100	NSFL1C		EFNA2	SHISA9
KIAA0895	NSMCE3		EFR3A	SHKBP1
KIAA1143	NT5DC2		EGF	SHMT2
KIAA1191	NTN1		EHBP1	SHROOM2
KIAA1522	NTNG1		EHBP1L1	SIGLEC12
KIAA1549	NUDT1		EHD2	SIGLEC14
KIF13A	NUDT16L1		EHMT1	SIGLEC5
KIF14	NUDT17		EHMT2	SIGLEC7
KIF17	NUDT4		EI24	SIGLEC9
KIF18A	NUDT6		EID3	SIMC1
KIF18B	NUDT8		EIF1	SIN3A
KIF1C	NUMB		EIF1B	SIPA1
KIF20A	NUP210		EIF2AK3	SIRPA
KIF22	NUP93		EIF4E1B	SIRT6
KIF23	NXPH4		EIF4E3	SIX1
KIF24	OCLN		EIF5	SIX2
KIF2A	OCM		EIF5A2	SIX4
KIF2C	OFD1		EIF5AL1	SLC51B
KIF4A	OGN		EIF5B	SLIT2
KIFAP3	OLFM1		ELAC1	SMAD4
KIFC1	OLFML1		ELAC2	SMAD5
KIFC3	OLFML2A		ELFN2	SMC1A
KIT	OLFML2B		ELMO2	SMC5
KIZ	OLFML3		ELMOD2	SMUG1
KLC2	OSBP2		ELOA2	SNAI1
KLF11	OSBPL11		ELP4	SNAPIN
KLF13	OSBPL2		ELSPBP1	SNRNP25
KLF15	OSBPL3		EMC10	SNRNP48
KLF7	OSCP1		EMC2	SNRPB
KLF9	OSGEP		EMC4	SNRPC
KLHDC7B	OTUD3		EMC7	SNX18
KLHDC8B	OVOL2		EMD	SNX22
KLHL11	OXCT1		EME2	SNX27
KLHL18	P3H1		EMG1	SOCS1
KLHL21	P3H3		EMID1	SOCS3
KLHL22	PAG1		EML3	SON
KLHL24	PAK2		EMSY	SORCS1
KLHL28	PAK4		EN2	SOS2
KLHL3	PAM		ENAM	SOX17
KLHL42	PANK1		ENDOV	SOX18
KLHL7	PANK4		ENGASE	SOX6
KLK1	PAOX		ENHO	SP4
KLK10	PAPOLB		ENO4	SPACA4
KLK11	PAPPA2		ENOX2	SPAG7
KLK12	PAPSS2		ENPP5	SPATA18
KLK13	PAQR7		ENPP6	SPATA2L
KLK4	PAQR8		ENPP7	SPG11
KLK5	PARD6G		ENTPD2	SPICE1
KLK8	PARM1		ENTPD5	SPIN1
KLK9	PATL1		ENTPD6	SPOCD1
KMT2D	PBX2		ENTPD8	SPP1
KNL1	PCDH12		ENY2	SPPL3
KNSTRN	PCDH18		EPB42	SRA1
KPNB1	PCDH9		EPC2	SREK1
KPTN	PCDHB12		EPHA3	SRM
KRAS	PCDHB7		EPHA5	SRRM1
KRBA1	PCNA		EPHA6	SRSF11
KRBA2	PCNX1		EPHA7	SRSF4
KRT1	PCOLCE		EPHA8	SRSF6
KRT10	PCP4L1		EPHB4	SSBP2
KRT12	PCSK1		EPO	SSNA1
KRT14	PCSK5		EPS8L3	SST
KRT15	PCSK7		EPX	ST13
KRT16	PDCD1LG2		EPYC	ST7L
KRT17	PDE4DIP		EQTN	STAG1
KRT19	PDE7A		ERAL1	STAMBP
KRT2	PDE7B		ERAS	STAMBPL1
KRT20	PDGFA		ERC2	STAR
KRT3	PDGFC		ERF	STC2
KRT33B	PDGFRL		ERG28	STK25
KRT37	PDLIM2		ERGIC2	STK32A
KRT39	PDLIM3		ERH	STK32C
KRT5	PDZD7		ERI2	STOML2
KRT6A	PDZK1IP1		ERICH3	STPG2
KRT6B	PDZRN3		ERICH5	STX10
KRT6C	PEAK1		ERLEC1	STX17
KRT7	PEAR1		ERLIN1	STXBP5
KRT72	PECAM1		ERMARD	SUDS3
KRT73	PEG10		ERN1	SUGP2
KRT75	PELI2		ERN2	SULF2
KRT77	PEX10		ERO1B	SUN1
KRT79	PEX11B		ESCO1	SURF4
KRT8	PEX14		ESCO2	SV2A
KRT82	PEX7		ESPNL	SVIP
KRT84	PFN1		ESRRA	SWI5
KRTCAP2	PGAP2		ESRRB	SYCE1L
KRTCAP3	PGBD1		ESX1	SYCE2
KSR1	PGBD2		ETAA1	SYCP3
KY	PGLYRP3		ETFBKMT	SYNDIG1
KYNU	PGM2L1		ETFRF1	SYT7
L1CAM	PGM5		ETNK2	SYTL5
L3HYPDH	PHACTR4		ETNPPL	SZRD1
L3MBTL1	PHC1		ETV2	TACO1
L3MBTL4	PHC2		ETV3L	TADA1
LACC1	PHF13		EVI5	TADA3
LAD1	PHLPP1		EVX1	TANGO2
LAMTOR4	PHTF1		EVX2	TARBP1
LAMTOR5	PHYH		EXD1	TARBP2
LANCL3	PHYHIPL		EXD2	TARDBP
LAPTM4A	PICK1		EXD3	TBC1D32
LAPTM4B	PID1		EXOC1	TBCB
LCAT	PIEZO2		EXOC2	TBL2
LCE3A	PIK3AP1		EXOC3L4	TBXA2R
LCE3B	PILRA		EXOC6	TCERG1
LCE3C	PIM2		EXOSC10	TCF20
LCE3D	PINK1		EXOSC3	TDRD3
LCE3E	PITPNM3		EXOSC8	TEAD4
LCE5A	PKD2		EXTL2	TET1
LCLAT1	PKN1		EXTL3	TET2
LCMT1	PKP1		EYA3	TFCP2
LCMT2	PLA1A		F11	TFE3
LCN2	PLAGL2		F2	TFPT
LDB1	PLB1		F2RL2	THADA
LDB3	PLBD1		F7	THEMIS2
LDHA	PLBD2		F8A1	THOC2
LDLR	PLCL1		F9	THOC6
LDLRAD3	PLCL2		FAAH	THUMPD1
LDLRAD4	PLEK		FAAP100	TIA1
LEMD1	PLIN2		FABP12	TIGD1
LENG8	PLN		FAF2	TIGD3
LEPROTL1	PLPBP		FAIM	TIMELESS
LETM2	PLPP1		FAM122A	TIMM10
LEXM	PLPP2		FAM122B	TIMM10B
LFNG	PLPP5		FAM122C	TIMM13
LGR6	PLPP6		FAM229A	TIMM22
LHX4	PLPPR4		FAM234A	TIMM50
LIFR	PLSCR1		FAM237A	TKT
LIMA1	PLSCR2		FANCD2OS	TLK2
LIMD1	PLSCR4		FAR1	TLL1
LIMS1	PLVAP		FAR2	TLNRD1
LIMS2	PLXDC1		FASTK	TLR3
LIMS3	PLXNC1		FASTKD1	TM6SF2
LIN54	PLXND1		FASTKD2	TMC6
LMBR1L	PM20D1		FASTKD3	TMCO3
LMO4	PMP22		FAT3	TMED1
LMOD1	PMPCA		FATE1	TMED4
LMTK3	PMVK		FAU	TMED8
LNX2	PNPLA1		FBLN7	TMED9
LONRF2	PNPLA4		FBN3	TMEM101
LPAR3	PODXL		FBRS	TMEM104
LRAT	POFUT2		FBRSL1	TMEM120A
LRFN5	POMC		FBXL13	TMEM131
LRIF1	POMGNT2		FBXL17	TMEM132A
LRIG1	POPDC2		FBXL18	TMEM141
LRIG3	POU3F1		FBXL19	TMEM147
LRP1	PPCS		FBXL22	TMEM150B
LRP11	PPIB		FBXL5	TMEM158
LRP12	PPIL4		FBXL8	TMEM163
LRP4	PPL		FBXO11	TMEM181
LRP5	PPT1		FBXO15	TMEM19
LRR1	PQBP1		FBXO24	TMEM198
LRRC2	PRCP		FBXO28	TMEM200C
LRRC20	PRDM15		FBXO36	TMEM212
LRRC4	PRDM8		FBXO38	TMEM222
LRRC42	PRDX3		FBXO4	TMEM237
LRRC57	PRDX4		FBXO40	TMEM245
LRRC59	PRELID2		FBXO43	TMEM249
LRRIQ3	PRELID3A		FBXO44	TMEM26
LRRK1	PRICKLE1		FBXO47	TMEM39B
LRRN1	PRICKLE2		FBXO5	TMEM43
LRRN4CL	PRKD1		FBXO8	TMEM50B
LRTOMT	PRMT6		FBXO9	TMEM74
LSAMP	PROM2		FBXW5	TMSB10
LSM12	PROX1		FCF1	TMTC2
LSMEM1	PRR13		FCN2	TMUB1
LSP1	PRR16		FCRL1	TNRC6A
LTBP1	PRR7		FCRL3	TNRC6B
LTBP3	PRRG1		FCRL4	TNS4
LTBP4	PRRG2		FCRL5	TOMM20
LTF	PRRG3		FDCSP	TOMM40
LUC7L2	PRRT4		FECH	TOMM40L
LURAP1L	PRRX1		FER	TOP2B
LUZP6	PRTFDC1		FERD3L	TOX3
LVRN	PRUNE2		FEV	TP53I13
LY75-CD302	PSD4		FEZF1	TP63
LYAR	PSG7		FEZF2	TPGS1
LYPD2	PSIP1		FFAR1	TPP2
LYPD3	PSMC3IP		FFAR3	TRADD
LYPD5	PSORS1C2		FGA	TRAF4
LYPLA1	PSTK		FGB	TRAFD1
LYRM1	PTBP2		FGF12	TRAPPC1
LYRM2	PTGDR		FGF16	TRAPPC10
LYRM9	PTGER4		FGF17	TRAPPC2L
LZIC	PTGES		FGF19	TRAPPC4
MAB21L1	PTGFR		FGF20	TRAPPC5
MACROD1	PTGIR		FGF21	TREM1
MADD	PTGR1		FGF23	TREM2
MAEA	PTK2		FGF3	TREML1
MAF	PTK6		FGF4	TREML2
MAFB	PTN		FGF5	TRIM33
MAFF	PTPDC1		FGF6	TRIM46
MAFG	PTRH1		FGF8	TRIM52
MAFK	PXDN		FGFBP3	TRIM66
MALT1	PXDNL		FGFR1OP2	TRMO
MAMDC2	PXN		FGG	TRMT112
MAML1	PYCARD		FGL1	TSC1
MAML3	PYGO1		FH	TSEN2
MANF	PYM1		FHAD1	TSEN34
MAOA	QPCTL		FHIT	TSHR
MAOB	RAB11FIP1		FIBCD1	TSNAX-DISC1
MAP1A	RAB3IL1		FICD	TSSC4
MAP2	RAB3IP		FIGLA	TSSK1B
MAP2K3	RAI14		FIGN	TST
MAP2K4	RALBP1		FIGNL1	TTBK2
MAP2K5	RALGPS1		FIGNL2	TTC14
MAP3K12	RALGPS2		FILIP1L	TTC17
MAP3K14	RAMP2		FIS1	TTC21B
MAP3K20	RAMP3		FITM1	TTC3
MAP3K5	RANBP17		FIZ1	TTC38
MAP3K6	RANGAP1		FKRP	TTC39C
MAP3K8	RAPGEF1		FKTN	TTI1
MAP3K9	RARRES1		FLCN	TTN
MAP4	RARRES2		FLII	TTYH3
MAP6	RASA3		FLOT2	TULP4
MAP6D1	RASAL1		FLRT1	TUSC1
MAP7D1	RASGRF2		FLRT2	TUSC2
MAPK13	RASGRP1		FLT3LG	TYMS
MAPK14	RASGRP3		FLVCR1	TYW1
MAPK3	RASSF2		FLYWCH1	TYW1B
MAPK6	RASSF4		FLYWCH2	U2SURP
MAPK7	RASSF5		FMO3	UAP1L1
MAPK8IP2	RASSF7		FMO4	UBE2L3
MAPKAP1	RASSF8		FMR1	UBE2S
MAPKAPK5	RBFA		FMR1NB	UBE3A
MAPT	RBM22		FN3K	UBE4A
MARK1	RBM24		FNBP1L	UBE4B
MARK3	RBPMS		FNDC5	UBL4A
MARVELD3	RBPMS2		FNDC7	UBN2
MASP2	RCAN2		FNDC8	UBP1
MAST3	RCCD1		FNDC9	UBR2
MATN2	RCSD1		FOLH1	UBR3
MATN3	RDH10		FOSL2	UBR4
MAVS	RDH16		FOXA2	UBR5
MAX	RECK		FOXA3	UBXN4
MB	RECQL		FOXB1	UBXN7
MBD1	RECQL5		FOXB2	UFSP1
MBLAC1	REEP4		FOXD2	UGT8
MBOAT1	REEP6		FOXD3	UHRF1
MBOAT2	RELL1		FOXD4L1	UIMC1
MBOAT4	RELN		FOXD4L5	ULK4
MCC	REM1		FOXD4L6	UNC5A
MCF2L	RFTN2		FOXE3	UNC5B
MCFD2	RGCC		FOXG1	UPF3A
MCL1	RGL1		FOXI2	UQCC2
MCM10	RGL2		FOXI3	UQCC3
MCM3AP	RGS14		FOXJ1	UQCRC2
MCM7	RGS16		FOXL2	URB1
MCU	RGS18		FOXL2NB	USF1
MCUB	RGS5		FOXN4	USF3
MDFI	RGS7BP		FOXO3	USP24
MEA1	RHBDF2		FOXP1	USP3
MECP2	RHOA		FOXP2	USP31
MED12	RHOBTB2		FOXP4	USP34
MED12L	RHOBTB3		FOXR1	USP4
MED18	RHOC		FOXR2	USP42
MED20	RHOJ		FRAT2	USP45
MED27	RHOQ		FREM3	USP48
MED28	RHOV		FRG1	USP49
MED29	RIC1		FRMD1	USP54
MED31	RILPL2		FRMD6	USP7
MED8	RIMBP2		FRMD7	UVRAG
MEGF6	RIN2		FRMPD2	VASP
MEIOC	RIN3		FRMPD4	VAT1L
MEIS2	RIOK3		FRRS1L	VAV1
MELK	RIPK4		FRS2	VAV2
MELTF	RMND5B		FSCB	VAV3
MEMO1	RNASET2		FSD1	VEGFC
MET	RND2		FSD2	VMO1
METAP1D	RNF113A		FSHR	VN1R1
METTL17	RNF115		FSTL5	VNN2
METTL24	RNF126		FTCD	VPS13A
METTL3	RNF130		FTMT	VPS13B
METTL7A	RNF133		FTSJ3	VPS13C
METTL9	RNF14		FUBP3	VPS13D
MFAP1	RNF167		FUZ	VPS25
MFAP4	RNF175		FXN	VPS36
MFGE8	RNF187		FXYD4	VPS41
MFN2	RNF208		FXYD7	VPS53
MFSD4A	RNF24		FYB2	VPS8
MFSD9	RNF4		FZD3	VSTM1
MGST1	RNF44		FZD6	VWA1
MGST2	RNMT		FZD9	VWA8
MID1	RPN1		G2E3	VWC2
MID1IP1	RPS26		GAB2	WAPL
MIDN	RPUSD3		GADL1	WDFY3
MIEN1	RRAGD		GAGE10	WDR11
MKI67	RRAS		GAGE12C	WDR13
MKRN2OS	RRP7A		GAGE12G	WDR18
MLANA	RSPO3		GAGE12H	WDR33
MLF1	RTCB		GAGE12J	WDR45
MLIP	RTKN		GAGE13	WDR46
MLPH	RTN4		GAGE2A	WDR47
MLX	RTN4R		GAK	WDR54
MLYCD	RTP4		GAL3ST1	WDR55
MMD	RUFY1		GAL3ST2	WDR59
MMP1	RUNX1		GAL3ST3	WDR5B
MMP10	RUNX2		GALC	WDR7
MMP12	RYR1		GALK2	WDR72
MMP28	RYR3		GALNT12	WDR86
MMS19	S100A13		GALNT13	WEE1
MN1	S100A4		GALNT17	WIF1
MNT	S100A6		GALNT8	WNK1
MOB3B	S1PR1		GALNT9	WWP1
MOCOS	S1PR2		GALNTL5	XPO7
MON1A	S1PR5		GALNTL6	XRN1
MORN2	SAA1		GALP	XRRA1
MOSPD1	SACS		GALR1	YIF1A
MPI	SALL1		GALR2	YIF1B
MPIG6B	SAMD10		GALR3	YLPM1
MPL	SAMD3		GAP43	YTHDC1
MPPE1	SAMD4A		GAS2	YTHDC2
MPV17L	SAMD9L		GAS2L2	YY1AP1
MPZL2	SAMHD1		GAS8	ZADH2
MPZL3	SAR1A		GATA1	ZBTB25
MREG	SATB2		GATA4	ZBTB39
MRFAP1	SAV1		GATA5	ZBTB44
MRFAP1L1	SCAPER		GATAD2A	ZC3H11A
MRI1	SCCPDH		GATD1	ZC3H13
MRNIP	SCG2		GBX1	ZFP14
MROH7-TTC4	SCIMP		GBX2	ZFP3
MRPL13	SCO1		GC	ZFP62
MRPL15	SDC2		GCC1	ZFPL1
MRPL32	SDC3		GCC2	ZHX3
MRPL36	SDCBP		GCDH	ZKSCAN1
MRPL48	SDK1		GCFC2	ZKSCAN3
MRPL57	SEC11A		GCG	ZKSCAN7
MRPS15	SEC22B		GCK	ZNF107
MRPS17	SEC22C		GCKR	ZNF12
MRPS22	SEC23A		GCM1	ZNF134
MRPS33	SEC61A1		GCN1	ZNF136
MRPS36	SECTM1		GCNT7	ZNF138
MRPS5	SELENOM		GCSH	ZNF14
MRPS7	SELL		GDAP1L1	ZNF154
MSANTD3-TMEFF1	SELPLG		GDAP2	ZNF160
MSI1	SEPHS2		GDF1	ZNF169
MSMO1	SERF2		GDF10	ZNF17
MSTO1	SERGEF		GDF2	ZNF19
MSX2	SESTD1		GDF5	ZNF197
MT1E	SET		GDF9	ZNF207
MT1G	SETD6		GDI2	ZNF224
MT1M	SFMBT2		GDPD1	ZNF236
MT1X	SFRP4		GDPD4	ZNF239
MTA1	SFT2D3		GDPD5	ZNF248
MTAP	SFTPD		GEMIN2	ZNF264
MTCH1	SFXN4		GEMIN5	ZNF266
MTF1	SGIP1		GEN1	ZNF273
MTFR1	SGK2		GFAP	ZNF280D
MTHFD1L	SGPL1		GFI1	ZNF292
MTIF3	SGPP2		GFI1B	ZNF317
MTM1	SH2B3		GFRA4	ZNF326
MTMR2	SH2D1A		GFRAL	ZNF337
MTMR4	SH2D3A		GFY	ZNF33A
MTMR9	SH3BP1		GGTLC1	ZNF34
MTR	SH3BP5		GGTLC2	ZNF343
MTUS1	SH3BP5L		GH1	ZNF347
MUCL1	SH3GL1		GH2	ZNF350
MVD	SH3GLB2		GHDC	ZNF37A
MVK	SH3PXD2B		GHITM	ZNF382
MXD1	SH3RF1		GHR	ZNF397
MXRA5	SHC3		GHRH	ZNF407
MYBL2	SHE		GHRHR	ZNF418
MYCBPAP	SHISA5		GHSR	ZNF419
MYD88	SHOX2		GIMD1	ZNF43
MYEOV	SHROOM4		GIN1	ZNF433
MYO16	SIK1		GINS1	ZNF44
MYO1B	SIRPB2		GINS2	ZNF440
MYO1E	SIRT1		GIP	ZNF441
MYO1H	SIRT3		GK2	ZNF443
MYO3B	SIRT5		GKAP1	ZNF451
MYO6	SKIDA1		GKN1	ZNF493
MYOF	SKIV2L		GKN2	ZNF502
MYOZ1	SLA		GLCE	ZNF506
MYRIP	SLAMF1		GLI2	ZNF507
N4BP2L1	SLAMF8		GLI4	ZNF510
NAAA	SLC35F6		GLIPR1L1	ZNF511
NABP1	SLFN11		GLIPR1L2	ZNF514
NADSYN1	SLFN12		GLIS2	ZNF519
NAGS	SLFN12L		GLOD5	ZNF528
NAIF1	SLFN5		GLP1R	ZNF529
NAMPT	SLIT1		GLP2R	ZNF530
NANOS1	SLN		GLRX5	ZNF540
NAT1	SMAD9		GLT6D1	ZNF543
NAT10	SMAGP		GLYAT	ZNF544
NAV3	SMAP2		GLYATL1	ZNF548
NCALD	SMDT1		GLYATL2	ZNF551
NCCRP1	SMIM10		GLYATL3	ZNF573
NCK2	SMIM29		GLYCTK	ZNF577
NCKIPSD	SMIM4		GMCL1	ZNF585B
NCL	SMIM5		GMEB2	ZNF586
NCOA5	SMIM6		GML	ZNF587
NCOR2	SMURF1		GMNC	ZNF587B
NDEL1	SMYD3		GMPS	ZNF593
NDRG1	SMYD4		GNE	ZNF605
NDRG2	SNAI2		GNL2	ZNF620
NDST2	SND1		GNMT	ZNF621
NEIL1	SNN		GNPAT	ZNF622
NEK2	SNRNP35		GNPDA2	ZNF638
NEK7	SNUPN		GNRH2	ZNF649
NEK9	SNW1		GOLGA2	ZNF655
NELFCD	SNX12		GOLGA3	ZNF665
NELFE	SNX20		GOLGA4	ZNF671
NELL2	SNX21		GOLGA5	ZNF682
NEMP1	SNX24		GOLGA6L1	ZNF69
NEO1	SNX9		GOLGA6L6	ZNF697
NET1	SOAT1		GOLGA6L9	ZNF700
NETO2	SOBP		GOLGA7	ZNF709
NEU1	SOCS2		GOLPH3	ZNF71
NEU2	SOCS5		GOLPH3L	ZNF711
NEU3	SOCS7		GOLT1B	ZNF718
NF1	SOGA3		GOPC	ZNF727
NFE2L1	SORBS2		GOSR2	ZNF736
NFE2L3	SORD		GOT1L1	ZNF749
NFIA	SOX21		GP2	ZNF75A
NFIB	SOX4		GP5	ZNF766
NFIC	SOX7		GP9	ZNF775
NFIX	SOX9		GPA33	ZNF776
NFU1	SP100		GPAA1	ZNF782
NGF	SP110		GPATCH11	ZNF789
NGFR	SP140		GPATCH2	ZNF790
NGLY1	SP3		GPATCH4	ZNF791
NHLH1	SP6		GPBAR1	ZNF793
NHLH2	SPACA9		GPBP1	ZNF800
NHLRC3	SPARCL1		GPC1	ZNF808
NICN1	SPART		GPC2	ZNF814
NINJ1	SPATA5L1		GPC5	ZNF83
NIP7	SPDYA		GPER1	ZNF836
NIPA1	SPECC1L		GPHA2	ZNF844
NIPA2	SPI1		GPHB5	ZNF91
NIPAL3	SPOP		GPI	ZSCAN26
NIPAL4	SPPL2A		GPIHBP1	ZXDC
NIT1	SPRR2G		GPN1	ZYX
NKAIN1	SPRY2		GPN2
NKIRAS1	SPRYD4		GPN3
NKIRAS2	SPSB2		GPR101
NLRX1	SREBF2		GPR108
NME6	SRGN		GPR119
NMNAT1	SRP68		GPR135
NMNAT3	SRPK1		GPR137
NMT1	SRY		GPR137C
NOA1	SS18L1		GPR139
NOB1	SSBP4		GPR142
NOCT	SSC5D		GPR146
NOD1	SSH1		GPR148
NOL10	SSH2		GPR149
NOP10	SSPN		GPR15
NOP53	SSTR2		GPR150
NOTCH1	SSU72		GPR151
NPB	SSUH2		GPR152
NPBWR1	ST14		GPR156
NPEPPS	STAB1		GPR158
NPFF	STAB2		GPR17
NPNT	STAP2		GPR174
NPR2	STARD13		GPR179
NPTX1	STARD3NL		GPR180
NPW	STARD5		GPR182
NPY1R	STARD8		GPR19
NRARP	STAT4		GPR20
NRAS	STATH		GPR25
NRBF2	STEAP1		GPR26
NRBP1	STK24		GPR27
NRDE2	STK32B		GPR3
NRG1	STK35		GPR31
NRG3	STK4		GPR32
NRIP1	STMN2		GPR33
NRIP3	STOM		GPR34
NRP2	STOX2		GPR35
NSDHL	STRADB		GPR37L1
NSF	STRBP		GPR45
NTAN1	STX2		GPR50
NTF3	STX5		GPR55
NTM	STXBP2		GPR6
NTN4	SULF1		GPR61
NUB1	SUMO3		GPR62
NUCKS1	SUPT16H		GPR63
NUDCD3	SURF2		GPR83
NUDT15	SUSD4		GPR85
NUDT16	SUSD5		GPR88
NUDT2	SV2B		GPR89A
NUDT21	SWAP70		GPR89B
NUDT22	SYNGR1		GPS1
NUDT3	SYNGR2		GPT2
NUDT9	SYNJ2BP		GPX4
NUMA1	SYNPO		GPX5
NUP133	SYNPO2		GPX6
NUP43	SYT1		GRAMD4
NUP50	SYT11		GRAPL
NUP58	SYTL1		GRB14
NUP85	SYTL2		GREM2
NUS1	SYTL4		GRHPR
NUTF2	TACSTD2		GRIPAP1
NWD2	TADA2B		GRK1
NXF1	TAGAP		GRK7
NYNRIN	TAGLN		GRN
OARD1	TAL1		GRP
OASL	TBCEL		GRPR
OCA2	TBL3		GRSF1
OCIAD2	TBX1		GRWD1
ODC1	TBX15		GSC
ODF4	TBX19		GSC2
OGDH	TBX2		GSE1
OGG1	TBX4		GSG1
OIP5	TBX6		GSG1L
OLAH	TBXAS1		GSPT1
OLFM2	TCEAL1		GSTA1
OLR1	TCEAL7		GSTA2
OPN3	TCEANC		GSTA5
OPTN	TCF12		GSTT2B
ORAI1	TCF4		GSX1
ORAI3	TCN2		GSX2
ORMDL2	TCP11L2		GTDC1
OSBPL10	TCTE3		GTF3A
OSBPL1A	TCTEX1D1		GTPBP1
OSBPL5	TCTN3		GTPBP10
OSER1	TEAD2		GTPBP3
OSGEPL1	TEAD3		GTPBP6
OSGIN1	TEC		GTPBP8
OSMR	TEX2		GTSF1L
OSR1	TEX261		GUCA1A
OSR2	TEX264		GUCA1C
OSTM1	TFAP2E		GUCA2A
OTOP2	TFEC		GUCY2C
OTOP3	TFIP11		GUF1
OTUD7A	TFPI		GUK1
OTUD7B	TGFB1I1		GXYLT1
OTX1	TGM5		GYG1
OVOL1	THAP11		GYPA
OXA1L	THBS1		GYPB
OXCT2	THBS2		GYS2
OXER1	THY1		GZMK
OXSR1	TIAM1		GZMM
PAAF1	TIAM2		HABP2
PACSIN2	TIE1		HACD4
PAEP	TIFA		HACE1
PAK1	TIGD5		HAMP
PALM	TIGIT		HAND1
PAN2	TIMP1		HAND2
PANX1	TIMP2		HAO1
PAQR5	TINAGL1		HAO2
PARD3B	TJP3		HAPLN2
PARD6B	TLCD1		HAPLN4
PARN	TLR1		HAT1
PARP1	TLR4		HAVCR1
PATL2	TLR6		HBS1L
PATZ1	TLR7		HCAR1
PAX3	TLR8		HCFC1
PAX8	TM7SF2		HCFC1R1
PAX9	TM7SF3		HCFC2
PBX1	TMEM106A		HCN1
PBX3	TMEM108		HCN4
PBXIP1	TMEM117		HCRT
PC	TMEM119		HCRTR1
PCBP2	TMEM134		HCRTR2
PCBP4	TMEM138		HDAC10
PCDH17	TMEM154		HDAC11
PCDH19	TMEM167B		HDAC3
PCDHB11	TMEM176A		HDAC4
PCDHB9	TMEM176B		HDAC5
PCED1B	TMEM178A		HDAC6
PCGF1	TMEM18		HDAC8
PCIF1	TMEM184A		HDDC2
PCK2	TMEM186		HDDC3
PCLAF	TMEM187		HDGF
PCOLCE2	TMEM203		HDGFL1
PCP4	TMEM204		HDGFL2
PCSK2	TMEM208		HEATR4
PCSK6	TMEM216		HEATR6
PCSK9	TMEM218		HEATR9
PCYOX1L	TMEM238		HECTD2
PDCD10	TMEM253		HECTD3
PDCD2L	TMEM263		HELB
PDCD7	TMEM39A		HEMGN
PDCL3	TMEM44		HEMK1
PDE12	TMEM47		HENMT1
PDE9A	TMEM63B		HEPACAM2
PDGFD	TMEM71		HERC1
PDHB	TMEM80		HES3
PDLIM1	TMEM86A		HES7
PDLIM4	TMEM88		HESX1
PDLIM5	TMEM9		HGFAC
PDLIM7	TMEM91		HGS
PDP1	TMEM98		HHAT
PDPR	TMOD4		HHATL
PDXDC1	TMPO		HHIPL2
PDZD11	TMSB15B		HHLA1
PDZD2	TMTC1		HIBCH
PDZD8	TNIK		HIC1
PEA15	TNNT2		HIC2
PEBP1	TNS3		HID1
PELI1	TOLLIP		HINT1
PEX11A	TOM1		HINT2
PEX13	TOM1L1		HIPK3
PFDN2	TOP3B		HIPK4
PFDN6	TOX4		HIRA
PFN2	TP53AIP1		HIRIP3
PGAM1	TP73		HIVEP2
PGAP3	TPD52		HK1
PGBD5	TPD52L1		HLCS
PGD	TPK1		HLTF
PGF	TPM1		HMG20B
PGK1	TPM2		HMGCLL1
PGLYRP4	TPP1		HMGN3
PGM1	TPRN		HMGN5
PGM2	TPST1		HMGXB4
PGR	TRAF5		HMHB1
PHACTR1	TRAM2		HMMR
PHACTR2	TRANK1		HMSD
PHB2	TRIB2		HMX1
PHF1	TRIM21		HMX2
PHF12	TRIM22		HMX3
PHF2	TRIM26		HNF1A
PHF20	TRIM29		HNF1B
PHF21A	TRIM38		HNRNPCL1
PHF23	TRIM61		HNRNPCL2
PHF24	TRIM62		HNRNPK
PHF5A	TRIM67		HNRNPR
PHF8	TRIM7		HOOK3
PHGDH	TRIM9		HORMAD2
PHYHD1	TRO		HOXA10
PHYHIP	TRUB2		HOXA4
PI16	TSACC		HOXB1
PI4K2A	TSEN54		HOXB13
PIF1	TSHZ3		HOXB2
PIK3IP1	TSPAN11		HOXB5
PIM1	TSPAN12		HOXB6
PINLYP	TSPAN15		HOXB7
PIP	TSPAN18		HOXB8
PIP5KL1	TSPAN2		HOXB9
PIRT	TSPAN3		HOXC8
PITHD1	TSPAN4		HOXD11
PITRM1	TSPAN5		HOXD12
PITX1	TSPAN9		HOXD3
PIWIL2	TSPYL1		HOXD4
PKD1	TSPYL5		HOXD9
PKD1L1	TSTD1		HPCA
PKNOX1	TTC21A		HPCAL4
PKP2	TTC39B		HPD
PKP3	TTPAL		HPF1
PKP4	TTYH2		HPN
PLAC9	TUFT1		HPR
PLAGL1	TWIST1		HPRT1
PLD2	TWIST2		HPS1
PLIN1	TXLNB		HPS5
PLIN3	TXNDC12		HPS6
PLK1	TXNDC15		HR
PLK2	TXNRD1		HRAS
PLK3	TYRO3		HRC
PLLP	TYROBP		HRG
PLP1	TYSND1		HRH3
PLPP3	UBAC2		HRH4
PLPPR2	UBAP2		HS1BP3
PLS3	UBE2L6		HS2ST1
PLTP	UBE2R2		HS3ST4
PLXNA4	UBE2Z		HS3ST5
PMAIP1	UBE3B		HS6ST1
PMEL	UBL7		HS6ST3
PMF1-BGLAP	UBQLN4		HSD17B10
PMFBP1	UBTD1		HSD17B12
PMM1	UGGT2		HSD17B13
PMM2	ULK1		HSD17B2
PNLIPRP3	ULK3		HSD17B7
PNP	UMPS		HSDL1
PNPLA7	UNC13B		HSF1
PNPLA8	UROD		HSF2
PNRC1	USE1		HSF4
POC1A	USP13		HSF5
PODN	USP18		HSPA12B
PODNL1	USP46		HSPA14
POFUT1	USP5		HSPA1L
POLR3E	USP51		HSPA4
POLR3G	UTP18		HSPA9
POLR3GL	VAMP5		HSPBAP1
POM121	VAMP8		HTN1
POM121C	VAPB		HTN3
POR	VASH2		HUNK
PORCN	VAT1		HYKK
POU2AF1	VCAM1		HYLS1
POU2F3	VCAN		IAH1
POU6F1	VCL		IAPP
PP2D1	VEZF1		IBSP
PPARD	VGLL3		IBTK
PPBP	VGLL4		ICE2
PPIE	VIM		ICOS
PPIF	VIPR1		ICOSLG
PPIH	VPS33B		IER3IP1
PPIL1	VSIG4		IFITM5
PPOX	VSTM4		IFNGR1
PRC1	VWA3A		IFT140
PRDM4	WAS		IFT20
PRDX2	WASHC1		IFT27
PRELP	WDFY1		IFT46
PREP	WDFY2		IFT74
PRICKLE3	WDFY4		IFT80
PRICKLE4	WDR20		IFT81
PRKCSH	WDR26		IFT88
PRKD2	WDR31		IGF2BP1
PRKD3	WDR37		IGFBP1
PRMT2	WDR82		IGFBPL1
PRMT5	WDR83		IGFL4
PRMT7	WDTC1		IGHMBP2
PRNP	WFDC5		IGLL1
PROB1	WNK4		IHH
PRODH	WNT2		IKZF4
PROM1	WTAP		IL13
PROS1	WWC1		IL17A
PROSER2	WWOX		IL17B
PRPF19	XAF1		IL17C
PRPF40B	XCL1		IL17D
PRPF6	XRN2		IL17F
PRPSAP1	YBEY		IL17RA
PRPSAP2	YBX1		IL17REL
PRR11	ZBTB10		IL18R1
PRR12	ZBTB22		IL19
PRR15L	ZBTB38		IL2
PRR4	ZBTB43		IL21
PRR9	ZBTB45		IL21R
PRRC2B	ZBTB5		IL22
PRRG4	ZBTB7B		IL23R
PRTG	ZC3H7A		IL25
PSAP	ZEB1		IL27
PSAPL1	ZEB2		IL31
PSAT1	ZFHX3		IL4
PSENEN	ZFP82		IL6R
PSG4	ZKSCAN4		IL9
PSG5	ZNF132		IL9R
PSPC1	ZNF16		ILDR2
PSPH	ZNF189		ILVBL
PTBP1	ZNF2		IMMP1L
PTCH1	ZNF217		IMPA1
PTCHD4	ZNF22		IMPACT
PTDSS1	ZNF233		IMPG2
PTDSS2	ZNF250		INAFM1
PTER	ZNF274		INCENP
PTGDS	ZNF275		INIP
PTGES3L-AARSD1	ZNF281		INO80E
PTGFRN	ZNF296		INPP5F
PTGIS	ZNF341		INS-IGF2
PTGS1	ZNF354C		INSC
PTGS2	ZNF366		INSIG2
PTHLH	ZNF385A		INSL3
PTRHD1	ZNF385D		INSL4
PTS	ZNF398		INSL5
PTTG1	ZNF415		INSM1
PUSL1	ZNF425		INSM2
PVR	ZNF428		INSRR
PVRIG	ZNF439		INTS1
PXYLP1	ZNF470		INTS11
PYDC1	ZNF521		INTS12
PYROXD2	ZNF532		INTS14
PZP	ZNF546		INTS4
QPCT	ZNF57		INTS6L
QRFPR	ZNF574		INTS7
QRICH2	ZNF583		INTS8
QSOX1	ZNF584		INTS9
R3HCC1L	ZNF618		IP6K1
RAB11FIP4	ZNF653		IP6K3
RABGEF1	ZNF660		IPCEF1
RABIF	ZNF662		IPMK
RACGAP1	ZNF672		IPO11
RAD23A	ZNF689		IPO4
RAD51	ZNF706		IPO7
RAD54L	ZNF710		IPO8
RAE1	ZNF750		IPP
RAET1E	ZNF778		IQCB1
RAET1L	ZNF786		IQCE
RAI2	ZNF792		IQCF1
RALA	ZNF821		IQCF2
RALB	ZNF827		IQCF3
RANBP10	ZNF829		IQCF5
RAP1GAP	ZNF830		IQCF6
RAP1GAP2	ZNF837		IQCG
RAPGEF5	ZNF846		IQCH
RAPGEFL1	ZNF879		IQCK
RASA4	ZNRF3		IQGAP1
RASEF	ZP3		IQSEC1
RASSF10			IQSEC2
RASSF3			IQSEC3
RB1			IQUB
RBBP4			IRAK1BP1
RBBP5			IRAK4
RBBP6			IREB2
RBM12B			IRF2BP1
RBM14			IRF2BP2
RBM15			IRF3
RBM20			IRS2
RBM28			IRS4
RBM43			IRX1
RBM47			IRX4
RBM7			ISL1
RCAN1			ISL2
RCBTB2			ISM2
RCL1			ISYNA1
RCOR1			ITCH
RDH11			ITFG1
RDH13			ITGB1BP2
REEP1			ITGB3BP
REEP3			ITIH1
REEP5			ITIH2
RELL2			ITIH3
RELT			ITLN1
RERE			ITPKA
RERGL			ITPKB
RET			IYD
REXO5			IZUMO1R
RFFL			IZUMO2
RFK			JADE3
RFT1			JAG1
RGN			JAG2
RGP1			JAKMIP1
RGS10			JAKMIP2
RGS17			JAKMIP3
RGS20			JDP2
RGS4			JKAMP
RGS6			JMJD8
RHOD			JPH2
RHOF			JPH3
RIDA			JPH4
RIMS1			JRK
RIMS2			JSRP1
RIMS3			JUND
RING1			KAAG1
RINL			KANK3
RIPK2			KBTBD13
RIPK3			KBTBD3
RIT1			KBTBD6
RND1			KBTBD7
[truncated: 3,023 more rows]

## Sheet: Table S4
Table S4. 875 lysosome-related genes
ID	Symbol
1	SCARB2
2	LAMP5
3	LAMP3
4	LAMP2
5	LAMP1
6	CD68
7	BLOC1S1
8	TASL
9	ELAPOR1
10	BLOC1S2
11	BLOC1S3
12	BLOC1S4
13	BLOC1S6
14	ELAPOR2
15	BLOC1S5
16	BLOC1S5-TXNDC5
17	A0A1B0GWJ7
18	A0A1B0GU22
19	A0A1B0GW94
20	A0A1B0GVJ0
21	BORCS7
22	BORCS6
23	KXD1
24	MFSD1
25	TM6SF1
26	SLC49A4
27	M6PR
28	M0R2P5
29	VPS39
30	M0QZ24
31	SNX16
32	PLEKHM1
33	ARL8B
34	NCF4
35	GLIPR1
36	BRI3
37	CPPED1
38	FHIP1B
39	GALNS
40	KLC2
41	C6orf120
42	TMEM179B
43	STK11IP
44	ACP2
45	SLC46A3
46	LAPTM4A
47	GLB1L2
48	ARSD
49	CCZ1B
50	GDAP2
51	GLB1L3
52	GNPTG
53	ARSK
54	SULT1C2
55	TRAF3IP3
56	GLB1L
57	GNPTAB
58	BORCS8
59	VIPAS39
60	escrt-iii_human
61	UBXN6
62	AP4M1
63	LYST
64	TMEM175
65	FTL
66	MEAK7
67	RAB39A
68	NAGPA
69	VPS41
70	BORCS5
71	PGAP6
72	FNBP1
73	TMEM106B
74	TSPAN1
75	EVA1A
76	TINAGL1
77	VPS33A
78	SDC3
79	VPS33B
80	CTSL3P
81	ARSG
82	PRSS16
83	GZMH
84	TM9SF1
85	SPNS1
86	PLBD1
87	NCAN
88	DRAM1
89	CTSO
90	SIAE
91	SPACA7
92	TMEM192
93	HEBP2
94	MANBA
95	HRNR
96	HPS6
97	GGH
98	PLEKHM2
99	DPP7
100	HPS1
101	KICS2
102	CMTM6
103	LMBRD1
104	VPS53
105	SLCO4C1
106	RAB37
107	TRAPPC1
108	AGA
109	NHLRC3
110	TXNDC5
111	MFSD8
112	HOOK2
113	DNAJC13
114	DSN1
115	GNS
116	HOOK1
117	PRSS57
118	SNAPIN
119	ANKFY1
120	ARSA
121	IRAG2
122	ZFYVE16
123	VAT1
124	GCA
125	CKAP4
126	MAN2B1
127	CEACAM8
128	NCF2
129	SORT1
130	RAB34
131	GGA3
132	TOM1
133	ARSB
134	AP3M1
135	GPR137B
136	LAPTM4B
137	RAB44
138	GPR137C
139	TMEM97
140	CLVS2
141	MARCHF3
142	SLC29A3
143	OMD
144	OSTM1
145	MARCHF9
146	TMEM25
147	PRELP
148	PON2
149	GNLY
150	KERA
151	PLEKHF2
152	CCZ1
153	CTBS
154	GC
155	SIDT1
156	GAA
157	RMC1
158	TMEM150C
159	TINAG
160	PLBD2
161	PCDHGA3
162	MAN2B2
163	LAMTOR1
164	AP5B1
165	BCAN
166	LITAFD
167	AP5M1
168	SLC7A14
169	NCOA4
170	GIMAP5
171	EPDR1
172	SPG11
173	LRBA
174	TM4SF5
175	TCN2
176	TMEM9B
177	CCDC91
178	DEF8
179	SLC48A1
180	ACAN
181	CLVS1
182	SHKBP1
183	TRIP10
184	ARHGAP45
185	PSMD1
186	SURF4
187	DEFA4
188	CAP1
189	FTH1
190	ACTR10
191	ORM2
192	FUCA1
193	RAB5C
194	VPS16
195	ZFYVE26
196	DDOST
197	SYNGR1
198	MAGT1
199	LYZ
200	PRSS2
201	ANXA11
202	TTR
203	FUCA2
204	TPP1
205	ATP10B
206	ABCA13
207	GUSB
208	GCC2
209	PYGB
210	MGST1
211	GLMP
212	CHMP7
213	CHMP2B
214	CHMP4A
215	CHMP2A
216	CHMP4C
217	CHMP3
218	CHMP6
219	CHMP4B
220	CHMP1B
221	CHMP5
222	CHMP1A
223	VPS4A
224	SNAP23
225	TFEB
226	VPS18
227	CHMP4BP1
228	CACNG5
229	ACP3
230	CACNG8
231	HEXA
232	RAB7A
233	TMEM30A
234	PIGR
235	EPG5
236	GLA
237	RNASET2
238	TMEM165
239	HOOK3
240	NPC2
241	GLB1
242	ATP6V0B
243	RNF167
244	SZT2
245	TMEM9
246	PLEKHF1
247	AKTIP
248	PRTN3
249	RNASE3
250	CCDC115
251	STOM
252	PIP4P1
253	ARL8A
254	BPI
255	LAMTOR4
256	CLN5
257	IMPDH1
258	CREG1
259	CTSA
260	CYB5R3
261	SNAP29
262	OCA2
263	RNASE2
264	FAF2
265	KPTN
266	RAB20
267	MVB12A
268	CPNE3
269	DNAJC5
270	MAP1LC3A
271	NAPRT
272	HPS4
273	PRCP
274	ATP11B
275	DEFA3
276	RILP
277	TUBB4B
278	GM2A
279	CEACAM6
280	STX8
281	NAGLU
282	GDI2
283	TMEM199
284	CLEC16A
285	WASH3P
286	STXBP2
287	SERPINA3
288	FPR1
289	TMEM79
290	CPQ
291	SNX14
292	WDR41
293	PSAPL1
294	DRAM2
295	CLCN7
296	UEVLD
297	MARCHF1
298	SLC17A2
299	NAPG
300	AP1M2
301	AP3D1
302	SLC26A11
303	SGSH
304	RUBCNL
305	CDIP1
306	STS
307	CHID1
308	CTSV
309	RPS6KC1
310	AP5S1
311	MRGPRX2
312	FYCO1
313	SLC66A1
314	MARCHF8
315	PLA2G5
316	TMEM74
317	CTSW
318	SNX2
319	DYNC1LI2
320	PIK3C3
321	GNB2
322	STARD3NL
323	CP
324	CD164
325	VPS26A
326	SLC17A1
327	CBLIF
328	TRIM17
329	CSF3R
330	RAB7B
331	HMGXB4
332	VPS4B
333	SLC17A4
334	MYL11
335	RBSN
336	TPCN2
337	NAGA
338	RAB9B
339	IDS
340	CTSF
341	VMA21
342	GPRASP1
343	SYT7
344	CYB561
345	OGN
346	FMOD
347	RDH14
348	GNB4
349	clcn7-ostm1_human
350	CYB561A3
351	IDUA
352	SLC30A4
353	OCIAD1
354	SNX27
355	TECPR1
356	GALC
357	SLC66A1L
358	MPZ
359	SDC2
360	MREG
361	PIP4P2
362	IFI30
363	PDE1C
364	DNASE2B
365	LIPA
366	VAMP4
367	DENND3
368	BGN
369	GPC2
370	GPC5
371	VCAN
372	OCIAD2
373	MILR1
374	CLN3
375	GRN
376	VPS35
377	LAPTM5
378	CPNE1
379	RAB12
380	ACP4
381	TOLLIP
382	PA2G4
383	S100A7
384	RETN
385	MYO7A
386	ADA2
387	PLAC8
388	FABP5
389	PTGES2
390	STX7
391	UNC13D
392	RAB14
393	LPCAT1
394	ATP6V1H
395	VAPA
396	ATP8A1
397	VNN1
398	C3AR1
399	ATP6V1D
400	PSAP
401	NFAM1
402	ATP6V0A1
403	SPAG9
404	DEFA1
405	FRK
406	TUBB
407	MPO
408	DYNC1H1
409	MNDA
410	RAB3D
411	IST1
412	CLNK
413	HLA-H
414	PRDX6
415	ACLY
416	CD63
417	MMD
418	WDR11
419	CLCN6
420	NEU1
421	AP3B1
422	SPPL2A
423	SPPL2B
424	MLC1
425	TGFBRAP1
426	SNX1
427	DNASE2
428	AP1S1
429	ATRAID
430	TMEM63A
431	GYG1
432	SLC17A5
433	LRRC8E
434	WDR59
435	MIOS
436	AP1S2
437	LAT2
438	RAB2A
439	AP1S3
440	HSPG2
441	ABCC10
442	IFITM2
443	IFITM3
444	HGSNAT
445	CHIT1
446	BECN2
447	SERPINB1
448	VASN
449	IFNAR1
450	FAM98A
451	NBR1
452	PCYOX1
453	ZNRF2
454	SERPINB13
455	UBA52
456	SLC2A6
457	GPC6
458	DEPDC5
459	RNASE6
460	PI4KB
461	UBA1
462	MGRN1
463	SPAAR
464	ZNRF1
465	ATP11C
466	TRIM23
467	COL6A1
468	CYBRD1
469	ATP6V0E1
470	ABCB9
471	ITFG2
472	USP6
473	SRPX
474	WDR81
475	NAAA
476	WDR45B
477	ANPEP
478	GPR137
479	ATP6V1C2
480	NSG2
481	SLC35F6
482	SLC36A1
483	CLCN5
484	PLAAT1
485	AP1B1
486	PLA2G4E
487	CACNG2
488	VAMP7
489	ATG14
490	CACNG3
491	CACNG4
492	CACNG7
493	ATP6V0C
494	LHCGR
495	HEXB
496	ATP13A2
497	HGS
498	BECN1
499	HLA-DMA
500	SPPL2C
501	MFSD12
502	SLC17A3
503	AP2A2
504	GPR15LG
505	S100A13
506	GOPC
507	RUBCN
508	VPS13C
509	SLC44A2
510	SLC30A3
511	ABCA5
512	TYR
513	ATP6V1E1
514	NAPSA
515	RNF128
516	NPRL2
517	LUM
518	AP2B1
519	SLC12A4
520	PRF1
521	USP4
522	PI4K2A
523	CLTA
524	RNF157
525	PTGDR
526	RAB9A
527	AP1M1
528	TMEM59
529	STARD3
530	ATP6V0A2
531	CD1E
532	CRYBA1
533	AP2A1
534	GPC4
535	DAGLB
536	PLA2G15
537	RNASEK
538	ENTPD4
539	MBTPS1
540	LNPEP
541	LAMTOR2
542	ATP6V0E2
543	RNF183
544	SRGN
545	SH3BP4
546	CD1C
547	CD1B
548	SLC30A2
549	CAPN1
550	KIF13A
551	HLA-DRB4
552	MAP6
553	CUBN
554	VPS36
555	IFITM1
556	PLD3
557	NKG7
558	AKR1B10
559	SLC45A2
560	NEU3
561	TIAL1
562	RRAGB
563	ATP6V1F
564	PPT2
565	GAK
566	SIDT2
567	FUT10
568	TMBIM1
569	CLN6
570	ATP6V0D2
571	RNF152
572	GPC1
573	AHNAK
574	SFTPB
575	USP5
576	DOC2A
577	WASHC5
578	VPS13B
579	TRIM29
580	NPRL3
581	ATP6V1C1
582	PLAAT3
583	ENPEP
584	CST7
585	CLCN4
586	RNF13
587	GPR143
588	F6UB75
589	AP2S1
590	MCOLN3
591	RRAGD
592	ATP11A
593	CPLX2
594	SEC13
595	NEU4
596	HSPA8
597	MARCHF2
598	PIK3R4
599	VAMP8
600	PIP4K2A
601	NCSTN
602	KIF5B
603	PPT1
604	C9orf72
605	PIKFYVE
606	PADI2
607	CRHBP
608	SYT11
609	STX3
610	DNAJC3
611	CCT2
612	AP1G1
613	LAMTOR5
614	RAB3A
615	ATP6AP2
616	VPS11
617	SERPINB3
618	CCT8
619	NDUFC2
620	AZU1
621	B4GALT1
622	CTSG
623	TCIRG1
624	BST2
625	DTX3L
626	CTSC
627	ATP6V1A
628	RAP1B
629	CLU
630	HLA-DMB
631	UNC93B1
632	WDR48
633	BACE1
634	HLA-DQA2
635	HLA-DQB1
636	ATP6V0D1
637	EEF1A1
638	PTGDS
639	HLA-DRB5
640	GNAI1
641	SLC15A3
642	CSPG4
643	ATG16L1
644	CTSB
645	EHD3
646	WDR24
647	VPS13A
648	ZKSCAN3
649	VLDLR
650	ANKRD27
651	PLD1
652	OCRL
653	SLC2A8
654	PIP4K2B
655	ASAH1
656	NSF
657	SYTL4
658	ABHD6
659	SLC38A7
660	RAB38
661	SLC38A9
662	TAB2
663	TOM1L1
664	LAMTOR3
665	SEH1L
666	VTI1B
667	ARRDC3
668	HLA-DQB2
669	GZMB
670	ATP6V1G1
671	HYAL3
672	CTSZ
673	PSEN2
674	CTSD
675	LAT
676	BBC3
677	GNB1
678	TRAK1
679	ATP6V0A4
680	RRAGC
681	ECE1
682	OCLN
683	CALCRL
684	RHEB
685	ITM2C
686	TPCN1
687	ABCB6
688	SCYL2
689	MCOLN1
690	LARS1
691	CSPG5
692	HLA-DOB
693	FNIP2
694	HLA-DQA1
695	SDC1
696	RNF19B
697	VCP
698	HLA-DOA
699	EEF1A2
700	CTSK
701	SLC3A2
702	ANXA6
703	MYO5A
704	RRAGA
705	LRRC8A
706	AP2M1
707	ACP5
708	ABCD4
709	SFTPD
710	ATP6AP1
711	ACTR2
712	SQSTM1
713	NCF1
714	VPS54
715	ELANE
716	C3
717	LRRK2
718	SDCBP
719	ADAM8
720	ROCK2
721	FLCN
722	ANXA2
723	ADRB2
724	NEDD4
725	ARG1
726	GBA1
727	SORL1
728	MAPK1
729	ATP6V1B2
730	HLA-DPB1
731	AGRN
732	CLCN3
733	FNIP1
734	LGMN
735	FFAR4
736	SLC39A14
737	ABCA3
738	LITAF
739	KCNE2
740	SDC4
741	CSF3
742	PIK3CD
743	RB1CC1
744	SCARB1
745	CDX2
746	GPC3
747	SLC39A8
748	SLC15A4
749	CRYAB
750	RAMP3
751	APOB
752	TLR7
753	NPC1
754	CAT
755	GRIN2B
756	RAB27A
757	NSG1
758	CD1D
759	UVRAG
760	SCN11A
761	SLC11A2
762	HPSE
763	CHGA
764	HLA-DRB3
765	CLN8
766	RHOB
767	ADORA2B
768	DCN
769	CAPN2
770	SNX6
771	TSC2
772	MYO6
773	DPP4
774	CD34
775	GRP
776	ASS1
777	GNAQ
778	MYH9
779	CTSL
780	CTSS
781	MTM1
782	GABARAP
783	GFAP
784	HYAL1
785	GNAI3
786	HLA-DPA1
787	CLTC
788	HLA-DRA
789	RAMP2
790	HAS2
791	CTNS
792	TLR8
793	GNA11
794	CXCR2
795	KLHL22
796	TRPM2
797	MTOR
798	PYCARD
799	PRKCD
800	ABCA2
801	P2RX4
802	FASLG
803	CORO1A
804	IL4I1
805	ANK2
806	LRP2
807	NDEL1
808	PLA2G10
809	HRG
810	SLC7A5
811	HAP1
812	ENPP1
813	SMPD1
814	SLC11A1
815	HLA-F
816	ABCA1
817	FLOT1
818	CBL
819	RTN4
820	ARRB1
821	RABGEF1
822	CFTR
823	PCSK9
824	RASGRP1
825	KCNE1
826	CXCR4
827	BIN1
828	ABCD1
829	HCK
830	ANK3
831	LDLR
832	CTSH
833	LRP1
834	TSG101
835	SPHK2
836	ACE
837	DAB2
838	TREX1
839	TLR3
840	PLA2G3
841	SOD1
842	CALR
843	BCL10
844	HSP90AA1
845	BTK
846	MT3
847	HYAL2
848	KCNQ1
849	EGF
850	GPLD1
851	NR4A3
852	PIK3CG
853	INSR
854	RPTOR
855	CD81
856	PSEN1
857	LYN
858	PAX2
859	HLA-DRB1
860	SYK
861	CD74
862	TLR9
863	PDGFRB
864	PINK1
865	ADA
866	KIT
867	HDAC6
868	HSP90AB1
869	P2RX7
870	TNFAIP3
871	PRKN
872	SRC
873	SNCA
874	abeta-42-oligomer_human
875	IL1B

## Sheet: Table S5
Table S5. Top 40 in PPI ranked by MCC method
Rank	Name	Score
1	SDC1	51
2	CD34	37
3	SRC	34
4	KIT	32
5	RRAGC	30
5	RRAGB	30
5	LAMTOR4	30
8	CXCR2	24
8	GPC3	24
8	ITFG2	24
8	LAMTOR5	24
12	DCN	13
12	CTSD	13
14	PSAP	12
14	SDC4	12
16	SORT1	8
16	VPS39	8
16	HPSE	8
19	CLU	7
20	CTSF	6
20	C3	6
20	CTSH	6
23	CP	5
24	TSG101	4
24	ATP13A2	4
26	PRELP	3
26	KLC2	3
26	EEF1A1	3
26	TYR	3
30	ENPEP	2
30	LAPTM4B	2
30	EEF1A2	2
30	ADAM8	2
30	RABGEF1	2
30	CHMP1B	2
30	VPS4B	2
30	HAP1	2
30	SNX1	2
30	LDLR	2
30	VLDLR	2

## Sheet: Table S6
Table S6. Three machine learning algorithms analysis results
RandomForest			LASSO			SVM-RFE
Symbol	importance		Symbol	Coef		Symbol	AvgRank
C3	1.72964		CLU	-0.66978		TYR	4
CP	1.37093		EEF1A1	-0.928432		ENPEP	4.6
CLU	1.19222		ENPEP	1.44569		RABGEF1	4.6
TYR	1.05797		RABGEF1	1.07281		CLU	7.3
VPS39	1.02319		ATP13A2	0.457743		CHMP1B	7.7
SNX1	0.967325		LAMTOR5	2.78738		EEF1A1	8.4
ITFG2	0.839054		ADAM8	1.92666		TSG101	9.9
HPSE	0.688406		VPS4B	-2.84297		KLC2	10.5
KLC2	0.626087					SDC4	10.7
PSAP	0.602899					PRELP	11.4
CTSH	0.568116					SORT1	12.2
CTSD	0.526087					CTSH	12.7
TSG101	0.526087					CP	14.6
GPC3	0.500659					KIT	16.1
LDLR	0.448447					C3	17
RABGEF1	0.320366					LAMTOR4	18
PRELP	0.0797101					PSAP	18.7
SDC4	0.0790514					ITFG2	19.2
ENPEP	0.0790514					CXCR2	20.7
CD34	0.057971					HAP1	21.7
SORT1	0.0434783					CTSF	22.5
KIT	0.0355731					LAPTM4B	22.6
						SNX1	22.8
						CD34	23.9
						VLDLR	23.9

## Sheet: Table S7
Table S7. The detailed immune infiltration of individual samples in the training cohort
ID	Activated CD8 T cell	Central memory CD8 T cell	Effector memeory CD8 T cell	Activated CD4 T cell	Central memory CD4 T cell	Effector memeory CD4 T cell	T follicular helper cell	Gamma delta T cell	Type 1 T helper cell	Type 17 T helper cell	Type 2 T helper cell	Regulatory T cell	Activated B cell	Immature B cell	Memory B cell	Natural killer cell	CD56bright natural killer cell	CD56dim natural killer cell	Myeloid derived suppressor cell	Natural killer T cell	Activated dendritic cell	Plasmacytoid dendritic cell	Immature dendritic cell	Macrophage	Eosinophil	Mast cell	Monocyte	Neutrophil
GSM2114231	0.545003	0.88259	0.46002	0.348091	0.955484	0.567146	0.57429	0.775458	0.41597	0.382173	0.506105	0.387798	0.0772514	0.161392	0.37496	0.664285	0.607099	0.835059	0.669352	0.490647	0.530078	0.88922	0.640664	0.201629	0.463095	0.548423	0.682438	0.603468
GSM2114232	0.52548	0.75998	0.586862	0.243582	0.91192	0.616639	0.630881	0.78833	0.459366	0.524638	0.414491	0.470492	0.281643	0.303139	0.380483	0.660471	0.629	0.893512	0.805587	0.497773	0.633209	0.917515	0.67031	0.409635	0.558782	0.538363	0.740043	0.604197
GSM2114233	0.571722	0.833748	0.480193	0.376185	0.932953	0.50268	0.58031	0.79246	0.440905	0.400862	0.485979	0.515917	0.140883	0.148273	0.341643	0.67982	0.583916	0.840837	0.740933	0.510751	0.670229	0.914052	0.643834	0.282939	0.534565	0.617329	0.729516	0.578755
GSM2114234	0.539464	0.862378	0.422704	0.347393	0.954042	0.524498	0.588265	0.724558	0.443813	0.3967	0.502049	0.380897	0.150672	0.156774	0.372703	0.686021	0.612515	0.83704	0.65889	0.482812	0.547872	0.885109	0.63358	0.221408	0.425965	0.518482	0.677891	0.574421
GSM2114235	0.51768	0.860344	0.502027	0.322707	0.954822	0.534503	0.59262	0.687149	0.456806	0.413507	0.505815	0.536096	0.137358	0.173446	0.366368	0.731993	0.622662	0.849308	0.653028	0.536899	0.631528	0.939265	0.654704	0.243843	0.467504	0.534559	0.682317	0.554716
GSM2114236	0.499723	0.87754	0.509972	0.318667	0.947894	0.539157	0.614611	0.724512	0.466899	0.389554	0.510645	0.536922	0.120714	0.0946983	0.37182	0.724914	0.582232	0.837767	0.663497	0.537691	0.574577	0.916397	0.645808	0.251272	0.494488	0.621574	0.696152	0.538023
GSM2114240	0.457434	0.897042	0.432823	0.322863	0.904163	0.653951	0.607408	0.735309	0.409638	0.339711	0.559884	0.350404	0.0945134	0.24467	0.370459	0.734873	0.630183	0.626694	0.574694	0.455943	0.517369	0.881263	0.686272	0.217368	0.391654	0.575567	0.595897	0.316162
GSM2114241	0.480273	0.89508	0.434555	0.319951	0.899654	0.610858	0.658432	0.721196	0.438831	0.297029	0.542425	0.349207	0.115139	0.253893	0.362443	0.743291	0.63854	0.676756	0.615465	0.464427	0.525757	0.899876	0.695043	0.205085	0.326103	0.481195	0.603878	0.297279
GSM2114242	0.482724	0.921639	0.466714	0.332591	0.921443	0.640533	0.657218	0.721968	0.440501	0.306618	0.523574	0.399205	0.106574	0.243465	0.40357	0.758391	0.643593	0.653761	0.628206	0.468973	0.507637	0.880446	0.707298	0.227339	0.357746	0.516298	0.587353	0.341444
GSM3946485	0.528716	0.814901	0.562206	0.303786	0.926413	0.615797	0.58942	0.740206	0.449372	0.293232	0.452747	0.407842	0.152768	0.240144	0.366289	0.775452	0.678387	0.686993	0.702011	0.498466	0.541636	0.919119	0.696003	0.258609	0.393625	0.545652	0.644574	0.300128
GSM3946486	0.533168	0.817445	0.468576	0.252724	0.960424	0.623417	0.56158	0.722725	0.407442	0.391418	0.462369	0.314901	0.119502	0.198795	0.355218	0.717615	0.662381	0.662759	0.595027	0.444768	0.489857	0.886008	0.709877	0.183151	0.470514	0.510434	0.652751	0.256719
GSM3946487	0.533702	0.823449	0.487972	0.264692	0.982438	0.633627	0.563425	0.695156	0.452472	0.401619	0.438963	0.366801	0.143209	0.221886	0.365964	0.743768	0.670774	0.659542	0.612201	0.465261	0.490802	0.899577	0.696645	0.203591	0.499274	0.561548	0.658097	0.224126
GSM3946488	0.61754	0.845836	0.499019	0.476897	0.93585	0.608568	0.635271	0.797308	0.495495	0.4136	0.568047	0.635947	0.194399	0.273885	0.437015	0.740441	0.622018	0.808315	0.775437	0.559114	0.627013	0.909842	0.731268	0.408618	0.399849	0.60754	0.701913	0.681028
GSM3946489	0.556011	0.765503	0.5002	0.188265	0.915381	0.552171	0.614791	0.75709	0.440941	0.414743	0.468992	0.507368	0.220603	0.196847	0.341669	0.792484	0.668371	0.821566	0.752353	0.456439	0.487316	0.867138	0.622996	0.332567	0.410114	0.553409	0.733746	0.393083
GSM3946490	0.596681	0.87864	0.535641	0.322376	0.93707	0.634876	0.640445	0.776312	0.481822	0.367147	0.571784	0.600524	0.204168	0.264335	0.438521	0.827889	0.666443	0.738781	0.805708	0.550707	0.568962	0.942795	0.69351	0.380987	0.267317	0.37984	0.718576	0.368151
GSM3946491	0.507785	0.809482	0.538646	0.250007	0.939149	0.577242	0.6425	0.737626	0.429227	0.36436	0.492859	0.478031	0.135289	0.196555	0.413192	0.76017	0.6915	0.693538	0.661572	0.455211	0.512208	0.888119	0.664482	0.254357	0.463274	0.561376	0.704882	0.360816
GSM3946492	0.542348	0.833493	0.529192	0.35457	0.932913	0.62699	0.619997	0.760864	0.445235	0.368791	0.471339	0.38441	0.144733	0.225906	0.371615	0.722532	0.669792	0.676492	0.691335	0.48904	0.538009	0.90249	0.7089	0.242425	0.44478	0.565191	0.657392	0.353574
GSM3946493	0.511412	0.814139	0.437916	0.277483	0.866922	0.616685	0.522259	0.830553	0.397896	0.406425	0.491864	0.30171	0	0.167016	0.297673	0.6039	0.612312	0.834582	0.563009	0.409553	0.521302	0.814266	0.68109	0.174837	0.447588	0.502945	0.653714	0.541816
GSM3946494	0.561867	0.945143	0.493234	0.42199	0.968716	0.63831	0.623508	0.840227	0.500278	0.428886	0.540776	0.630312	0.145472	0.218269	0.440818	0.718669	0.620086	0.830716	0.765861	0.595669	0.681219	0.922711	0.714572	0.386112	0.50983	0.644716	0.686414	0.674601
GSM3946495	0.618355	0.959173	0.492785	0.449663	0.959915	0.679752	0.685346	0.901125	0.549117	0.383468	0.589024	0.666215	0.176959	0.253453	0.488819	0.707269	0.636229	0.843842	0.824201	0.645208	0.715918	0.930182	0.726998	0.461004	0.367008	0.735475	0.699354	0.717244
GSM3946496	0.481633	0.831371	0.43748	0.364327	0.936356	0.544552	0.529768	0.749739	0.423975	0.412878	0.526005	0.3144	0.104081	0.13762	0.308334	0.625344	0.620736	0.873393	0.625244	0.474514	0.543823	0.87155	0.652564	0.189985	0.567425	0.590815	0.667013	0.564225
GSM3946497	0.587985	0.923956	0.512959	0.442039	0.970459	0.596648	0.649115	0.766281	0.538375	0.45428	0.562633	0.61048	0.239177	0.268756	0.44591	0.759379	0.666187	0.836206	0.786416	0.56409	0.678476	0.887781	0.733584	0.349348	0.491462	0.636076	0.734297	0.577202
GSM3946498	0.528757	0.899345	0.503913	0.409037	0.93835	0.589967	0.557665	0.727066	0.455367	0.376581	0.541951	0.504479	0.134697	0.177219	0.48016	0.725593	0.61585	0.852933	0.706032	0.543412	0.580337	0.916057	0.681625	0.238862	0.488245	0.546263	0.674227	0.493634
GSM3946499	0.588804	1	0.592473	0.33952	0.968113	0.632998	0.682852	0.719551	0.566774	0.333933	0.537655	0.641241	0.205036	0.309294	0.49969	0.799698	0.636986	0.817215	0.819878	0.639582	0.597769	0.922357	0.749102	0.426097	0.450698	0.719511	0.698529	0.519121
GSM3946500	0.51963	0.828773	0.445014	0.2976	0.939982	0.582341	0.54282	0.804293	0.444075	0.39568	0.520557	0.301785	0.0674748	0.167225	0.259861	0.645686	0.632573	0.879599	0.603067	0.459653	0.529441	0.855921	0.642583	0.189971	0.403057	0.57092	0.649077	0.59842
GSM3946501	0.490699	0.829178	0.454001	0.3074	0.929443	0.563631	0.526807	0.791131	0.439036	0.404802	0.524207	0.328439	0.0782675	0.158941	0.257675	0.655168	0.633858	0.886359	0.608243	0.456167	0.51088	0.857144	0.636507	0.188185	0.43407	0.546615	0.658875	0.585024
GSM3946502	0.443604	0.876075	0.517047	0.346952	0.89933	0.526327	0.515253	0.729614	0.412907	0.429207	0.494307	0.342949	0.0783058	0.0796488	0.284573	0.625822	0.57483	0.865584	0.577521	0.460664	0.610616	0.878714	0.671341	0.164223	0.547669	0.446457	0.663605	0.627978
GSM3946503	0.501915	0.810971	0.381905	0.316635	0.910134	0.55016	0.502592	0.734803	0.378335	0.417406	0.546109	0.277099	0.0879234	0.135898	0.322166	0.639256	0.616068	0.81679	0.606615	0.460218	0.507898	0.849898	0.66955	0.177713	0.46681	0.430025	0.644179	0.530048
GSM3946504	0.483544	0.858382	0.456867	0.354283	0.970834	0.560846	0.475105	0.695246	0.417916	0.427975	0.544605	0.342485	0.114038	0.11283	0.361327	0.648645	0.628612	0.847089	0.6078	0.489649	0.576834	0.855533	0.666582	0.184302	0.519133	0.495664	0.658878	0.505528
GSM3946505	0.498275	0.920377	0.58251	0.376395	0.930736	0.596656	0.670048	0.693872	0.489215	0.416525	0.518325	0.560936	0.177516	0.269922	0.515395	0.83755	0.689375	0.840852	0.75371	0.606002	0.536614	0.939352	0.683023	0.317619	0.570122	0.725995	0.692199	0.4114

## Sheet: Table S8
Table S8. The expression patterns of DLGs in single-cell sequencing analyses
	CLU	ENPEP	RABGEF1	nCount_RNA	nFeature_RNA	percent.mt	Cluster	Celltype
AAACCTGAGCCGATTT	0	0	0	5863	1734	2.93365	0	SMCs
AAACCTGCACGTCAGC	0	0	0	7560	2123	14.9074	15	BasalKera
AAACCTGCATACGCTA	0	0	0	17655	2933	3.51742	10	BasalKera
AAACCTGGTCAGTGGA	2	0	0	13142	2995	3.3937	23	LymphEndo
AAACCTGGTCCGTTAA	2	0	0	2775	1064	7.63964	2	VasEndo
AAACCTGTCCAAATGC	2	0	2	15960	3277	2.11779	7	Fibro
AAACGGGCAGCCTGTG	0	0	0	5267	1968	6.36036	2	VasEndo
AAACGGGCAGTCACTA	0	0	0	3852	891	2.88162	17	B lymphos
AAACGGGGTCAACATC	0	0	0	17900	1629	0.899441	18	MCs
AAACGGGTCAATCTCT	0	0	0	2210	630	4.43439	17	B lymphos
AAAGATGCACGTAAGG	0	0	0	9519	1047	1.42872	18	MCs
AAAGATGGTCATACTG	0	0	0	1025	568	14.6341	2	VasEndo
AAAGCAAAGAAGGACA	0	0	0	4368	739	4.46429	17	B lymphos
AAAGCAAAGTTGCAGG	0	0	0	5384	1707	3.71471	0	SMCs
AAAGCAACAGCAGTTT	0	0	0	2774	774	4.75847	3	NKT
AAAGCAAGTCTCAACA	0	0	0	8799	2195	7.97818	14	BasalKera
AAAGTAGAGATATGGT	0	0	0	20512	2775	1.08229	15	BasalKera
AAAGTAGGTCCGACGT	0	0	0	3673	884	2.58644	3	NKT
AAAGTAGGTGCACCAC	0	0	0	3691	979	2.87185	17	B lymphos
AAAGTAGGTTAAGGGC	3	0	0	13150	3055	10.1825	2	VasEndo
AAAGTAGGTTTGTTTC	0	0	0	6234	1815	2.342	7	Fibro
AAAGTAGTCTGCGTAA	0	0	0	4841	1662	2.99525	0	SMCs
AAATGCCAGTTTGCGT	0	0	0	2067	940	0	2	VasEndo
AAATGCCCAATAGCGG	0	0	0	3467	780	3.69195	17	B lymphos
AAATGCCTCTTACCTA	0	0	0	6358	1790	3.52312	2	VasEndo
AACACGTAGAGGGATA	0	0	1	38789	4631	4.15066	14	BasalKera
AACACGTAGTGGAGTC	0	0	0	16791	3064	1.81645	0	SMCs
AACACGTCAAGAAAGG	0	0	0	8655	2375	2.06817	0	SMCs
AACACGTCATACCATG	1	0	0	9440	1945	2.93432	9	Macro
AACACGTGTCACACGC	0	0	0	5353	1792	2.54063	2	VasEndo
AACCATGCACACGCTG	0	2	0	22016	4122	2.23474	0	SMCs
AACCATGGTGCAACTT	0	0	0	6088	1552	1.80683	18	MCs
AACCATGGTGCTTCTC	0	0	0	23758	4381	9.96296	15	BasalKera
AACCATGTCCTATTCA	0	0	0	3414	814	2.78266	3	NKT
AACCGCGAGATCCCAT	0	0	0	6809	1975	1.60082	0	SMCs
AACCGCGAGCCCGAAA	0	0	1	5679	1511	5.51153	0	SMCs
AACCGCGGTACCGCTG	0	0	0	26891	4693	1.75523	0	SMCs
AACCGCGGTCGAATCT	0	0	0	3379	1191	2.90027	0	SMCs
AACGTTGAGGAGTAGA	0	0	0	2168	662	2.95203	3	NKT
AACGTTGAGGGCATGT	0	0	0	1867	592	4.60632	17	B lymphos
AACGTTGTCCAGGGCT	0	0	0	9147	2393	2.23024	0	SMCs
AACTCAGAGCACCGCT	0	0	0	5722	1424	2.65641	3	NKT
AACTCAGCACAAGACG	0	0	0	5396	1769	1.46405	0	SMCs
AACTCAGGTCAAGCGA	0	0	0	2110	722	4.69194	17	B lymphos
AACTCAGGTTCACGGC	0	0	0	2539	1107	4.45057	3	NKT
AACTCAGTCCCTCTTT	1	0	0	5905	1878	7.97629	13	Fibro
AACTCCCGTAAACACA	0	0	0	1859	827	0	0	SMCs
AACTCCCGTTAAGTAG	0	0	0	4958	1616	5.28439	2	VasEndo
AACTCCCGTTACGACT	0	0	0	19723	3823	0.598286	0	SMCs
AACTCCCGTTCGCTAA	0	0	0	5480	1359	6.04015	9	Macro
AACTCCCTCGCCAAAT	1	0	0	4490	1473	2.22717	0	SMCs
AACTCTTAGAAACCTA	0	0	0	26943	4879	2.68715	21	SMCs
AACTCTTAGATTACCC	0	0	0	4186	835	2.4128	18	MCs
AACTCTTGTGCTAGCC	0	0	0	2133	665	2.43788	17	B lymphos
AACTGGTTCAATCACG	0	0	0	5224	1581	3.2925	0	SMCs
AACTGGTTCAGGTAAA	0	0	0	7574	1568	3.48561	9	Macro
AACTTTCCATCAGTCA	0	0	0	7608	2146	1.62986	0	SMCs
AACTTTCTCGCTTGTC	3	0	0	11893	2736	2.36273	7	Fibro
AAGACCTAGCGTGAAC	0	0	0	3342	1113	5.386	2	VasEndo
AAGACCTAGGCATGGT	0	0	0	7833	2033	4.65977	0	SMCs
AAGACCTCAACGATGG	1	0	0	6041	1681	7.10147	2	VasEndo
AAGACCTCAATAGCGG	0	1	0	7341	2198	1.75725	0	SMCs
AAGACCTTCCGAATGT	0	0	0	10993	2798	1.51005	0	SMCs
AAGCCGCAGATCCCAT	0	0	0	9760	2243	5.30738	20	B lymphos
AAGCCGCAGCCCAATT	0	0	0	7139	2064	8.57263	15	BasalKera
AAGCCGCAGTGTCCAT	0	0	0	3667	947	3.43605	17	B lymphos
AAGCCGCTCTAAGCCA	0	0	0	9967	2511	1.29427	0	SMCs
AAGGAGCAGATCACGG	0	0	0	6117	1970	2.95897	0	SMCs
AAGGAGCTCAACACAC	0	0	0	11376	2895	1.38889	0	SMCs
AAGGCAGCAAACGCGA	0	0	0	2834	1257	6.10445	0	SMCs
AAGGCAGGTACCATCA	0	0	0	2654	697	2.82592	17	B lymphos
AAGGTTCAGATGCCAG	0	0	0	14285	3121	2.67413	0	SMCs
AAGGTTCAGCGCCTCA	0	0	0	3802	1719	12.888	22	BasalKera
AAGGTTCAGGACCACA	1	0	0	4830	1417	6.19048	2	VasEndo
AAGGTTCAGTAAGTAC	0	2	0	9303	2381	1.4189	0	SMCs
AAGGTTCAGTTCCACA	0	0	0	5457	1891	1.94246	0	SMCs
AAGGTTCCAGGCAGTA	0	0	0	1419	542	3.87597	3	NKT
AAGGTTCCATGCCTAA	0	0	0	3971	888	4.00403	17	B lymphos
AAGGTTCGTGGTGTAG	1	0	0	5941	1798	2.69315	0	SMCs
AAGGTTCTCAGCTCTC	0	0	0	13865	3041	1.7454	7	Fibro
AAGTCTGCAACACCCG	0	0	0	6910	1741	3.19826	18	MCs
AAGTCTGCAGCCAATT	0	0	0	22457	3923	9.01723	15	BasalKera
AAGTCTGTCTGAGTGT	0	0	0	3508	1073	1.73888	3	NKT
AATCCAGAGTTGCAGG	0	0	0	18093	1653	0.93959	18	MCs
AATCCAGCAGCCTGTG	0	0	0	19997	3022	3.49052	14	BasalKera
AATCCAGCATGTCCTC	0	0	0	7347	2380	1.90554	0	SMCs
AATCCAGGTAAGAGAG	0	0	0	1645	523	14.0426	9	Macro
AATCCAGGTTTGTGTG	0	0	0	2021	800	0.0494805	2	VasEndo
AATCGGTCAAGTCATC	3	0	0	8255	2258	4.51847	13	Fibro
AATCGGTCATTGAGCT	0	0	0	7124	2024	4.23919	20	B lymphos
AATCGGTTCAGTTTGG	0	1	0	21955	4143	1.89934	21	SMCs
ACACCAACAATTCCTT	0	0	0	4106	1471	5.99123	2	VasEndo
ACACCCTCACCGCTAG	1	0	0	4203	1004	2.59339	3	NKT
ACACCCTCATACAGCT	7	0	0	20397	3689	1.35314	7	Fibro
ACACCCTTCCCGGATG	0	0	0	11558	2894	2.02457	0	SMCs
ACACCGGCAATCCGAT	2	0	0	6414	1973	6.14281	2	VasEndo
ACACCGGCAATCGGTT	3	0	0	16064	3379	1.53137	7	Fibro
ACACCGGCACTGTCGG	2	0	0	2022	619	2.9179	3	NKT
ACACTGAAGACAAGCC	0	0	0	1702	792	5.87544	0	SMCs
ACACTGAAGGATGTAT	0	0	0	3635	1125	4.04402	3	NKT
ACACTGAGTCGATTGT	4	0	0	10470	2773	8.93028	2	VasEndo
ACACTGATCGGTTCGG	0	0	0	25575	3261	1.52884	15	BasalKera
ACAGCCGAGTTAAGTG	0	0	1	10183	2146	7.71875	15	BasalKera
ACAGCCGTCCGCAAGC	0	1	0	15324	3194	2.2579	0	SMCs
ACAGCTACAAAGGCGT	0	0	0	4547	1421	5.95997	0	SMCs
ACAGCTACAAGTTAAG	0	0	0	1041	517	0	0	SMCs
ACAGCTACAAGTTGTC	0	0	0	10688	2655	3.36826	2	VasEndo
ACAGCTAGTAGCCTAT	0	0	0	1698	637	13.4276	9	Macro
ACAGCTAGTGCCTTGG	0	0	0	28886	3142	1.98712	15	BasalKera
ACAGCTATCATTATCC	0	0	0	12803	1364	0.69515	18	MCs
ACAGCTATCTCTAGGA	0	0	0	9424	2662	2.85441	13	Fibro
ACATACGAGGTGCACA	0	0	0	2874	864	3.2707	3	NKT
ACATACGCACCTTGTC	0	0	0	4018	1260	2.86212	3	NKT
ACATACGTCGGCGGTT	0	0	1	10979	1889	3.1788	9	Macro
ACATCAGCACAGTCGC	0	0	0	3659	803	1.80377	17	B lymphos
ACATCAGCACTTCGAA	0	0	0	10686	2793	1.26334	0	SMCs
ACATCAGCAGGTCTCG	0	0	0	3749	1339	5.22806	2	VasEndo
ACATCAGCAGTTTACG	0	0	0	10895	2648	2.23038	21	SMCs
ACATCAGTCCACTGGG	0	0	0	8086	2266	9.99258	20	B lymphos
ACATCAGTCTCAACTT	0	0	1	10101	2811	1.6434	0	SMCs
ACATGGTCATACGCTA	0	0	0	2359	762	2.7554	3	NKT
ACATGGTGTTCTCATT	0	0	0	15879	1423	1.24063	18	MCs
ACCAGTAAGAGCTGGT	0	0	0	2072	694	3.33012	3	NKT
ACCAGTACACGAAGCA	0	0	0	10900	2627	2.49541	0	SMCs
ACCAGTAGTCTAACGT	1	1	1	8363	2304	2.15234	7	Fibro
ACCAGTATCACCAGGC	0	0	0	5367	1128	1.54649	3	NKT
ACCAGTATCGGATGTT	0	0	0	3367	1105	5.37571	7	Fibro
ACCAGTATCTGCTGCT	0	0	0	4084	1203	2.27718	9	Macro
ACCCACTCAACTGCGC	2	0	0	8925	2420	1.73669	2	VasEndo
ACCCACTCAATGGACG	0	0	0	1932	584	6.15942	17	B lymphos
ACCGTAAAGACCCACC	0	0	0	8352	2044	6.17816	0	SMCs
ACCGTAATCCAAGCCG	7	0	0	5303	1955	9.76806	2	VasEndo
ACCGTAATCGCGATCG	0	0	1	5827	1807	14.4843	15	BasalKera
ACCGTAATCTCGCTTG	0	1	0	11799	2745	2.03407	0	SMCs
ACCTTTAAGATGCCAG	0	0	0	9207	2677	7.39655	10	BasalKera
ACCTTTAGTACTTCTT	0	0	0	16330	3694	1.49418	0	SMCs
ACCTTTAGTCTCTCGT	1	0	0	9011	2169	1.29841	7	Fibro
ACCTTTAGTGGTCCGT	0	0	0	3443	835	3.95004	17	B lymphos
ACCTTTATCGCAAACT	34	0	0	12509	2667	2.55816	7	Fibro
ACCTTTATCTTGCATT	0	0	0	25704	3735	4.45456	15	BasalKera
ACGAGCCAGACAATAC	1	0	0	12781	2833	1.48658	7	Fibro
ACGAGCCAGCTATGCT	0	0	0	7586	2102	2.47825	2	VasEndo
ACGAGCCCAATCGGTT	4	0	0	4179	1390	3.75688	2	VasEndo
ACGAGGAAGACTAGAT	0	0	0	7449	2034	1.71835	0	SMCs
ACGATACGTAAGAGGA	0	0	0	2929	822	3.34585	3	NKT
ACGATACGTTGGAGGT	1	0	0	1910	604	3.29843	3	NKT
ACGATACTCAAAGACA	0	0	0	4390	1286	11.0251	2	VasEndo
ACGATGTAGAGGGCTT	0	0	0	8118	2134	1.6137	0	SMCs
ACGATGTAGGTTACCT	1	0	0	1887	870	11.3408	2	VasEndo
ACGATGTCATTCCTCG	0	0	0	3962	1169	3.60929	0	SMCs
ACGATGTGTACAGTTC	0	0	0	3449	1180	1.82662	18	MCs
ACGATGTGTCAGAAGC	0	0	0	1235	546	7.61134	7	Fibro
ACGATGTTCGGTCCGA	0	0	0	4857	1450	3.39716	3	NKT
ACGCAGCAGAGCTTCT	1	0	0	3998	986	1.45073	3	NKT
ACGCAGCAGCACACAG	0	0	0	2600	936	4.57692	17	B lymphos
ACGCAGCGTCACCTAA	0	0	0	7771	2172	4.78703	10	BasalKera
ACGCAGCTCGGATGGA	0	0	0	9960	1302	0.973896	18	MCs
ACGCAGCTCTGCGACG	0	0	0	5232	1337	3.01988	9	Macro
ACGCCAGAGCTCCCAG	0	0	0	7874	2476	0.660401	0	SMCs
ACGCCAGAGGGTTTCT	0	0	0	14046	2905	1.83682	0	SMCs
ACGCCAGAGTGGAGAA	0	0	0	3411	842	3.04896	17	B lymphos
ACGCCAGCAACTGCTA	0	0	0	8262	1034	0.919874	18	MCs
ACGCCAGCAAGTCTAC	4	0	0	14733	3175	1.65615	7	Fibro
ACGCCAGCACACAGAG	0	0	0	4255	1345	6.15746	2	VasEndo
ACGCCAGCAGGCTCAC	0	0	0	9483	1326	1.07561	18	MCs
ACGCCAGTCATATCGG	0	0	0	8381	2248	2.58919	0	SMCs
ACGCCGACAAGTACCT	0	0	0	7776	2275	5.50412	2	VasEndo
ACGCCGACAGCTTAAC	0	0	0	2253	986	9.23213	0	SMCs
ACGCCGAGTCATACTG	0	0	0	4561	1091	3.5957	18	MCs
ACGGAGACAGGTTTCA	0	0	0	8169	1851	2.38707	9	Macro
ACGGAGAGTCCGACGT	0	0	0	4141	912	2.24583	17	B lymphos
ACGGAGAGTGCAACGA	0	0	0	8747	2482	4.02424	0	SMCs
ACGGAGAGTTCGAATC	13	0	0	3130	1132	4.05751	2	VasEndo
ACGGAGATCAAGCCTA	0	0	0	10511	2654	2.61631	0	SMCs
ACGGAGATCCATGAAC	0	0	0	8167	1713	6.25689	15	BasalKera
ACGGAGATCCCGGATG	0	0	0	4524	1026	2.09991	17	B lymphos
ACGGCCACAGGGTTAG	2	0	0	11386	2602	2.55577	23	LymphEndo
ACGGCCAGTGCCTTGG	0	2	0	14920	3435	2.31903	0	SMCs
ACGGCCATCCTGTACC	0	0	0	8106	1512	4.09573	9	Macro
ACGGCCATCTTTACAC	0	0	0	4388	1177	7.68004	0	SMCs
ACGGGCTAGTCCATAC	1	0	0	15962	3166	1.95464	7	Fibro
ACGGGCTAGTCGTTTG	0	0	0	3276	806	5.37241	17	B lymphos
ACGGGCTCAAAGGAAG	0	0	0	15624	2868	3.64183	15	BasalKera
ACGGGCTCAAGAGTCG	1	0	0	6672	1944	6.38489	15	BasalKera
ACGGGCTCACCGAAAG	0	0	1	10652	2960	3.37026	2	VasEndo
ACGGGCTCAGTCACTA	0	0	0	4057	875	2.44023	17	B lymphos
ACGGGCTGTTCGTCTC	0	0	0	16031	3511	1.89633	0	SMCs
ACGGGCTTCAGAGGTG	0	0	0	3818	843	2.25249	17	B lymphos
ACGGGCTTCAGGCAAG	0	0	0	4439	1075	3.17639	3	NKT
ACGGGCTTCGCATGAT	0	0	0	3194	762	4.94678	17	B lymphos
ACGGGTCAGCTAGTTC	0	0	0	7313	1905	4.00656	0	SMCs
ACGGGTCCACCATGTA	0	0	0	24061	1967	0.644196	18	MCs
ACGGGTCCACGCATCG	0	1	0	16325	3524	1.63553	0	SMCs
ACGGGTCGTAAATGTG	1	0	0	5044	1525	8.72324	2	VasEndo
ACGGGTCGTGGCGAAT	0	0	0	5183	1534	7.10014	0	SMCs
ACGGGTCTCGTCACGG	0	0	0	2025	859	2.41975	18	MCs
ACGGGTCTCTGCGGCA	0	0	0	10433	2433	2.29081	14	BasalKera
ACGTCAAAGATATACG	0	0	0	4349	1019	4.39181	17	B lymphos
ACGTCAAAGCGAGAAA	1	0	0	2833	939	3.31804	0	SMCs
ACGTCAACAAGTCTGT	0	0	1	6313	1142	3.96008	17	B lymphos
ACGTCAATCAAGGCTT	0	0	0	2493	1026	5.05415	3	NKT
ACGTCAATCCGAATGT	0	0	0	2732	807	4.31918	17	B lymphos
ACGTCAATCTACTATC	0	0	0	3107	826	3.0898	17	B lymphos
ACTATCTAGCCGGTAA	0	0	0	7349	1673	2.14995	18	MCs
ACTATCTCAAGTTCTG	0	0	0	19293	3354	2.50868	10	BasalKera
ACTATCTGTGTGAAAT	0	1	0	8886	2649	2.75715	0	SMCs
ACTATCTTCATATCGG	0	0	0	2040	629	8.33333	17	B lymphos
ACTATCTTCATTTGGG	0	0	0	4429	886	3.7706	17	B lymphos
ACTATCTTCGCAAACT	0	0	0	2031	643	2.36337	3	NKT
ACTGAACAGCGATGAC	0	0	0	9518	2243	7.25993	14	BasalKera
ACTGAACAGGCGATAC	2	0	0	15082	3233	1.60456	7	Fibro
ACTGAACAGGGTATCG	0	0	0	2880	1057	5.13889	0	SMCs
ACTGAACAGTATTGGA	0	0	0	11308	2903	1.0612	0	SMCs
ACTGAACCAAAGAATC	0	0	0	2441	682	4.38345	3	NKT
ACTGAACTCAATCTCT	0	0	0	12595	2108	2.38984	9	Macro
ACTGAGTAGATCCTGT	0	0	0	2734	795	1.90198	3	NKT
ACTGAGTAGGATTCGG	0	0	3	32263	4729	8.70347	20	B lymphos
ACTGAGTCACCAGATT	1	0	0	6866	1900	3.99068	2	VasEndo
ACTGAGTTCCTCAACC	0	0	0	8860	2382	2.02032	0	SMCs
ACTGAGTTCTAACTCT	26	0	0	15727	3177	1.65957	7	Fibro
ACTGATGAGCTGCAAG	0	1	0	9101	2341	2.90078	0	SMCs
ACTGATGCAATCCAAC	0	0	0	5719	1922	3.05998	2	VasEndo
ACTGATGGTAGCGTAG	0	0	0	2780	949	2.76978	3	NKT
ACTGCTCCACGACTCG	1	0	0	22006	4135	1.9631	0	SMCs
ACTGCTCCACGGTTTA	2	0	0	10894	2897	3.4698	23	LymphEndo
ACTGCTCTCGCCTGTT	0	0	0	19922	4345	2.58508	2	VasEndo
ACTGCTCTCTCTTGAT	0	0	0	2204	715	6.62432	3	NKT
ACTGCTCTCTTCCTTC	0	0	0	3181	1107	2.35775	18	MCs
ACTGTCCAGGCAAAGA	0	0	0	6642	1970	7.73863	15	BasalKera
ACTGTCCAGTCCCACG	0	0	0	2160	615	3.65741	17	B lymphos
ACTGTCCCATCGACGC	0	0	0	5724	1364	2.20126	3	NKT
ACTGTCCGTTAAAGAC	0	0	0	1220	502	5.90164	0	SMCs
ACTGTCCTCGTGACAT	0	0	0	5078	877	4.15518	18	MCs
ACTGTCCTCGTGGACC	0	0	0	3410	1216	4.07625	0	SMCs
ACTTACTTCGTGACAT	0	0	0	3095	747	3.52181	17	B lymphos
ACTTACTTCTCGGACG	0	0	0	8864	2241	1.47789	0	SMCs
ACTTGTTAGGCAATTA	0	0	0	3890	858	3.26478	17	B lymphos
ACTTGTTCACCTGGTG	0	0	0	26969	3485	2.32118	15	BasalKera
ACTTGTTCAGATAATG	0	0	0	5158	1852	5.09888	13	Fibro
ACTTGTTGTCCCGACA	0	0	0	5600	1391	3.85714	14	BasalKera
ACTTGTTGTCCGAAGA	1	1	0	17372	3597	2.08381	0	SMCs
ACTTTCAAGAAGGTTT	0	0	0	3265	885	2.23583	3	NKT
ACTTTCACAAAGGTGC	0	0	0	3706	1316	8.5537	7	Fibro
ACTTTCACACATTAGC	0	1	0	6633	2158	3.07553	0	SMCs
ACTTTCACACTGTCGG	0	0	0	6366	2189	2.71756	2	VasEndo
ACTTTCAGTCAGAAGC	0	0	1	4245	778	3.72203	18	MCs
ACTTTCAGTTGTCGCG	0	0	0	5306	1545	4.24048	0	SMCs
ACTTTCATCATTTGGG	0	0	0	4352	1616	3.56158	2	VasEndo
AGAATAGCAGATCGGA	0	0	0	1792	593	3.96205	17	B lymphos
AGAATAGTCCAAGTAC	0	0	0	7805	1747	3.21589	7	Fibro
AGAATAGTCTCCCTGA	0	0	0	1357	565	12.8961	2	VasEndo
AGAATAGTCTCGCTTG	0	0	0	4709	1044	5.4364	3	NKT
AGACGTTCAAGCCTAT	0	0	0	18880	1468	0.59322	18	MCs
AGACGTTCACAGAGGT	2	0	0	9204	2207	1.7927	7	Fibro
AGACGTTGTAGGGACT	0	0	0	7307	2277	1.40961	0	SMCs
AGACGTTTCCCAAGAT	2	0	0	7196	1911	2.48749	0	SMCs
AGACGTTTCCTAAGTG	40	0	0	7592	2145	2.51581	2	VasEndo
AGACGTTTCCTCAATT	0	0	0	2333	683	6.21517	17	B lymphos
AGAGCGACAAACGTGG	0	0	0	3540	1407	6.35593	0	SMCs
AGAGCGACACAGGAGT	0	0	0	1803	705	5.93455	3	NKT
AGAGCGACAGTGGAGT	3	0	0	3757	1266	5.35001	2	VasEndo
AGAGCGAGTGAGTATA	0	0	0	4286	1405	3.54643	0	SMCs
AGAGCGATCTTTACGT	0	0	0	4702	1042	4.1259	17	B lymphos
AGAGCTTGTCTCATCC	0	0	0	2740	785	3.68613	3	NKT
AGAGCTTGTCTTCAAG	0	1	0	6196	2109	4.22853	21	SMCs
AGAGTGGAGCGATATA	0	0	0	2903	717	2.82466	17	B lymphos
AGAGTGGCAGTGGGAT	0	0	0	3562	1074	2.72319	18	MCs
AGAGTGGCATCACGTA	0	0	0	8432	2371	2.45493	0	SMCs
AGAGTGGGTCTGATCA	0	0	0	15146	3284	1.28087	0	SMCs
AGAGTGGGTTGCTCCT	0	0	0	5333	1239	6.48791	17	B lymphos
AGAGTGGTCACGCATA	0	0	0	10883	2705	3.01387	0	SMCs
AGAGTGGTCGGAGCAA	0	0	0	15156	1450	0.930325	18	MCs
AGATCTGAGCTATGCT	0	0	0	3167	840	1.89454	3	NKT
AGATCTGGTTCCACAA	1	1	0	13419	3081	2.94359	0	SMCs
AGATTGCAGACTAAGT	0	0	0	9206	2524	2.82425	0	SMCs
AGATTGCAGTTCCACA	0	0	0	3210	1065	5.2648	2	VasEndo
AGATTGCGTGCACTTA	0	1	0	5925	2021	3.93249	0	SMCs
AGATTGCTCATCGGAT	15	0	0	5616	1437	3.38319	7	Fibro
AGATTGCTCTCTGAGA	0	0	1	3579	922	5.0014	17	B lymphos
AGCAGCCTCTTTACAC	10	0	1	13772	3782	3.12228	2	VasEndo
AGCATACAGACTACAA	0	0	0	1119	571	4.02145	3	NKT
AGCCTAAAGCTGCGAA	0	2	0	5460	1961	6.48352	0	SMCs
AGCCTAACACGACTCG	0	0	0	12533	3259	1.89899	0	SMCs
AGCCTAAGTCTCTTAT	0	0	0	5992	1967	2.30307	13	Fibro
AGCCTAAGTGCGAAAC	0	0	0	4823	1042	3.37964	17	B lymphos
AGCCTAATCGCTGATA	0	0	1	12109	2762	1.69296	13	Fibro
AGCGGTCAGACTTTCG	0	0	0	2263	806	4.94918	18	MCs
AGCGGTCAGATGGGTC	0	0	0	2218	956	2.8404	23	LymphEndo
AGCGGTCGTCACCTAA	2	0	0	2863	1035	9.04645	2	VasEndo
AGCGGTCGTGCGCTTG	0	0	0	3601	842	3.41572	17	B lymphos
AGCGGTCTCACGATGT	0	0	0	14839	3224	2.06887	0	SMCs
AGCGTCGTCAGCTGGC	0	0	0	2519	936	0.952759	3	NKT
AGCGTCGTCCAACCAA	0	0	0	8510	2277	2.93772	0	SMCs
AGCGTCGTCTGAGGGA	0	0	0	13074	1207	1.24675	18	MCs
AGCTCCTCATGGAATA	0	0	0	2286	703	2.27472	17	B lymphos
AGCTCCTTCCCAAGTA	0	0	0	3001	840	3.13229	3	NKT
AGCTCCTTCTTAGCCC	0	0	0	11213	2122	3.05895	9	Macro
AGCTCTCAGTACTTGC	0	0	0	8531	2141	2.33267	0	SMCs
AGCTCTCAGTGGGTTG	1	0	0	14153	2586	3.229	10	BasalKera
AGCTCTCCACCATGTA	4	0	0	5326	1695	5.61397	2	VasEndo
AGCTCTCCATACGCCG	0	0	1	12833	3063	1.35588	0	SMCs
AGCTCTCTCAACTCTT	0	0	0	5928	1321	3.45816	7	Fibro
AGCTCTCTCCATTCTA	11	0	0	18037	3500	1.37495	7	Fibro
AGCTCTCTCGGTGTTA	0	0	0	20142	3541	4.77609	22	BasalKera
AGCTTGAAGAGTAATC	0	0	0	3394	806	3.27048	3	NKT
AGCTTGAAGGTGCTTT	0	0	0	2720	805	3.34559	18	MCs
AGCTTGACACACATGT	0	0	0	23972	1594	0.634073	18	MCs
AGCTTGAGTTGAGGTG	0	0	0	1988	549	3.21932	17	B lymphos
AGCTTGATCGTCCGTT	0	0	0	13073	3146	1.33099	0	SMCs
AGGCCACCAAACCCAT	0	0	0	6044	1856	2.26671	2	VasEndo
AGGCCACTCCAACCAA	0	0	0	1825	570	3.94521	3	NKT
AGGCCGTCATGCCTAA	0	0	0	1648	676	11.6505	0	SMCs
AGGCCGTGTAATAGCA	11	0	0	8570	2339	8.49475	2	VasEndo
AGGCCGTGTCGACTGC	0	0	0	1507	672	1.06171	3	NKT
AGGCCGTTCCTTAATC	0	0	0	4609	1544	4.578	2	VasEndo
AGGCCGTTCGCAGGCT	0	0	0	3349	1095	3.1054	18	MCs
AGGCCGTTCGGTTCGG	0	1	0	7106	1850	2.519	0	SMCs
AGGCCGTTCTTATCTG	0	0	0	3701	985	3.75574	17	B lymphos
AGGGAGTGTCTCCATC	0	0	0	21608	3386	2.587	15	BasalKera
AGGGATGAGACCTTTG	0	0	0	7879	2004	3.29991	18	MCs
AGGGATGAGCGTCAAG	6	0	0	12559	2848	2.11004	0	SMCs
AGGGATGCAGTCGATT	0	0	0	5416	1411	3.34195	0	SMCs
AGGGTGAAGATGCCAG	0	0	0	4321	1488	1.94399	0	SMCs
AGGTCATCAGGTGCCT	0	0	0	3151	766	3.30054	17	B lymphos
AGGTCATGTTACGACT	0	0	0	5412	1433	2.14339	3	NKT
AGGTCATGTTGCTCCT	0	0	0	4949	1022	2.54597	17	B lymphos
AGGTCATTCCCTTGCA	2	0	0	4385	1340	2.59977	0	SMCs
AGGTCATTCGCTTAGA	0	0	0	8246	2423	2.30415	0	SMCs
AGGTCCGCATCAGTAC	0	0	0	2652	835	4.41176	3	NKT
AGGTCCGGTCTCGTTC	0	0	0	15338	2429	3.2338	9	Macro
AGGTCCGTCGTTACGA	0	0	0	11417	3279	7.16475	2	VasEndo
AGTAGTCAGGCAGTCA	0	0	0	2788	891	4.16069	3	NKT
AGTAGTCAGTGGAGTC	4	0	0	5523	1540	4.07387	0	SMCs
AGTAGTCAGTGGTAGC	0	0	0	2546	973	5.22388	0	SMCs
AGTAGTCCAGGTCCAC	0	0	0	1801	551	3.22043	17	B lymphos
AGTAGTCCATGGGAAC	0	0	0	959	508	4.37956	0	SMCs
AGTAGTCCATTATCTC	0	0	0	5769	1663	1.31739	0	SMCs
AGTAGTCGTACAGACG	0	0	0	9927	2730	3.34441	0	SMCs
AGTAGTCTCCAGGGCT	0	0	0	13109	3867	9.57358	20	B lymphos
AGTCTTTAGGTGTGGT	0	0	0	13075	2994	1.09369	0	SMCs
AGTCTTTCACGGTGTC	0	0	0	6919	2216	1.40194	0	SMCs
AGTCTTTCACTCTGTC	0	0	0	3032	804	4.2876	17	B lymphos
AGTCTTTCAGCCTGTG	0	0	0	4367	933	3.13717	18	MCs
AGTCTTTGTCCAACTA	0	0	0	3516	912	4.74972	17	B lymphos
AGTCTTTGTGCCTTGG	0	0	1	30955	3367	3.35325	15	BasalKera
AGTCTTTTCAAACCAC	0	0	0	6145	1826	1.64361	2	VasEndo
AGTCTTTTCGGAGCAA	0	0	0	11679	3086	2.41459	0	SMCs
AGTCTTTTCTCTTATG	0	1	0	12336	3160	2.38327	0	SMCs
AGTGAGGAGGCCGAAT	0	0	0	9677	2547	12.3489	20	B lymphos
AGTGAGGCATTACCTT	0	0	0	8834	1834	1.96966	15	BasalKera
AGTGAGGCATTCGACA	0	0	0	11854	2445	4.30235	14	BasalKera
AGTGAGGGTCCTAGCG	1	1	0	8394	2403	1.20324	0	SMCs
AGTGAGGGTTTGTTGG	0	0	0	1110	610	5.76577	0	SMCs
AGTGGGACAAGACGTG	0	0	0	14052	1335	1.38059	18	MCs
AGTGGGAGTCGGCTCA	0	0	0	3041	737	2.79513	17	B lymphos
AGTGGGAGTGGTAACG	0	0	0	2684	827	4.54545	3	NKT
AGTGGGATCAGGCAAG	0	0	0	14338	3245	2.62938	0	SMCs
AGTGGGATCTAACTGG	1	0	0	15444	3161	8.59881	8	DiffKera
AGTGTCAAGCTCCCAG	0	0	0	4648	1686	13.0594	2	VasEndo
AGTGTCACATCATCCC	0	0	0	3072	859	4.52474	3	NKT
AGTGTCAGTATAGGGC	0	0	0	1874	764	3.41515	3	NKT
AGTGTCATCGCATGAT	0	0	0	4930	1009	5.67951	17	B lymphos
AGTTGGTCACCCTATC	1	0	0	4408	1323	3.74319	18	MCs
AGTTGGTCATTTCACT	0	3	1	8622	2806	3.3171	0	SMCs
AGTTGGTTCCTTTCTC	1	0	0	5424	1933	2.80236	2	VasEndo
AGTTGGTTCGGTTCGG	0	0	0	2490	1050	5.06024	2	VasEndo
AGTTGGTTCTTTACAC	0	0	0	2597	675	3.11898	3	NKT
ATAACGCGTCACACGC	0	0	0	9664	2305	2.28684	0	SMCs
ATAACGCGTCCGAGTC	0	0	0	1380	655	9.85507	2	VasEndo
ATAACGCGTCGAACAG	0	0	0	24862	1630	0.43842	18	MCs
ATAAGAGCAGCTATTG	0	0	0	26982	4354	6.77118	10	BasalKera
ATAAGAGCAGGACGTA	26	0	0	13798	3106	1.31903	7	Fibro
ATAAGAGCATTGGCGC	0	0	0	2822	771	3.96882	3	NKT
ATAAGAGGTAGATTAG	0	0	0	1980	784	10.303	2	VasEndo
ATAAGAGGTCACCTAA	0	0	0	10587	2333	2.62586	10	BasalKera
ATAAGAGGTCATGCAT	0	0	0	3518	1416	6.70836	10	BasalKera
ATAAGAGTCCCTCTTT	0	0	0	7154	1789	2.72575	14	BasalKera
ATAGACCAGGGAAACA	0	0	0	5487	1475	2.47859	3	NKT
ATAGACCAGTCGATAA	0	0	0	18531	3509	2.57946	0	SMCs
ATAGACCAGTGTACGG	0	0	0	12489	3053	2.14589	0	SMCs
ATAGACCCACGAAACG	0	0	0	3820	922	2.51309	17	B lymphos
ATAGACCCATAAAGGT	0	0	0	2059	677	2.33123	3	NKT
ATAGACCTCCACTGGG	0	0	0	4944	1026	1.96197	17	B lymphos
ATCACGAAGAAGATTC	0	0	0	13251	3127	0.928232	0	SMCs
ATCACGAAGGACACCA	0	0	0	3861	1003	2.59	17	B lymphos
ATCACGACAAAGGTGC	0	0	0	3985	1228	1.95734	3	NKT
ATCACGACACAGCCCA	0	0	0	19992	2380	1.26551	18	MCs
ATCATCTAGACGACGT	0	0	0	5640	1651	5.08865	2	VasEndo
ATCATCTCATATACCG	0	0	0	10630	2717	2.13547	0	SMCs
ATCATCTGTCACTGGC	0	0	0	2778	861	4.89561	17	B lymphos
ATCATGGAGCAAATCA	0	0	0	11983	2861	2.51189	0	SMCs
ATCATGGAGGTGCTAG	0	0	0	6671	2021	2.02368	0	SMCs
ATCATGGCACATGACT	0	0	0	1464	591	2.73224	3	NKT
ATCCACCAGCTACCTA	5	0	0	10016	2667	1.15815	7	Fibro
ATCCACCAGTGGGTTG	0	0	1	4601	948	5.25973	17	B lymphos
ATCCACCAGTGGTAGC	5	0	0	4873	1279	3.77591	7	Fibro
ATCCACCCAACAACCT	7	0	0	5960	1765	3.33893	2	VasEndo
ATCCACCGTCAGATAA	0	1	0	21840	4137	1.68498	0	SMCs
ATCCACCTCACCTTAT	0	0	0	2615	709	3.51816	17	B lymphos
ATCCACCTCACGGTTA	0	0	0	4953	1537	4.32061	18	MCs
ATCCACCTCTTACCTA	0	0	0	4960	1002	2.94355	17	B lymphos
ATCCACCTCTTTACGT	0	0	0	3928	1045	1.37475	3	NKT
ATCCGAAAGACTTGAA	0	0	0	7670	2104	2.1382	2	VasEndo
ATCCGAAAGTAGATGT	0	0	0	4112	1283	8.58463	2	VasEndo
ATCCGAAAGTGCTGCC	0	0	0	2868	779	3.10321	17	B lymphos
ATCCGAACACCTCGTT	1	0	0	4352	1647	8.0193	2	VasEndo
ATCCGAAGTGTCGCTG	0	1	0	8629	2029	2.0744	0	SMCs
ATCCGAATCTGCGACG	0	0	0	14319	3226	2.21384	2	VasEndo
ATCGAGTAGTAGGCCA	0	0	0	3094	731	3.16742	17	B lymphos
ATCGAGTCAAGTTGTC	0	0	0	3773	1231	2.80944	0	SMCs
ATCGAGTGTCGCATAT	0	0	0	4454	933	3.97396	17	B lymphos
ATCGAGTGTTAAGACA	0	0	0	6697	1953	1.68732	0	SMCs
ATCGAGTTCGTTGACA	0	0	0	2762	690	7.78421	17	B lymphos
ATCTACTAGTATCTCG	2	0	0	4578	1010	2.44648	3	NKT
ATCTACTCATATACGC	0	0	0	4632	1447	3.86442	7	Fibro
ATCTACTGTTACCAGT	5	0	1	15329	3299	3.37922	13	Fibro
ATCTGCCAGAAACGAG	0	0	0	4619	1625	7.0578	2	VasEndo
ATCTGCCAGGTTCCTA	0	0	0	2875	911	3.16522	3	NKT
ATCTGCCCAGTCCTTC	9	0	0	4077	1546	6.79421	2	VasEndo
ATCTGCCGTCTTTCAT	0	0	0	4526	1645	1.30358	0	SMCs
ATGAGGGCAAGTTAAG	0	0	0	8849	2266	2.15844	0	SMCs
ATGAGGGCACACCGAC	0	0	0	3090	716	2.36246	17	B lymphos
ATGAGGGGTGAACCTT	0	1	0	15961	3332	1.58511	0	SMCs
ATGAGGGGTTCAACCA	0	0	0	11709	1853	2.4084	9	Macro
ATGCGATAGAAACCTA	0	0	0	4665	1015	2.59378	17	B lymphos
ATGGGAGAGATGTAAC	0	0	0	5037	1764	2.00516	18	MCs
ATGGGAGCAAACCTAC	0	0	0	20575	1474	0.743621	18	MCs
ATGGGAGCATCACAAC	0	0	0	2290	650	0.0873362	18	MCs
ATGGGAGGTGCACGAA	0	0	0	5776	1786	3.23753	0	SMCs
ATGGGAGGTGTAATGA	0	0	0	6113	2280	3.92606	2	VasEndo
ATGGGAGTCATTGCCC	0	0	0	3071	770	1.95376	3	NKT
ATGTGTGCAAGGACAC	0	0	0	3360	1073	6.36905	7	Fibro
ATGTGTGGTCGACTAT	0	1	0	16557	3274	1.31062	0	SMCs
ATGTGTGGTTTGACAC	0	1	0	8370	2306	1.75627	0	SMCs
ATGTGTGTCTGGGCCA	0	0	0	10647	2889	1.68122	0	SMCs
ATTACTCAGCCGCCTA	0	0	0	2917	1101	12.5471	0	SMCs
ATTACTCAGGAGTAGA	0	0	0	2700	991	3.85185	3	NKT
ATTACTCAGTGTACGG	0	0	0	6333	2243	0.884257	0	SMCs
ATTACTCCATATACCG	0	1	0	1829	832	11.9191	0	SMCs
ATTATCCAGTCACGCC	0	1	0	23977	4066	3.0988	21	SMCs
ATTATCCCATTGAGCT	0	0	0	4864	1632	2.09704	3	NKT
ATTATCCGTAGGAGTC	0	0	0	1588	501	2.58186	3	NKT
ATTATCCTCCATGAAC	0	0	0	8014	2182	2.27103	0	SMCs
ATTATCCTCCGCATAA	0	0	0	9677	2576	1.45706	0	SMCs
ATTCTACAGAAGGCCT	0	0	0	8010	1593	3.48315	9	Macro
ATTCTACAGACGACGT	2	0	0	2246	1069	8.10329	2	VasEndo
ATTCTACAGGAGTACC	0	0	0	16330	3571	2.14329	0	SMCs
ATTCTACCATTGGTAC	2	0	0	2303	780	2.99609	0	SMCs
ATTCTACGTTCACGGC	0	0	0	7440	2286	1.57258	0	SMCs
ATTGGACAGACAAGCC	0	0	0	1492	798	2.94906	0	SMCs
ATTGGACAGCCGCCTA	0	0	0	2846	714	3.7948	3	NKT
ATTGGACCAAGGACTG	0	0	0	19606	3685	1.91778	0	SMCs
ATTGGACGTCAGCTAT	0	0	0	3574	1489	3.35758	3	NKT
ATTGGACGTCGGCACT	0	0	0	4134	939	4.13643	17	B lymphos
ATTGGACGTGGGTATG	0	0	0	11050	2766	3.93665	20	B lymphos
ATTGGTGCATGCCACG	0	0	0	7277	2130	2.07503	0	SMCs
ATTGGTGGTCTGGAGA	0	0	0	8920	2371	2.62332	21	SMCs
ATTGGTGTCAAGGTAA	0	0	0	9177	2074	1.73259	18	MCs
ATTTCTGAGGTAAACT	0	0	0	4724	1371	7.21846	2	VasEndo
ATTTCTGAGTACGACG	0	0	0	2374	845	0.800337	3	NKT
ATTTCTGAGTGACTCT	8	0	0	12796	3176	3.14161	7	Fibro
ATTTCTGCAGCGATCC	5	0	0	3069	1165	8.5044	2	VasEndo
ATTTCTGGTCTGCAAT	0	0	0	3797	1034	14.0111	2	VasEndo
ATTTCTGTCGAACTGT	3	0	0	11200	2748	1.55357	7	Fibro
CAACCAAAGCAGCCTC	0	0	0	4279	1326	1.37883	3	NKT
CAACCAACACCACGTG	2	0	0	3632	938	3.55176	17	B lymphos
CAACCAATCAGGCGAA	0	0	0	4423	944	1.94438	17	B lymphos
CAACCAATCTCGTTTA	1	0	0	5592	2067	3.16524	2	VasEndo
CAACCTCAGCTAGCCC	0	0	0	2734	832	2.4872	17	B lymphos
CAACCTCCAACGATCT	0	0	0	2849	1154	3.861	0	SMCs
CAACCTCGTCACACGC	1	0	0	2238	753	4.51296	0	SMCs
CAACCTCGTCAGATAA	0	0	0	1891	700	2.74987	3	NKT
CAACCTCGTCATCCCT	0	0	0	3471	831	1.32527	3	NKT
CAACCTCTCCGGGTGT	0	0	0	2459	841	3.21269	3	NKT
CAACCTCTCGCGGATC	0	0	0	4728	1273	3.00338	18	MCs
CAACTAGAGCTGAAAT	0	0	0	3509	895	2.76432	17	B lymphos
CAACTAGCACTCTGTC	0	0	0	1178	514	0.169779	9	Macro
CAACTAGGTTGATTGC	0	0	0	42223	4888	3.56441	22	BasalKera
CAACTAGTCAAGCCTA	0	0	0	6919	1639	3.83003	14	BasalKera
CAACTAGTCCTTGGTC	0	0	0	5170	1037	2.55319	17	B lymphos
CAAGAAACACAGACTT	0	0	0	2891	1077	4.35835	2	VasEndo
CAAGAAATCTTGTACT	0	0	0	6424	1896	2.31943	0	SMCs
CAAGATCAGCTAAACA	0	0	0	6292	2216	3.41704	0	SMCs
CAAGATCAGGTGACCA	0	0	0	2690	710	5.09294	17	B lymphos
CAAGATCAGTGGAGTC	4	0	0	8004	2201	2.37381	13	Fibro
CAAGATCCATCAGTCA	1	0	0	8944	2320	2.61628	2	VasEndo
CAAGATCGTGACAAAT	0	0	0	3368	915	5.10689	3	NKT
CAAGATCTCCCAACGG	0	0	0	3899	834	3.38548	17	B lymphos
CAAGATCTCCCTTGTG	0	0	0	2911	743	2.06115	17	B lymphos
CAAGATCTCTTACCGC	0	0	0	3321	783	3.31226	3	NKT
CAAGATCTCTTAGCCC	0	0	0	2295	844	2.7451	3	NKT
CAAGGCCAGGGTCTCC	0	0	0	3924	941	2.49745	3	NKT
CAAGGCCAGTCAATAG	0	0	0	3070	850	2.24756	3	NKT
CAAGGCCTCAGGCGAA	1	0	0	9777	2435	1.77969	7	Fibro
CAAGGCCTCAGTACGT	0	0	0	1603	616	0.187149	22	BasalKera
CACAAACAGCTACCGC	0	0	0	5900	1934	4.62712	2	VasEndo
CACAAACCACATCTTT	0	0	0	1888	704	9.42797	17	B lymphos
CACAAACCAGCGATCC	0	0	0	6133	1735	6.34274	2	VasEndo
CACAAACGTAGCTAAA	2	0	0	16678	2400	1.54095	9	Macro
CACACAAGTAAGAGGA	0	0	0	2717	743	4.8583	17	B lymphos
CACACAAGTACAGTTC	0	0	0	5069	1511	4.16256	18	MCs
CACACAAGTCACAAGG	0	0	0	1936	691	1.8595	3	NKT
CACACAAGTCGAATCT	0	0	0	16972	3997	3.05798	2	VasEndo
CACACAAGTTATCGGT	0	0	0	12334	1067	1.20804	18	MCs
CACACAATCACCTCGT	0	0	0	9577	2575	1.03373	0	SMCs
CACACAATCCTTTCGG	0	0	0	3980	1060	3.64322	18	MCs
CACACAATCTACCTGC	0	0	0	6227	1260	1.50956	3	NKT
CACACCTAGAGTAAGG	0	2	0	11212	2663	3.6122	0	SMCs
CACACCTGTTATCCGA	0	0	0	5586	1854	4.47547	13	Fibro
CACACCTTCTCGCTTG	3	0	0	7516	2304	1.09101	7	Fibro
CACACTCAGCTGCGAA	0	0	1	9067	2207	1.56612	0	SMCs
CACACTCCAAAGTGCG	1	0	0	26475	4061	4.55902	22	BasalKera
CACACTCCAAGCCCAC	0	1	0	10056	2775	4.15672	20	B lymphos
CACACTCCACTTCTGC	0	0	0	13750	3395	7.81091	2	VasEndo
CACACTCCAGATGAGC	0	0	0	3355	1013	5.18629	17	B lymphos
CACACTCCAGCCACCA	2	0	0	4966	1562	2.39629	23	LymphEndo
CACACTCCATTAACCG	0	0	0	26151	4335	2.01904	0	SMCs
CACACTCGTATAGGTA	0	0	0	2811	954	1.17396	0	SMCs
CACACTCTCACCCTCA	0	0	0	5580	1161	2.8853	17	B lymphos
CACACTCTCACTATTC	0	0	0	9663	2619	2.06975	0	SMCs
CACACTCTCAGTTCGA	0	0	0	3356	1336	5.33373	0	SMCs
CACAGGCAGAAACGAG	0	0	0	5406	1167	3.20015	3	NKT
CACAGGCAGCTTATCG	0	0	0	2314	714	2.98185	17	B lymphos
CACAGGCGTCCGTCAG	0	0	0	3294	1306	5.19126	2	VasEndo
CACAGGCGTTCAGTAC	1	0	0	6218	2062	3.57028	2	VasEndo
CACAGGCTCACATAGC	0	0	0	3552	1284	0.0281532	2	VasEndo
CACAGGCTCACCCGAG	0	0	0	12402	3118	2.61248	0	SMCs
CACAGTAAGCGCCTTG	0	0	0	2031	889	14.4264	3	NKT
CACAGTATCGTCTGCT	0	0	0	1861	596	5.96454	3	NKT
CACATAGCACCAGATT	0	0	0	2735	713	2.12066	17	B lymphos
CACATAGTCAAACGGG	0	0	0	6915	2074	2.60304	0	SMCs
CACATAGTCTTAGAGC	0	0	0	3834	913	1.79969	3	NKT
CACATTTAGAACTCGG	0	0	0	4499	1314	1.5559	0	SMCs
CACATTTCAATCGGTT	3	0	0	3664	1279	6.27729	2	VasEndo
CACCACTAGCGTGTCC	0	0	0	1522	518	5.91327	18	MCs
CACCACTCAACGATGG	0	0	0	8284	2357	3.92323	2	VasEndo
CACCACTGTAGAGCTG	0	0	0	6991	2258	2.0741	0	SMCs
CACCACTTCTGCAAGT	0	0	0	9436	2020	2.91437	18	MCs
CACCAGGCAGGAATCG	0	0	0	15966	1221	0.632594	18	MCs
CACCAGGCATCCGGGT	2	0	0	31249	4404	7.23863	10	BasalKera
CACCAGGTCTTAGCCC	0	0	0	2314	721	1.72861	3	NKT
CACCTTGAGGTGCAAC	0	0	0	3735	840	2.62383	3	NKT
CACCTTGAGGTGGGTT	0	0	0	3284	825	5.57247	17	B lymphos
CACCTTGGTCATCCCT	0	0	0	3842	973	10.0729	17	B lymphos
CACTCCAGTAGCGTGA	0	0	0	3556	912	5.28684	17	B lymphos
CACTCCATCCTTTCGG	0	0	0	13094	2517	1.1532	18	MCs
CAGAATCAGATAGGAG	0	0	0	7901	1833	1.55676	0	SMCs
CAGAATCAGGCTACGA	0	0	0	3012	796	1.99203	17	B lymphos
CAGAATCCAGACAAAT	0	0	0	3793	1167	5.29924	2	VasEndo
CAGAATCCAGCGTAAG	0	0	0	4032	1200	10.2431	14	BasalKera
CAGAATCCATGGTCAT	0	0	0	1876	692	5.86354	2	VasEndo
CAGAATCGTAAGAGAG	0	0	0	9413	2514	2.0716	0	SMCs
CAGAGAGAGCTGCAAG	1	0	0	13532	2792	2.80816	3	NKT
CAGAGAGGTAGGGACT	1	0	0	5931	1781	1.71978	7	Fibro
CAGAGAGTCTCTGCTG	8	0	0	10734	3049	2.11478	7	Fibro
CAGATCAAGCGTGTCC	0	0	0	2788	987	3.22812	3	NKT
CAGATCACAGGATCGA	0	0	0	3693	946	5.49689	18	MCs
CAGATCACATCTCCCA	0	0	0	11016	2768	1.37981	0	SMCs
CAGATCAGTCAGCTAT	0	0	0	3983	932	2.18428	3	NKT
CAGATCAGTCAGGACA	0	0	0	2524	780	2.93185	3	NKT
CAGATCAGTTAAGTAG	14	0	0	14759	3190	1.68033	7	Fibro
CAGATCATCAGAAATG	0	2	0	9811	2211	1.56967	0	SMCs
CAGATCATCGGTTCGG	0	0	0	4937	977	4.11181	17	B lymphos
CAGCAGCAGCGATATA	0	0	0	5194	1253	2.79168	18	MCs
CAGCAGCAGTGCCATT	0	0	0	4857	1262	3.56187	3	NKT
CAGCAGCAGTGGGATC	0	0	0	2992	736	2.60695	3	NKT
CAGCAGCCATATGCTG	0	0	0	3052	830	4.42333	17	B lymphos
CAGCAGCGTTATGTGC	0	0	0	30134	4932	1.98447	0	SMCs
CAGCAGCTCATGCAAC	0	0	0	2820	908	2.2695	3	NKT
CAGCATAAGCCCAATT	0	0	0	13253	3045	1.93918	0	SMCs
CAGCATAAGTGAAGTT	0	0	0	2557	776	6.17912	17	B lymphos
CAGCATACAATGTTGC	0	0	0	13708	3154	1.93318	0	SMCs
CAGCATACAGGAATCG	0	0	0	4709	1498	5.52134	23	LymphEndo
CAGCATACATGAAGTA	0	0	0	2570	893	0	2	VasEndo
CAGCATAGTAGCACGA	0	0	0	12972	2910	0.971323	0	SMCs
CAGCATATCAGCAACT	0	0	0	4721	1082	4.87185	17	B lymphos
CAGCATATCGGCTTGG	0	0	0	11750	2769	2.4766	0	SMCs
CAGCATATCTACTCAT	0	0	0	14068	3109	1.92636	0	SMCs
CAGCATATCTGCTGCT	0	2	0	20700	3732	1.95652	0	SMCs
CAGCCGACAGCTGCAC	0	0	0	4024	1440	3.47913	0	SMCs
CAGCCGAGTCCAGTTA	0	0	0	15413	3412	3.23753	21	SMCs
CAGCCGAGTCGTTGTA	2	0	0	3294	1007	8.04493	2	VasEndo
CAGCGACAGTCTCGGC	0	0	0	5842	1876	1.78021	7	Fibro
CAGCGACCAACAACCT	0	0	0	8567	2249	1.91432	0	SMCs
CAGCTAAAGACAATAC	0	0	0	14433	3464	2.05086	0	SMCs
CAGCTAAGTGGCTCCA	0	0	0	9321	2765	3.45456	0	SMCs
CAGCTAAGTGTGGTTT	0	0	0	1701	647	3.1746	3	NKT
CAGCTGGAGCGTGAAC	0	0	1	11738	2192	2.73471	9	Macro
CAGCTGGAGCTCAACT	0	0	0	3716	946	3.33692	3	NKT
CAGCTGGAGTACGTAA	0	0	0	1720	581	4.47674	17	B lymphos
CAGCTGGCACAAGACG	0	0	0	2493	672	5.49539	3	NKT
CAGCTGGTCGAATCCA	0	0	0	2226	731	2.87511	3	NKT
CAGCTGGTCTTGTATC	0	0	0	4725	1510	1.62963	0	SMCs
CAGGTGCAGAATCTCC	0	0	0	3015	1241	4.21227	2	VasEndo
CAGGTGCCAGGGATTG	0	0	0	2958	934	1.99459	3	NKT
CAGGTGCCAGTAAGCG	0	0	0	1856	805	12.0151	0	SMCs
CAGGTGCTCATGTCCC	0	0	0	2877	806	10.7404	17	B lymphos
CAGTAACAGAGAACAG	6	0	0	16994	3361	1.74768	7	Fibro
CAGTAACAGAGTAATC	0	0	0	17787	3410	3.54753	0	SMCs
CAGTAACAGATGGCGT	0	0	0	4821	939	2.32317	17	B lymphos
CAGTAACCATGTCCTC	0	0	0	5166	1036	2.65196	17	B lymphos
CAGTAACTCGGCGCTA	0	0	0	8282	2114	1.60589	18	MCs
CAGTAACTCTCTTGAT	0	0	0	6603	1945	2.90777	18	MCs
CAGTAACTCTGTGCAA	0	0	0	13534	2851	7.6548	15	BasalKera
CAGTCCTAGGCGTACA	0	0	0	1790	719	0.949721	18	MCs
CAGTCCTGTCCGAATT	0	0	0	2575	828	8.03883	0	SMCs
CATATGGAGATGGCGT	0	0	0	3286	1264	2.70846	0	SMCs
CATATGGGTCATACTG	0	0	1	7578	2168	1.37239	0	SMCs
CATATGGGTTAAAGAC	0	0	0	9022	1829	2.66016	9	Macro
CATATTCAGCAAATCA	0	0	0	3613	882	3.8749	17	B lymphos
CATATTCAGTAGATGT	0	0	0	10679	2664	2.75307	0	SMCs
CATATTCCATTATCTC	0	0	0	28677	3686	4.96914	14	BasalKera
CATATTCGTGAGGGTT	0	0	0	3099	1270	5.13069	2	VasEndo
CATATTCTCTGTCAAG	0	0	0	16928	3486	13.5929	20	B lymphos
CATCAAGAGCACGCCT	5	0	0	6116	1608	3.09026	7	Fibro
CATCAAGGTTACCAGT	0	0	0	9295	2412	2.4099	0	SMCs
CATCAAGTCCGCATAA	0	0	0	9466	2617	2.33467	0	SMCs
CATCAGAAGTCCGGTC	0	0	0	5171	942	3.44227	17	B lymphos
CATCAGACAGCCTTGG	0	0	0	3588	1165	2.89855	3	NKT
CATCAGAGTGAAATCA	0	0	0	3209	889	3.86413	17	B lymphos
CATCCACCACTAGTAC	39	0	0	7270	2123	3.56259	2	VasEndo
CATCCACCATCAGTAC	0	0	0	3696	1224	3.40909	3	NKT
CATCGAAAGATTACCC	0	0	0	7100	1655	11.169	14	BasalKera
CATCGGGGTATTCGTG	1	0	0	8376	2138	6.8171	2	VasEndo
CATCGGGGTTTGGGCC	0	0	0	6554	1662	1.03753	9	Macro
CATGACAAGTGTACGG	0	0	0	3666	1327	8.81069	2	VasEndo
CATGACACAAGGTTCT	0	0	0	4401	1035	2.84026	3	NKT
CATGACATCAACACGT	0	0	0	14282	3003	1.35835	2	VasEndo
CATGACATCATTCACT	0	0	0	17579	3450	2.61107	7	Fibro
CATGACATCTGGTTCC	0	0	0	3533	824	3.14181	17	B lymphos
CATGCCTAGTGGCACA	0	0	0	16488	3147	1.66788	0	SMCs
CATGCCTCACTAGTAC	1	0	0	8832	2336	3.66848	2	VasEndo
CATGGCGAGAAACCAT	0	0	0	3570	1241	3.10924	0	SMCs
CATGGCGAGAAACCTA	0	0	0	3053	834	2.06354	3	NKT
CATGGCGCACTTCTGC	0	0	0	2306	898	8.36947	21	SMCs
CATGGCGCAGCTCCGA	0	0	0	7687	2274	1.7432	0	SMCs
CATGGCGCATACGCTA	0	0	0	3128	891	4.28389	3	NKT
CATGGCGCATCACGTA	0	1	0	9328	2318	1.24357	0	SMCs
CATGGCGCATGTTCCC	0	0	0	4262	1125	2.95636	17	B lymphos
CATGGCGGTCATTAGC	0	0	0	3839	1348	3.15186	15	BasalKera
CATGGCGGTTCTGAAC	0	0	0	1491	538	3.15225	3	NKT
CATGGCGGTTTGCATG	0	0	0	2037	524	9.13108	17	B lymphos
CATTATCCATCAGTAC	1	0	0	2922	981	1.98494	0	SMCs
CATTATCCATGCTAGT	1	0	0	6382	1835	2.41304	0	SMCs
CATTATCGTCACCCAG	2	0	0	7056	2251	2.5085	13	Fibro
CATTATCTCTGCAAGT	0	0	0	2347	694	3.87729	17	B lymphos
CATTCGCCAAGCTGGA	0	0	0	8748	2363	5.69273	0	SMCs
CATTCGCCAAGTAGTA	0	0	0	5673	1398	4.3187	2	VasEndo
CATTCGCGTAGTACCT	7	0	0	22727	4028	2.25283	7	Fibro
CATTCGCGTTCGAATC	0	0	0	4076	878	3.09127	3	NKT
CATTCGCTCCTTAATC	0	0	0	3563	1348	1.79624	0	SMCs
CCAATCCAGAGCTGGT	0	0	0	17908	3687	3.45656	0	SMCs
CCAATCCGTTGGAGGT	0	0	0	18821	3101	4.22932	15	BasalKera
CCAATCCTCAGTGTTG	0	0	0	2755	1100	7.18693	2	VasEndo
CCAATCCTCGTCCGTT	0	0	0	18907	3960	2.21082	0	SMCs
CCAATCCTCTCTTGAT	0	0	0	6681	1861	2.23021	2	VasEndo
CCACCTAAGCTGCAAG	0	0	0	1311	544	10.0686	3	NKT
CCACCTATCCAGAAGG	0	0	0	4018	797	2.76257	17	B lymphos
CCACCTATCGCCTGTT	0	0	0	2547	754	3.69062	3	NKT
CCACCTATCTTGTACT	0	0	0	5130	957	2.76803	17	B lymphos
CCACGGAAGCTAGGCA	0	0	0	1309	617	9.39649	0	SMCs
CCACGGAAGTGCGTGA	0	0	0	5991	1895	1.71925	0	SMCs
CCACGGACACCACCAG	0	0	0	1335	502	7.86517	18	MCs
CCACGGAGTGTGCCTG	0	0	0	2573	929	4.08084	3	NKT
CCACGGAGTTACGCGC	0	0	0	1920	715	12.2917	2	VasEndo
CCACGGAGTTCGCTAA	8	0	0	19768	3732	1.6036	7	Fibro
CCACTACAGCAGCGTA	0	0	0	21688	2952	1.49852	9	Macro
CCACTACAGCCGATTT	0	0	0	3276	685	4.0293	17	B lymphos
CCACTACGTCCGACGT	0	0	0	3140	741	3.50318	17	B lymphos
CCACTACGTGATGTGG	0	0	0	3380	791	3.01775	17	B lymphos
CCACTACTCGCTGATA	0	0	0	10831	2473	5.06878	20	B lymphos
CCACTACTCTGAAAGA	0	0	0	3504	1094	13.2991	0	SMCs
CCAGCGAAGAGTACCG	1	0	0	8101	2032	2.2096	0	SMCs
CCAGCGACAAACAACA	0	0	0	7764	1563	3.31015	9	Macro
CCAGCGATCCGCAGTG	0	0	0	11886	2822	1.86774	7	Fibro
CCAGCGATCTCTTGAT	0	0	0	3825	952	3.13725	3	NKT
CCATGTCGTAGAGTGC	0	0	0	3877	1329	6.11297	0	SMCs
CCATGTCTCAGTACGT	0	0	0	3560	1379	4.12921	2	VasEndo
CCATGTCTCCGATATG	4	0	0	4677	1576	7.07719	2	VasEndo
CCATTCGCAAGCGAGT	0	0	0	4519	1139	2.87674	3	NKT
CCATTCGGTAGAGGAA	0	0	0	9491	2520	3.56127	13	Fibro
CCATTCGTCATCGATG	0	0	0	12638	3311	2.00981	0	SMCs
CCATTCGTCTGCTGTC	0	0	0	6007	1638	1.61478	3	NKT
CCCAATCCATTCCTCG	0	0	0	10736	2732	2.37519	0	SMCs
CCCAATCGTGTGAAAT	0	0	0	18787	3003	4.11987	9	Macro
CCCAATCTCACTGGGC	0	0	0	7675	2081	2.44951	0	SMCs
CCCAATCTCTACTCAT	0	0	0	4524	1411	4.55349	2	VasEndo
CCCAGTTAGCCCAATT	0	0	0	3834	871	2.94731	3	NKT
CCCAGTTTCAAGCCTA	0	0	0	3039	1120	3.35637	0	SMCs
CCCATACAGTTCGCAT	0	1	0	14147	3230	1.87319	0	SMCs
CCCATACCATTGGTAC	0	1	0	14648	3364	1.80912	0	SMCs
CCCATACGTCAGAAGC	0	1	0	6112	1822	2.37238	0	SMCs
CCCATACTCACATAGC	0	0	0	2286	615	4.46194	17	B lymphos
CCCATACTCCCTTGCA	0	0	0	1974	736	6.231	3	NKT
CCCTCCTAGGGCTTCC	0	0	0	19589	3890	5.0998	10	BasalKera
CCCTCCTAGTACGCCC	0	0	0	1518	791	1.84453	2	VasEndo
CCCTCCTCATAAAGGT	0	0	0	3326	1003	5.5923	0	SMCs
CCCTCCTGTCAGAATA	22	0	0	11143	2649	1.55254	23	LymphEndo
CCCTCCTTCGACAGCC	0	0	0	4431	1037	2.61792	17	B lymphos
CCCTCCTTCGTGGACC	0	0	0	4260	973	3.80282	17	B lymphos
CCGGGATAGGATATAC	0	0	0	1789	620	5.08664	3	NKT
CCGGGATCAAACCTAC	0	0	0	2894	916	3.52453	3	NKT
CCGGGATCAGCCTTTC	0	0	0	9250	2441	1.66486	0	SMCs
CCGGGATCATTAACCG	0	0	0	5801	1260	2.27547	3	NKT
CCGGGATGTTTGCATG	0	0	0	2771	893	3.13966	0	SMCs
CCGGTAGGTATGCTTG	0	0	0	5387	1563	4.88212	0	SMCs
CCGTACTAGTCAAGGC	0	0	0	2682	701	3.46756	17	B lymphos
CCGTACTCACAGTCGC	12	0	0	4920	1297	7.72358	2	VasEndo
CCGTGGAGTGCACCAC	0	1	0	3041	1156	5.59027	0	SMCs
CCGTGGATCACATACG	1	0	0	8494	2112	2.03673	0	SMCs
CCGTGGATCTGCGGCA	0	0	0	3532	779	3.02945	17	B lymphos
CCGTTCAAGCGTAATA	0	0	0	17656	3237	4.8652	10	BasalKera
CCGTTCAAGGTGATAT	0	0	0	7787	2211	2.20881	7	Fibro
CCGTTCACAAGCGAGT	0	0	0	12196	3023	2.64021	0	SMCs
CCGTTCAGTCATGCCG	0	0	0	4370	1572	3.15789	0	SMCs
CCGTTCAGTGTAAGTA	0	1	0	21421	4348	2.04472	21	SMCs
CCGTTCATCACTCCTG	0	0	0	11894	3005	1.97579	1	Fibro
CCGTTCATCCCAACGG	0	0	0	7803	2434	1.62758	0	SMCs
CCTAAAGAGGGATACC	0	0	0	5194	1464	2.23335	0	SMCs
CCTAAAGCATGTAGTC	4	0	0	1739	598	1.55262	18	MCs
CCTAAAGGTATGAAAC	0	0	0	8505	1104	0.881834	18	MCs
CCTAAAGTCTACTTAC	0	0	0	7184	2548	5.44265	0	SMCs
CCTACACAGACTAGGC	0	0	0	25278	2237	0.894058	18	MCs
CCTACACCATCGGACC	0	1	0	12206	2964	2.33492	0	SMCs
CCTACACGTTCCACAA	0	0	0	12993	3533	2.33972	21	SMCs
CCTACACTCTTCTGGC	0	0	0	6165	1292	3.64964	3	NKT
CCTACCAAGATATACG	0	0	0	15106	3314	1.79399	0	SMCs
CCTACCACACATCCAA	0	0	0	2546	785	4.3205	18	MCs
CCTAGCTAGAGGTAGA	1	0	0	3124	974	2.72087	3	NKT
CCTAGCTAGCAATCTC	0	0	0	3943	1377	3.17017	0	SMCs
CCTAGCTAGCCAGTAG	0	0	0	1856	695	0.269397	0	SMCs
CCTAGCTAGGCAAAGA	0	0	0	5277	1825	4.73754	2	VasEndo
CCTAGCTCAGCTCGCA	0	0	0	3713	1020	5.44034	2	VasEndo
CCTAGCTCATCGGAAG	0	0	0	3245	805	2.92758	3	NKT
CCTAGCTTCACGACTA	1	0	0	7588	1747	5.21877	2	VasEndo
CCTAGCTTCCACGTGG	0	0	0	9175	1094	1.73297	18	MCs
CCTAGCTTCGAATGGG	0	0	0	3976	911	2.59054	3	NKT
CCTATTAAGAACTCGG	0	1	0	8066	2181	3.47136	7	Fibro
CCTATTACACATTTCT	0	0	0	1205	661	8.21577	22	BasalKera
CCTATTACACTATCTT	0	0	0	3874	941	2.60712	3	NKT
CCTATTAGTGATGTGG	0	0	0	1705	881	7.39003	0	SMCs
CCTATTATCTTTAGTC	0	0	0	2021	665	2.32558	17	B lymphos
CCTCAGTAGAGGTTAT	0	0	0	3758	1013	3.64556	17	B lymphos
CCTCAGTGTAAGCACG	0	0	0	3560	896	2.16292	3	NKT
CCTCAGTGTCGTGGCT	0	0	0	3239	934	3.82834	3	NKT
CCTCTGACAACGATGG	0	0	0	6148	1812	2.74886	14	BasalKera
CCTCTGACAATAACGA	0	0	0	11724	1158	1.14295	18	MCs
CCTCTGAGTTAAGATG	0	0	0	10242	1935	2.93888	9	Macro
CCTTACGGTTGCTCCT	0	0	0	5635	1634	4.89796	2	VasEndo
CCTTACGTCCTACAGA	0	0	0	3817	1512	8.04297	0	SMCs
CCTTCCCAGTCCCACG	0	1	0	19240	3747	2.65073	0	SMCs
CCTTCCCAGTGTACGG	1	0	0	5389	1092	0.0185563	15	BasalKera
CCTTCCCCAATGGTCT	0	0	0	2359	779	2.84019	3	NKT
CCTTCCCGTTAAGGGC	0	0	0	2995	962	6.44407	0	SMCs
CCTTCCCTCAACGGCC	0	0	1	1116	604	0.806452	0	SMCs
CCTTCCCTCACTTCAT	0	0	0	3880	848	3.78866	18	MCs
CCTTCCCTCGGACAAG	0	0	0	2410	676	2.94606	3	NKT
CCTTCGAAGCAATCTC	0	1	0	12957	3017	1.83684	0	SMCs
CCTTCGACATCATCCC	0	0	0	10509	2605	5.89019	20	B lymphos
CCTTCGACATTATCTC	0	0	0	1335	738	0	2	VasEndo
CCTTCGAGTCTCTTAT	0	0	0	3746	1042	0.0533903	15	BasalKera
CCTTCGAGTGCGGTAA	0	0	0	5071	1335	3.92428	14	BasalKera
CCTTCGAGTTCACGGC	4	0	0	8407	2198	6.32806	21	SMCs
CCTTTCTCAAGTCTGT	0	0	0	2497	586	2.64317	3	NKT
CCTTTCTCAATAGAGT	0	0	0	2882	672	3.7127	17	B lymphos
CCTTTCTCACCGAAAG	0	0	0	4421	1293	7.23818	0	SMCs
CCTTTCTGTACAAGTA	4	0	0	15049	3086	2.22606	7	Fibro
CCTTTCTGTTCAGTAC	1	0	0	16508	1353	0.751151	18	MCs
CCTTTCTGTTGCGTTA	0	0	0	12425	2948	2.32596	0	SMCs
CCTTTCTTCAACGCTA	0	0	0	8944	2417	0.782648	0	SMCs
CCTTTCTTCATGTCCC	3	0	0	18480	3717	1.49892	21	SMCs
CCTTTCTTCTACCAGA	2	0	0	12023	3100	3.0608	23	LymphEndo
CGAACATAGCACGCCT	0	0	0	3595	706	2.64256	3	NKT
CGAACATAGGTGCACA	0	0	0	13658	3080	1.02504	0	SMCs
CGAACATCAATAGAGT	0	0	0	28281	3692	2.75096	10	BasalKera
CGAACATCAGTCAGAG	1	0	0	3164	970	2.97092	3	NKT
CGAACATGTCTCAACA	0	0	0	10180	2441	0.825147	7	Fibro
CGAACATTCTTAGCCC	0	0	0	2313	627	3.41548	17	B lymphos
CGAATGTAGCAAATCA	0	0	0	1482	676	10.4588	0	SMCs
CGAATGTCACCCTATC	0	0	0	2261	976	5.88235	0	SMCs
CGAATGTGTTGCGTTA	0	0	0	5024	1677	10.2906	15	BasalKera
CGACCTTAGCCGTCGT	0	0	0	1163	583	9.88822	2	VasEndo
CGACCTTGTGACAAAT	0	0	0	8309	1986	10.4465	2	VasEndo
CGACCTTGTTAAGGGC	0	0	0	9621	2543	2.27627	0	SMCs
CGACCTTTCAGAGACG	0	0	0	3835	897	2.47718	3	NKT
CGACCTTTCCGCGCAA	0	0	0	6881	1960	1.61314	7	Fibro
CGACCTTTCGCCTGTT	0	0	0	1598	516	4.13016	17	B lymphos
CGACCTTTCTTCATGT	0	0	0	5111	1711	2.40657	0	SMCs
CGACTTCAGTGGTAAT	0	0	0	1539	684	4.09357	9	Macro
CGACTTCAGTTATCGC	0	0	0	6674	2499	7.52173	20	B lymphos
CGACTTCGTCCGAATT	0	0	0	5085	1711	2.96952	0	SMCs
CGACTTCGTGCGGTAA	0	0	0	2140	692	4.95327	17	B lymphos
CGACTTCTCCGTTGTC	0	0	0	14664	3099	0.981997	0	SMCs
CGAGAAGAGAAACCTA	1	0	0	3294	1286	2.36794	0	SMCs
CGAGAAGCAAAGCAAT	3	0	0	14515	3150	2.94178	2	VasEndo
CGAGAAGGTCGGGTCT	11	0	0	4811	1839	4.84307	2	VasEndo
CGAGCACAGCACCGTC	0	0	0	16467	3525	2.52626	21	SMCs
CGAGCACCAATACGCT	0	0	0	13632	3321	1.98063	0	SMCs
CGAGCACCAGTATAAG	0	0	0	3406	861	5.04991	17	B lymphos
CGAGCCAAGGCTAGCA	0	0	0	3808	773	4.01786	17	B lymphos
CGAGCCAGTCTAACGT	0	0	0	11767	2691	4.52112	22	BasalKera
CGAGCCAGTGAGCGAT	0	0	0	3635	792	1.81568	3	NKT
CGAGCCATCCCGACTT	0	0	0	2576	788	3.80435	3	NKT
CGATCGGAGGATGGTC	2	0	0	19024	3352	1.61901	7	Fibro
CGATCGGAGTTCCACA	0	0	0	3373	1076	1.86777	3	NKT
CGATCGGCATGTCGAT	0	0	0	4121	1428	3.30017	0	SMCs
CGATCGGCATTCTTAC	0	0	0	4118	976	3.05974	3	NKT
CGATCGGGTAAGTTCC	1	0	0	14516	3060	0.716451	7	Fibro
CGATCGGGTTGGTGGA	0	0	0	1663	617	2.40529	3	NKT
CGATCGGTCCGTCATC	0	0	1	2633	1187	6.38055	0	SMCs
CGATCGGTCTCCAACC	0	0	0	5913	1868	2.48605	0	SMCs
CGATCGGTCTTCATGT	0	0	0	4168	889	2.66315	17	B lymphos
CGATGGCCAAAGAATC	0	0	0	28888	3516	2.54777	15	BasalKera
CGATGGCGTGCTGTAT	1	0	0	10929	2797	4.56583	2	VasEndo
CGATGGCTCGTCCAGG	0	0	0	6796	2064	1.94232	0	SMCs
CGATGGCTCTGGCGAC	0	0	0	8290	1904	3.64294	21	SMCs
CGATGTAGTAAGAGGA	0	0	0	20446	1577	0.572239	18	MCs
CGATGTAGTGACGGTA	0	0	0	3543	824	3.86678	17	B lymphos
CGATGTATCGCAGGCT	0	0	0	2691	634	3.9019	18	MCs
CGATGTATCTGCTGCT	0	0	0	1889	785	6.6702	21	SMCs
CGATTGAAGCGATCCC	0	0	0	2505	691	3.59281	17	B lymphos
CGATTGAGTAGAGGAA	0	0	0	7029	2103	4.45298	13	Fibro
CGATTGAGTTCACGGC	0	0	0	1859	641	5.05648	3	NKT
CGATTGATCGCCATAA	0	0	0	5295	1383	3.0406	18	MCs
CGCCAAGCATATGCTG	0	0	0	3219	922	4.25598	3	NKT
CGCGGTACACCACCAG	0	0	0	3447	1031	2.26284	3	NKT
CGCGGTACATAGGATA	0	0	0	5777	1469	7.9453	14	BasalKera
CGCGGTAGTTAGGGTG	0	0	0	8867	2046	4.53366	20	B lymphos
CGCGGTAGTTCACGGC	0	1	0	12081	2819	1.74654	0	SMCs
CGCGGTATCAGGTAAA	0	1	0	14521	3224	1.25336	0	SMCs
CGCGGTATCGTCACGG	0	0	0	10934	2017	1.21639	18	MCs
CGCGTTTGTCTTGCGG	0	0	0	5264	1540	2.43161	3	NKT
CGCGTTTTCTCCGGTT	0	0	0	4321	1274	1.85142	0	SMCs
CGCTATCCACGTCAGC	0	0	0	4601	1576	3.99913	2	VasEndo
CGCTATCCACTGTGTA	0	0	0	3954	884	2.95903	3	NKT
CGCTATCCATCCTAGA	0	0	0	3505	940	2.8816	3	NKT
CGCTGGAAGTCCAGGA	0	0	0	3426	762	3.15236	17	B lymphos
CGCTGGAGTAGCCTAT	0	0	0	3744	937	3.39209	17	B lymphos
CGCTGGAGTCTGGTCG	0	0	0	4986	1738	1.86522	2	VasEndo
CGCTGGATCTCGGACG	0	0	0	2463	822	3.08567	3	NKT
CGCTTCAAGATCCGAG	0	0	0	3957	917	3.89184	17	B lymphos
CGCTTCACAGCCAATT	0	3	0	17604	3760	1.31788	0	SMCs
CGCTTCACATAGACTC	0	1	0	14103	3158	2.48174	0	SMCs
CGGACACAGGGAACGG	0	0	0	6234	805	2.88739	18	MCs
CGGACACAGTACGTAA	0	0	0	15296	3420	1.57558	0	SMCs
CGGACACAGTAGGCCA	0	0	1	10658	2664	6.53969	20	B lymphos
CGGACACGTGATAAAC	1	0	0	11270	2715	2.03194	7	Fibro
CGGACACGTGCAGGTA	0	0	1	30957	4179	3.6793	14	BasalKera
CGGACACTCAACACCA	0	0	0	18395	3654	12.0359	20	B lymphos
CGGACACTCGCGTTTC	0	0	0	2638	794	2.42608	17	B lymphos
CGGACACTCGTTGACA	0	0	0	3737	1447	5.96735	0	SMCs
CGGACGTAGTCCGGTC	0	0	0	8370	2619	3.42891	13	Fibro
CGGACGTTCCACGTGG	0	0	0	16094	2875	4.30595	15	BasalKera
CGGACGTTCGTTGACA	0	0	0	28121	4487	11.2407	20	B lymphos
CGGACTGAGAGACGAA	0	0	0	4294	937	10.8058	17	B lymphos
CGGACTGAGAGACTTA	0	0	0	7466	1608	2.77257	18	MCs
CGGACTGAGATGGCGT	0	0	0	3849	1523	3.14367	2	VasEndo
CGGACTGGTGCGATAG	0	0	0	2818	978	6.38751	2	VasEndo
CGGACTGGTGTCTGAT	0	0	0	25354	1825	0.938708	18	MCs
CGGACTGTCTGAAAGA	0	0	0	3298	972	4.51789	17	B lymphos
CGGAGCTAGTCACGCC	0	0	0	8575	2571	3.86006	0	SMCs
CGGAGCTCATGGTCTA	0	0	0	6746	1507	1.67507	3	NKT
CGGAGCTGTATTAGCC	7	0	0	3760	1318	2.92553	0	SMCs
CGGAGCTTCCGCGCAA	0	0	0	6557	2205	3.82797	2	VasEndo
CGGAGTCAGAGACTTA	1	0	0	7366	1579	4.41216	7	Fibro
CGGAGTCCACGGCCAT	0	0	0	10938	2659	2.14847	0	SMCs
CGGAGTCGTAAGTGGC	0	0	0	29129	4107	1.66501	7	Fibro
CGGAGTCGTAGGACAC	0	0	0	3329	1229	9.76269	0	SMCs
CGGCTAGAGAGTCTGG	0	1	0	26071	4540	1.42304	21	SMCs
CGGCTAGCAAGCCGTC	1	0	0	16419	2583	3.23406	9	Macro
CGGCTAGGTAGCGCAA	0	0	0	7984	2634	3.18136	2	VasEndo
CGGCTAGGTCTAGCGC	0	0	0	3339	1010	11.9796	2	VasEndo
CGGCTAGTCCCATTTA	0	0	1	5539	1784	6.75212	15	BasalKera
CGGTTAACAAAGCGGT	0	1	0	14220	3157	2.43319	0	SMCs
CGGTTAACAGCTGCTG	0	0	0	4860	1406	10.0823	14	BasalKera
CGGTTAACAGTACACT	0	0	0	3156	717	3.7706	3	NKT
CGGTTAAGTACCGCTG	0	0	0	2595	835	3.81503	3	NKT
CGGTTAATCAGCACAT	0	0	0	6509	2047	2.27377	0	SMCs
CGGTTAATCATACGGT	0	0	0	2579	779	2.01629	3	NKT
CGTAGCGCAGCCAATT	0	0	0	3486	823	3.95869	17	B lymphos
CGTAGCGGTGTGGTTT	0	0	0	4261	1340	11.8751	8	DiffKera
CGTAGCGGTTCGTCTC	0	0	0	9044	2570	1.93498	0	SMCs
CGTAGCGTCATCGCTC	0	0	0	2555	894	6.96673	0	SMCs
CGTAGGCCAAGACACG	0	0	0	1952	899	12.2439	2	VasEndo
CGTAGGCCACCAGGCT	1	0	0	5825	1533	2.54077	0	SMCs
CGTAGGCCAGTGGAGT	0	0	0	1639	503	4.57596	3	NKT
CGTAGGCGTCCTGCTT	0	0	0	10109	1613	2.30488	9	Macro
CGTAGGCGTTGCGTTA	1	0	0	5110	1497	5.61644	14	BasalKera
CGTCACTAGTGCCATT	0	0	0	5783	1318	8.10998	14	BasalKera
CGTCACTAGTGCTGCC	0	0	0	4453	1028	5.79385	17	B lymphos
CGTCACTGTAGAGGAA	0	0	0	12686	2954	2.69589	0	SMCs
CGTCACTGTCCGAAGA	0	0	0	6531	1402	1.63834	3	NKT
CGTCACTGTCTCTCGT	0	0	0	8308	2449	3.3221	2	VasEndo
CGTCACTTCAACGCTA	0	0	0	3113	792	3.46932	3	NKT
CGTCAGGAGTTGTCGT	1	0	0	3230	1067	2.5387	0	SMCs
CGTCAGGCATAACCTG	0	0	0	5413	643	0.424903	18	MCs
CGTCAGGCATGGTAGG	0	0	0	5553	1834	9.81451	10	BasalKera
CGTCAGGGTGGTCTCG	0	0	0	3935	865	4.01525	17	B lymphos
CGTCAGGTCTCGTTTA	0	0	0	3726	993	1.87869	17	B lymphos
CGTCCATAGTGTACCT	0	0	0	11162	2967	3.15356	0	SMCs
CGTCCATCAAACCTAC	2	0	0	3852	1353	4.90654	2	VasEndo
CGTCCATCAAGTAATG	0	0	0	13773	3128	2.2653	7	Fibro
CGTCCATCATCCCACT	0	0	0	4132	949	2.20232	3	NKT
CGTCCATTCCCTAATT	0	0	0	6026	1695	3.153	14	BasalKera
CGTCCATTCTTGACGA	0	0	0	17679	3507	1.67996	0	SMCs
CGTCTACGTCGCGAAA	2	0	0	8225	2095	1.51976	7	Fibro
CGTCTACGTCTCCATC	0	1	0	11521	2512	2.64734	0	SMCs
CGTCTACTCACTTCAT	0	1	0	15982	3802	1.50169	0	SMCs
CGTGAGCCAGCTTAAC	0	0	0	5143	1409	3.13047	17	B lymphos
CGTGAGCTCAACACCA	0	0	0	2624	920	11.6997	2	VasEndo
CGTGAGCTCAATCACG	0	0	0	8926	2366	3.54022	2	VasEndo
CGTGTAAAGCACCGCT	0	0	0	7910	2087	4.86726	2	VasEndo
CGTGTAACAAATCCGT	1	0	0	5154	1605	1.90144	7	Fibro
CGTGTAAGTGAGGCTA	0	0	0	4585	1125	14.7219	17	B lymphos
CGTGTCTCACAGTCGC	0	0	0	3512	741	1.22437	17	B lymphos
CGTGTCTCAGATAATG	1	1	0	10839	2738	2.81391	0	SMCs
CGTGTCTCAGGACGTA	0	0	0	6522	1728	3.18921	0	SMCs
CGTGTCTGTAGCGTGA	0	0	0	3827	1398	9.66815	2	VasEndo
CGTTAGAAGGCCGAAT	0	0	0	15911	2684	6.15926	14	BasalKera
CGTTAGAAGTGACATA	0	0	0	1722	615	3.07782	17	B lymphos
CGTTAGACAATGGAAT	0	0	0	17925	1655	1.72385	18	MCs
CGTTAGAGTTACAGAA	0	2	0	20102	4029	1.33818	0	SMCs
CGTTAGATCCCAAGTA	0	1	0	9521	2617	2.01659	0	SMCs
CGTTAGATCGGCTTGG	0	1	0	8449	2243	2.4855	0	SMCs
CGTTCTGAGTACACCT	0	0	0	5928	1786	1.99055	3	NKT
CGTTCTGGTTCGAATC	0	0	0	8768	2269	1.22035	0	SMCs
CGTTCTGTCTATCGCC	0	0	0	2414	943	4.88815	0	SMCs
CGTTGGGAGCTCCTTC	0	0	0	15252	3305	1.92762	7	Fibro
CGTTGGGCACACTGCG	0	0	0	20273	4117	1.36635	0	SMCs
CGTTGGGCACTAGTAC	3	0	0	26258	4298	2.03367	23	LymphEndo
CTAACTTAGCCCAATT	0	0	0	8858	2203	3.81576	0	SMCs
CTAACTTAGTACGCGA	0	0	0	4879	1491	2.19307	3	NKT
CTAACTTAGTGAATTG	0	0	0	5458	1893	2.80322	0	SMCs
CTAACTTGTAAGTTCC	0	0	0	15217	3057	1.74804	0	SMCs
CTAACTTGTTAGATGA	0	0	0	2360	1008	4.49153	2	VasEndo
CTAACTTTCGAACGGA	0	0	0	1733	578	3.57761	3	NKT
CTAAGACAGTAGGCCA	0	0	0	7976	2328	2.54514	0	SMCs
CTAAGACCACAGGTTT	0	0	0	10089	2648	2.2698	0	SMCs
CTAAGACGTGTGAATA	0	0	0	1012	513	3.26087	0	SMCs
CTAATGGCAGCCAGAA	0	0	1	7942	1740	3.00932	17	B lymphos
CTAATGGCAGTATCTG	0	0	0	2396	740	4.54925	3	NKT
CTAATGGCATGGATGG	0	0	0	14096	2923	3.03632	14	BasalKera
CTAATGGGTAAATGAC	0	1	0	9805	2443	2.61091	0	SMCs
CTAATGGGTCTAGGTT	3	0	0	12675	2909	2.17751	7	Fibro
CTAATGGTCTTGGGTA	0	0	0	12004	3080	2.18261	0	SMCs
CTACACCAGAAACCAT	0	0	0	10486	1896	2.18386	18	MCs
CTACACCAGTTAAGTG	0	0	0	3125	847	2.08	3	NKT
CTACACCCACACCGCA	0	0	0	3667	1022	2.83611	3	NKT
CTACACCCACATGACT	0	0	0	3610	1102	12.7424	2	VasEndo
CTACACCCATGTCCTC	0	0	0	4355	1331	2.61768	0	SMCs
CTACACCGTAAGGGCT	0	0	0	3891	992	6.24518	3	NKT
CTACACCTCATCATTC	1	0	1	9878	2636	1.27556	0	SMCs
CTACATTCACAACTGT	3	0	0	6178	1812	3.04306	0	SMCs
CTACATTCACGTCAGC	0	0	0	12676	3107	1.76712	0	SMCs
CTACATTCAGTACACT	0	0	0	2352	933	9.73639	2	VasEndo
CTACATTCAGTATCTG	0	0	0	1769	619	2.03505	17	B lymphos
CTACATTCATATACCG	0	0	0	5233	1008	2.618	18	MCs
CTACCCACACCGTTGG	0	0	0	7715	1891	1.73688	3	NKT
CTACCCACAGACGCTC	0	0	0	15460	3559	3.50582	22	BasalKera
CTACCCACATACCATG	0	0	0	16993	1576	0.747367	18	MCs
CTACCCACATCCCACT	17	1	0	23195	3846	1.80211	7	Fibro
CTACGTCAGCCAGTAG	0	0	0	22510	3871	1.4438	7	Fibro
CTACGTCCAAATACAG	0	0	0	17373	3458	1.36419	0	SMCs
CTACGTCCAGCGTTCG	0	0	0	5207	1036	2.84233	3	NKT
CTACGTCGTTCCACTC	0	0	0	2309	666	4.15764	17	B lymphos
CTACGTCTCGAATGCT	0	0	0	1998	622	5.50551	17	B lymphos
CTACGTCTCTTTAGGG	0	0	0	2383	695	2.22409	3	NKT
CTAGAGTAGGCCCTTG	0	0	0	1850	652	14.2162	10	BasalKera
CTAGAGTCACCTGGTG	0	0	0	5049	1424	2.17865	3	NKT
CTAGAGTGTCGAAAGC	0	0	0	5799	1627	4.41455	2	VasEndo
CTAGAGTTCTAAGCCA	0	0	0	2833	828	1.76491	3	NKT
CTAGTGAAGCCTCGTG	0	0	0	16047	1426	0.629401	18	MCs
CTAGTGACAATCCGAT	1	0	0	6957	1538	3.3204	18	MCs
CTAGTGACAGACTCGC	0	0	0	3648	1365	3.50877	0	SMCs
CTAGTGAGTCGATTGT	0	0	0	15106	1405	0.417053	18	MCs
CTAGTGAGTTTGGCGC	0	0	0	18695	1768	0.962824	18	MCs
CTAGTGATCGCCATAA	0	0	0	2630	1105	3.80228	18	MCs
CTCACACAGCAACGGT	0	0	0	19269	3558	2.0603	0	SMCs
CTCACACCAAAGGAAG	0	1	0	8975	2308	1.89415	0	SMCs
CTCACACCACGTTGGC	1	0	0	8629	2730	3.36076	0	SMCs
CTCACACCAGGTTTCA	0	0	0	2916	701	3.56653	17	B lymphos
CTCACACCATCCTTGC	0	0	0	7285	2036	1.22169	0	SMCs
CTCACACCATTCTTAC	0	1	0	8473	2357	1.39266	0	SMCs
CTCACACCATTTGCTT	0	0	0	15319	3232	3.18559	7	Fibro
CTCACACGTTCACGGC	0	0	0	12746	3085	1.52205	7	Fibro
CTCACACGTTTGACAC	44	0	0	9431	2222	2.32213	7	Fibro
CTCACACTCAACGCTA	0	4	0	10172	2697	1.3665	0	SMCs
CTCACACTCGGAAATA	0	0	0	2991	871	2.80843	17	B lymphos
CTCAGAAAGAATGTGT	0	0	0	1223	601	2.04415	3	NKT
CTCAGAAAGTGCGATG	0	0	0	7282	2164	4.06482	0	SMCs
CTCAGAAGTTATCACG	0	0	0	1824	624	1.91886	3	NKT
CTCATTAAGTACGCCC	0	0	0	4981	1122	2.48946	3	NKT
CTCATTACAAATTGCC	0	0	0	4158	1412	5.45936	2	VasEndo
CTCATTAGTCGCTTTC	0	0	0	9242	2688	3.11621	2	VasEndo
CTCATTAGTTACGTCA	3	0	0	20616	4270	2.90551	2	VasEndo
CTCCTAGAGCGATATA	0	0	0	2911	1168	6.04603	2	VasEndo
CTCCTAGCATCCCATC	0	0	0	8096	2216	4.94071	14	BasalKera
CTCCTAGGTACGCTGC	0	0	0	5357	1854	3.00541	0	SMCs
CTCCTAGTCATCTGTT	0	0	0	9185	2433	2.51497	0	SMCs
CTCCTAGTCATGGTCA	1	0	0	11518	2889	1.48463	0	SMCs
CTCCTAGTCTTGTATC	0	0	0	3063	797	3.85243	17	B lymphos
CTCGAAAAGCGATATA	0	0	0	18005	1566	1.00528	18	MCs
CTCGAAATCAATCACG	0	0	0	4450	1546	13.9326	15	BasalKera
CTCGAAATCCCAAGTA	0	0	0	8157	2136	1.36079	0	SMCs
CTCGAAATCTCGTATT	0	0	0	3883	1224	9.3742	2	VasEndo
CTCGAGGAGCTAACAA	0	0	0	5209	1666	2.22691	0	SMCs
CTCGAGGAGTGTTGAA	0	0	0	1928	605	3.73444	3	NKT
CTCGAGGTCGTTACAG	0	0	0	6111	2054	1.78367	13	Fibro
CTCGAGGTCTCCGGTT	0	0	0	3186	1064	5.33584	17	B lymphos
CTCGGAGCAGGGAGAG	2	0	0	7111	2245	4.17663	2	VasEndo
CTCGGAGTCATTGCCC	0	0	0	4331	874	1.59317	3	NKT
CTCGGAGTCTAACTGG	0	0	0	1054	540	2.94118	0	SMCs
CTCGGGAAGAGACGAA	0	0	0	4649	1397	2.40912	9	Macro
CTCGGGACAACAACCT	29	0	0	6271	1797	4.57662	2	VasEndo
CTCGGGACACTTGGAT	0	1	0	15270	3240	1.27701	0	SMCs
CTCGGGAGTACCTACA	0	0	0	3009	1122	3.48953	3	NKT
CTCGGGAGTCACCCAG	0	0	0	2856	1200	2.66106	0	SMCs
CTCGGGATCTTGCATT	0	0	0	4281	1047	2.47606	17	B lymphos
CTCGTACCAATTCCTT	0	0	0	1106	525	0.180832	20	B lymphos
CTCGTACCACGTTGGC	0	0	0	4087	853	1.95743	3	NKT
CTCGTACGTCTGCAAT	1	0	0	10241	3075	4.2281	2	VasEndo
CTCGTACGTGTGGTTT	2	0	0	2775	890	4.75676	18	MCs
CTCGTACGTTTACTCT	0	0	0	5865	1414	2.6769	18	MCs
CTCGTCAAGAGGTTAT	0	0	0	1688	676	0.177725	10	BasalKera
CTCGTCAAGCTAGGCA	0	0	0	2869	819	3.79923	3	NKT
CTCGTCAAGTGCCATT	0	0	0	8550	2431	2.2807	0	SMCs
CTCGTCACACACCGCA	0	0	0	3985	1350	1.93225	0	SMCs
CTCGTCAGTCAACTGT	0	0	0	6611	2001	3.08577	0	SMCs
CTCTAATAGATCCTGT	1	0	0	2484	896	11.3124	2	VasEndo
CTCTAATAGGAATTAC	0	0	0	11018	2539	1.88782	0	SMCs
CTCTAATCAAGGTTCT	0	0	0	2192	914	0.775547	0	SMCs
CTCTACGGTATTACCG	0	0	0	8882	2599	2.4544	2	VasEndo
CTCTACGGTTCCACAA	1	0	0	21195	3083	3.12338	15	BasalKera
CTCTACGTCCACGACG	0	0	0	5700	1582	1.82456	18	MCs
CTCTACGTCTTATCTG	0	0	0	9991	2699	0.840757	0	SMCs
CTCTGGTAGGCCCTTG	33	0	0	6090	2039	2.06897	2	VasEndo
CTCTGGTGTGGCCCTA	0	0	0	2106	776	2.61159	3	NKT
CTCTGGTTCCGCGTTT	0	0	0	8967	2428	3.10026	0	SMCs
CTCTGGTTCGATGAGG	17	0	0	16822	3208	1.39104	7	Fibro
CTCTGGTTCTGTCAAG	0	0	0	1731	755	0	20	B lymphos
CTGAAACAGTCCCACG	0	0	0	2572	809	12.9471	2	VasEndo
CTGAAACCAATGGTCT	0	0	0	2456	723	3.58306	17	B lymphos
CTGAAACTCAGGCGAA	0	0	0	34886	3654	4.07613	15	BasalKera
CTGAAGTAGCGATCCC	0	1	0	11846	2965	4.50785	0	SMCs
CTGAAGTTCCAGAGGA	0	0	0	2804	730	5.02853	17	B lymphos
CTGAAGTTCGAGGTAG	0	0	0	16758	3563	4.91705	20	B lymphos
CTGATCCAGTACTTGC	0	0	0	9836	2337	2.17568	0	SMCs
CTGATCCCAACACCTA	0	0	0	6674	1822	1.64819	0	SMCs
CTGATCCGTGTGGCTC	0	0	0	12259	2640	6.3382	15	BasalKera
CTGCCTAAGGTTACCT	0	0	0	2561	868	2.34283	3	NKT
CTGCCTACAAATCCGT	0	0	0	26659	4709	2.21689	0	SMCs
CTGCCTACACCACCAG	2	0	0	6427	1773	5.47689	2	VasEndo
CTGCCTAGTATAAACG	0	0	0	4508	887	2.75067	3	NKT
CTGCCTAGTTTGACAC	0	0	0	15997	3429	1.90036	0	SMCs
CTGCCTATCTGTCAAG	0	0	0	12323	3303	3.36769	2	VasEndo
CTGCGGAAGATGGGTC	0	0	0	7240	1181	1.91989	17	B lymphos
CTGCGGACATGCCTAA	0	0	0	10932	2741	2.22283	0	SMCs
CTGCGGACATGGTCAT	0	0	0	3680	891	1.38587	3	NKT
CTGCGGATCGGAATCT	0	0	0	2843	841	2.9898	3	NKT
CTGCTGTAGAAGGTGA	0	0	0	5330	1993	4.42777	0	SMCs
CTGCTGTAGCGCTCCA	1	0	0	10041	2935	2.71885	2	VasEndo
CTGCTGTAGCTTTGGT	0	1	0	6781	1985	2.2858	0	SMCs
CTGCTGTCACTCAGGC	0	0	0	8607	2533	1.37098	0	SMCs
CTGCTGTGTCCGAACC	0	0	0	11580	1187	1.75302	18	MCs
CTGCTGTGTCTACCTC	0	0	0	4589	1658	4.99019	2	VasEndo
CTGGTCTAGACTAGGC	0	0	0	9794	2307	3.44088	0	SMCs
CTGGTCTAGGGCTTCC	0	0	0	5447	1444	7.93097	2	VasEndo
CTGGTCTCATTGAGCT	0	0	0	34677	4740	1.3669	7	Fibro
CTGGTCTGTCAGGACA	0	0	0	2873	833	4.0724	3	NKT
CTGTGCTCAGCCAATT	0	1	0	1648	728	3.03398	0	SMCs
CTGTGCTGTTCACCTC	0	0	0	3389	1075	1.88846	18	MCs
CTGTGCTGTTTGTTTC	0	0	0	1624	620	0.554187	22	BasalKera
CTGTTTAAGCTCTCGG	0	0	0	2243	658	6.06331	17	B lymphos
CTGTTTAGTTATTCTC	0	0	0	11543	3016	8.85385	20	B lymphos
CTGTTTATCCGAATGT	0	0	0	3785	906	8.13738	17	B lymphos
CTTAACTAGAATTGTG	0	0	0	6849	1875	5.12484	2	VasEndo
CTTAACTAGCCAGAAC	0	0	0	3779	965	3.91638	3	NKT
CTTAACTGTTTGGGCC	7	0	0	6202	1951	2.61206	7	Fibro
CTTAACTTCAGGTTCA	0	0	0	6377	2046	1.8504	0	SMCs
CTTAACTTCATCTGCC	0	0	1	1794	630	2.84281	3	NKT
CTTAACTTCTGTCAAG	0	0	0	4393	1463	5.07626	13	Fibro
CTTACCGAGACCGGAT	0	0	0	4363	1141	12.6289	18	MCs
CTTACCGCACCCTATC	0	0	0	5584	1524	2.39971	0	SMCs
CTTACCGTCATAACCG	0	0	0	23876	1839	0.837661	18	MCs
CTTACCGTCCCACTTG	0	0	0	15326	3514	1.68994	0	SMCs
CTTACCGTCGCAGGCT	0	0	0	2852	989	4.45302	3	NKT
CTTACCGTCGGCGCTA	0	0	0	7430	2564	1.61507	0	SMCs
CTTAGGACACCATCCT	0	0	0	5685	1125	2.40985	3	NKT
CTTAGGAGTACCCAAT	0	0	0	4518	1543	2.52324	0	SMCs
CTTAGGAGTAGTACCT	0	0	0	3688	758	2.27766	3	NKT
CTTCTCTAGGTGATAT	0	0	0	3189	1005	3.44936	3	NKT
CTTCTCTCACAAGCCC	0	0	0	9749	2733	2.2669	0	SMCs
CTTCTCTCATCACCCT	0	0	0	5621	959	2.36613	17	B lymphos
CTTCTCTCATGTTGAC	1	0	0	2831	801	4.34475	3	NKT
CTTCTCTTCAGCAACT	0	0	0	3269	1130	4.00734	3	NKT
CTTGGCTCAATGGACG	0	0	0	2353	1047	14.1521	2	VasEndo
CTTGGCTCAGCATGAG	0	0	0	3846	1239	2.93812	18	MCs
CTTGGCTGTGATGTCT	1	0	0	4428	924	2.57453	3	NKT
CTTTGCGCACCAACCG	0	0	0	3370	834	2.07715	3	NKT
CTTTGCGCAGACAAGC	0	0	0	3681	717	3.23282	17	B lymphos
CTTTGCGCAGCCTTGG	0	0	0	5523	1798	1.53902	0	SMCs
CTTTGCGTCGGCGGTT	0	0	0	3796	1338	4.00421	0	SMCs
GAAACTCGTCTCTCTG	0	0	0	12397	2643	3.90417	20	B lymphos
GAAATGAAGGGCATGT	0	0	0	10911	2987	4.20676	2	VasEndo
GAAATGACACAAGACG	1	0	0	15787	3509	2.65408	0	SMCs
GAAATGAGTGATAAAC	0	0	0	3657	790	9.70741	17	B lymphos
GAACATCGTTACGGAG	0	0	0	15426	3389	2.50875	0	SMCs
GAACCTAAGATAGGAG	0	0	0	9596	2470	1.60484	0	SMCs
GAACCTAGTAATCACC	14	0	0	13897	3068	1.86371	7	Fibro
GAACCTAGTCCGCTGA	0	0	0	1447	523	7.80926	3	NKT
GAACCTATCCGCATAA	0	0	0	3208	866	5.23691	3	NKT
GAACGGAAGTAGCGGT	0	0	0	3245	999	3.1433	3	NKT
GAAGCAGCACTCTGTC	0	0	0	2333	747	5.70081	3	NKT
GAAGCAGCAGTTCCCT	0	0	0	5275	1887	2.69194	0	SMCs
GAAGCAGGTCGGCACT	0	0	0	4864	1666	5.20148	0	SMCs
GAATAAGCAAGAAAGG	0	0	0	3967	768	2.74767	3	NKT
GAATGAACAAGCGCTC	0	0	0	2401	830	1.99917	0	SMCs
GAATGAACAGAGTGTG	0	0	0	3661	1113	4.91669	17	B lymphos
GAATGAAGTTTAAGCC	0	0	0	2499	826	4.92197	3	NKT
GAATGAATCAACGAAA	0	0	0	10624	2536	4.10392	2	VasEndo
GACACGCAGAGTCTGG	0	0	0	12936	2914	2.27273	10	BasalKera
GACACGCAGATCCGAG	0	0	0	11122	2311	5.08002	0	SMCs
GACACGCAGCACGCCT	15	0	0	18704	3502	0.898204	7	Fibro
GACACGCCATGGATGG	0	0	0	12160	3366	5.22204	25	VasEndo
GACACGCCATTAGCCA	0	0	0	1848	537	3.13853	17	B lymphos
GACACGCGTCAACATC	1	0	0	20041	2948	2.73938	10	BasalKera
GACACGCGTCCTCTTG	0	1	0	12133	2995	1.93687	0	SMCs
GACACGCGTGCAACGA	0	0	0	1635	540	4.15902	17	B lymphos
GACACGCGTGCGCTTG	0	0	0	3634	804	4.12768	17	B lymphos
GACACGCTCAGAGACG	0	1	0	10752	2859	2.80878	0	SMCs
GACACGCTCTCGTTTA	0	0	0	17661	3950	5.99626	20	B lymphos
GACAGAGCAAGTCTGT	0	0	0	3625	814	4.33103	17	B lymphos
GACAGAGCACTTCGAA	0	0	0	4759	1520	3.86636	2	VasEndo
GACAGAGCAGTTCATG	0	0	0	3883	1434	3.94025	0	SMCs
GACAGAGCATGGTTGT	4	0	0	2846	962	9.80323	7	Fibro
GACAGAGGTCTAGCCG	1	0	0	3944	1135	3.22008	0	SMCs
GACAGAGTCCCGGATG	0	0	0	1750	651	0.4	22	BasalKera
GACCAATCAATGTTGC	0	0	0	2558	744	11.767	12	Fibro
GACCAATGTCAGAAGC	0	0	0	3404	872	3.76028	3	NKT
GACCAATGTCCAGTAT	0	0	0	2242	623	3.03301	17	B lymphos
GACCAATGTGACAAAT	0	0	0	3346	767	3.67603	17	B lymphos
GACGCGTAGACAAAGG	0	0	0	5165	1020	1.89739	3	NKT
GACGCGTAGTGAACAT	2	0	0	9925	2365	2.83123	7	Fibro
GACGCGTAGTGGTCCC	0	0	0	5144	1094	1.76905	17	B lymphos
GACGCGTCAGTGAGTG	0	0	0	3525	899	3.5461	17	B lymphos
GACGCGTTCACATACG	0	0	0	4537	1050	2.42451	3	NKT
GACGCGTTCTTCAACT	0	0	0	4141	941	3.18764	17	B lymphos
GACGTGCAGACATAAC	0	0	0	4137	1389	4.44767	2	VasEndo
GACGTGCAGGACGAAA	0	0	0	1881	722	12.2807	2	VasEndo
GACGTGCCACGGCGTT	0	0	0	11163	3093	1.63039	2	VasEndo
GACGTGCGTACAGTTC	0	0	0	2974	1009	2.89173	17	B lymphos
GACGTTAAGAATTGTG	0	1	0	16287	3489	2.49279	0	SMCs
GACGTTAAGCATCATC	5	0	0	15299	3201	1.09157	7	Fibro
GACGTTAGTACATCCA	0	0	0	1899	834	11.0058	2	VasEndo
GACGTTAGTACCTACA	0	0	0	8133	2112	9.32005	10	BasalKera
GACGTTAGTTAGAACA	0	0	0	2105	727	5.36817	17	B lymphos
GACGTTATCGCCCTTA	0	0	0	11530	2097	1.05811	18	MCs
GACGTTATCGGTGTCG	0	0	0	3428	1153	2.42124	3	NKT
GACTAACAGATTACCC	0	1	0	8747	2437	2.73237	0	SMCs
GACTAACAGCCACGCT	0	0	0	4147	882	1.47094	3	NKT
GACTAACAGCTGTCTA	0	0	0	5025	1312	16	15	BasalKera
GACTAACAGGGTTTCT	0	0	0	10783	2441	2.18863	0	SMCs
GACTAACCAATGGACG	0	0	0	2432	799	3.28947	18	MCs
GACTAACCATCCCATC	0	0	0	2874	854	1.77453	3	NKT
GACTAACTCCTGCTTG	0	0	0	10833	2798	2.57546	2	VasEndo
GACTACAAGAGACTTA	0	0	0	1339	757	10.4556	20	B lymphos
GACTACACACGCGAAA	0	0	0	6660	1869	2.79279	0	SMCs
GACTACAGTACCGCTG	0	0	0	6079	1567	3.32291	3	NKT
GACTACAGTGAAATCA	4	0	0	10487	2675	1.86898	13	Fibro
GACTACAGTTCCACAA	0	0	0	14548	3103	4.1174	0	SMCs
GACTACATCATCACCC	0	0	0	4757	976	1.89195	3	NKT
GACTACATCCAGATCA	0	0	0	2345	665	3.66738	3	NKT
GACTACATCTCGATGA	1	0	0	11193	1314	2.02805	18	MCs
GACTGCGAGTCGTACT	0	0	0	2809	773	11.7124	9	Macro
GACTGCGCACCAGGCT	0	1	0	4951	1587	4.16078	0	SMCs
GACTGCGCATCTACGA	1	0	0	8067	1568	7.45011	7	Fibro
GACTGCGCATGTTCCC	0	0	0	3202	751	2.68582	3	NKT
GACTGCGGTTTGGGCC	0	0	0	7458	1670	9.47975	14	BasalKera
GACTGCGTCTCTAGGA	0	0	0	4331	915	2.1704	17	B lymphos
GAGCAGACACACTGCG	0	0	0	11373	2708	1.52115	0	SMCs
GAGCAGACACGCTTTC	0	0	0	7726	1989	5.48796	2	VasEndo
GAGCAGACAGCGAACA	35	0	0	26985	4249	1.59348	23	LymphEndo
GAGCAGACAGTTCCCT	0	0	0	3331	807	2.2816	17	B lymphos
GAGCAGACATGTCCTC	0	0	0	5082	1507	2.3416	3	NKT
GAGCAGATCGCAGGCT	0	0	0	5389	1706	5.36278	2	VasEndo
GAGGTGAAGGAGTCTG	0	0	0	1653	676	13.6721	0	SMCs
GAGGTGACACGTCAGC	0	0	0	7827	1739	2.70857	9	Macro
GAGGTGACAGATGAGC	0	0	0	8041	2105	4.83771	2	VasEndo
GAGGTGAGTTAAGTAG	0	0	0	3166	1064	5.21162	0	SMCs
GAGGTGATCACGAAGG	0	0	0	16712	3543	12.2906	20	B lymphos
GAGGTGATCAGAAATG	0	0	0	1480	561	14.7973	18	MCs
GAGGTGATCCTTGACC	0	0	0	13499	1199	0.859323	18	MCs
GAGTCCGAGAGTACCG	0	0	0	4176	902	1.72414	3	NKT
GAGTCCGAGGGTGTGT	0	0	0	3491	804	8.73675	17	B lymphos
GAGTCCGAGTACGCCC	0	0	0	3167	871	3.15756	3	NKT
GAGTCCGCACTTGGAT	4	0	0	14445	2780	1.15611	7	Fibro
GAGTCCGCAGTAACGG	4	0	0	14426	3270	2.53015	23	LymphEndo
GAGTCCGTCATCATTC	0	0	0	6294	1717	2.49444	0	SMCs
GAGTCCGTCCTTTACA	0	0	0	10999	2241	1.66379	18	MCs
GATCAGTAGCCGTCGT	1	0	0	10877	2363	10.8118	14	BasalKera
GATCAGTAGGATTCGG	0	0	0	1936	794	14.4628	0	SMCs
GATCAGTCATCCCATC	0	0	0	22970	2071	0.6835	18	MCs
GATCAGTGTCGAGATG	3	0	0	8221	1840	4.71962	7	Fibro
GATCAGTGTCTTCGTC	1	0	0	20344	3868	2.58553	7	Fibro
GATCAGTGTGATAAGT	0	0	0	5628	1547	3.00284	14	BasalKera
GATCAGTTCAGGATCT	0	0	0	7299	2177	2.6442	2	VasEndo
GATCAGTTCGGTCTAA	0	0	0	5284	1513	8.57305	2	VasEndo
GATCAGTTCGTAGATC	0	0	0	2817	883	4.04686	3	NKT
GATCGATAGGCCGAAT	0	0	0	6238	1901	1.73132	0	SMCs
GATCGATCAGATCTGT	0	0	0	6760	1822	2.92899	0	SMCs
GATCGATGTTCGTGAT	0	0	0	13559	2760	4.16697	10	BasalKera
GATCGATTCTTCATGT	0	0	0	8134	2252	2.77846	0	SMCs
GATCGCGAGCTGAAAT	0	0	0	2216	998	7.12996	2	VasEndo
GATCGCGAGGGTTCCC	4	0	0	6688	1738	3.54366	7	Fibro
GATCGCGCAACACGCC	0	0	0	4097	808	2.02587	17	B lymphos
GATCGCGGTCGGATCC	0	0	0	2342	654	1.92143	3	NKT
GATCGCGGTGAGGGAG	0	0	0	3230	849	1.48607	17	B lymphos
GATCGCGTCACGCATA	0	0	0	3946	965	3.47187	3	NKT
GATCGTAAGTCAATAG	0	0	0	4516	1744	3.72011	0	SMCs
GATCGTAAGTCGATAA	0	0	0	6111	1536	6.49648	0	SMCs
GATCGTATCTACCTGC	0	0	0	7091	981	1.91792	18	MCs
GATCGTATCTTGGGTA	0	0	0	1830	806	3.44262	3	NKT
GATCTAGAGCGATAGC	0	0	0	2375	656	0.968421	17	B lymphos
GATCTAGAGTACGCCC	0	0	0	14298	2363	1.63659	9	Macro
GATCTAGCATCCCATC	0	0	0	4613	1074	1.06222	3	NKT
GATCTAGCATTCACTT	0	0	0	12936	3056	1.26778	0	SMCs
GATCTAGGTAGCCTAT	2	0	0	19790	3504	1.14199	7	Fibro
GATGAAACAGCCAGAA	0	0	0	2681	880	4.47594	3	NKT
GATGAGGTCTGGTGTA	0	0	0	3306	788	3.0853	3	NKT
GATGCTAAGAGCCCAA	0	0	0	21423	1504	0.872894	18	MCs
GATGCTAAGGCTATCT	0	0	0	8596	2428	7.49186	15	BasalKera
GATGCTACACACCGCA	0	0	0	2904	670	5.2686	17	B lymphos
GATGCTAGTACATGTC	0	0	0	2823	1068	2.1254	0	SMCs
GATGCTAGTAGTGAAT	0	0	0	14975	3142	3.49917	0	SMCs
GATTCAGAGGTGCACA	0	0	0	12812	2637	3.74649	10	BasalKera
GATTCAGCAGCTATTG	0	1	0	8718	2354	2.11058	0	SMCs
GATTCAGCATATGGTC	1	0	0	13229	3286	1.05072	0	SMCs
GATTCAGGTTTGGCGC	0	0	0	14112	2071	8.36168	15	BasalKera
GCAAACTCATTAGGCT	0	0	0	2539	658	7.6408	18	MCs
GCAAACTGTCGATTGT	0	0	0	3417	955	11.2087	2	VasEndo
GCAATCAAGCTCTCGG	0	0	0	3670	1198	2.6158	7	Fibro
GCAATCATCTTGAGGT	0	0	0	8784	1628	2.43625	3	NKT
GCAATCATCTTGCAAG	0	1	0	19827	3750	1.09447	0	SMCs
GCACATAAGTCAAGCG	1	0	0	5252	1628	6.89261	23	LymphEndo
GCACATACAGTAAGAT	0	0	0	9496	2503	1.885	0	SMCs
GCACATAGTCAAGCGA	0	0	0	12215	3014	3.0045	0	SMCs
GCACATAGTCACTTCC	0	0	0	3687	1056	3.30892	3	NKT
GCACATAGTGCGCTTG	0	1	0	11618	2837	2.4617	0	SMCs
GCACTCTAGCTAGTTC	1	0	0	1875	603	4.58667	3	NKT
GCACTCTAGTCGAGTG	0	0	0	3131	884	3.99233	3	NKT
GCACTCTGTATATGAG	0	0	0	4658	1342	3.13439	3	NKT
GCACTCTGTTGGACCC	0	0	0	6806	2206	1.96885	0	SMCs
GCACTCTTCGAATGCT	0	0	1	2143	620	4.993	3	NKT
GCAGCCACAATAGCAA	0	0	0	2729	724	2.45511	3	NKT
GCAGCCACAGGCAGTA	0	1	0	16503	3422	1.69666	0	SMCs
GCAGCCAGTGACAAAT	0	0	0	6539	1783	2.18688	18	MCs
GCAGCCATCAGGCAAG	0	0	0	17420	3700	2.876	21	SMCs
GCAGCCATCGGCCGAT	0	0	0	1750	672	12.9714	2	VasEndo
GCAGCCATCTTGACGA	0	0	0	3754	1012	7.51199	0	SMCs
GCAGTTAGTGAGTATA	0	0	0	4864	1557	3.63898	0	SMCs
GCAGTTAGTTGTACAC	0	0	0	9195	2681	3.83904	13	Fibro
GCATACACACTAAGTC	0	0	0	8357	2085	4.23597	2	VasEndo
GCATACACAGCCAGAA	0	0	0	13667	1943	2.75115	9	Macro
GCATGATCAGGACCCT	1	0	0	2096	600	7.01336	17	B lymphos
GCATGATCATTGCGGC	0	0	0	36870	3292	2.02333	15	BasalKera
GCATGATGTCATTAGC	0	0	0	8786	2450	7.22741	0	SMCs
GCATGCGAGTAGTGCG	1	0	0	3130	1323	7.15655	2	VasEndo
GCATGCGCAGCTATTG	0	0	0	3565	855	2.74895	17	B lymphos
GCATGCGTCCAGAGGA	0	0	0	4153	844	2.38382	3	NKT
GCATGCGTCTTGCCGT	0	0	0	2535	905	3.86588	3	NKT
GCATGTAAGCCACGTC	0	0	1	8809	2467	1.61199	0	SMCs
GCATGTAAGTGCCATT	0	0	0	3664	1208	2.5655	0	SMCs
GCATGTACACCCATGG	0	0	0	17736	3687	1.90573	0	SMCs
GCATGTATCACTCCTG	0	0	0	3186	953	9.76146	2	VasEndo
GCATGTATCGTACCGG	0	0	0	5715	1456	2.44969	14	BasalKera
GCCAAATAGTAGGCCA	0	0	0	12330	2980	3.2279	0	SMCs
GCCAAATCAAGCCATT	0	0	0	10151	1664	2.83716	9	Macro
GCCTCTAAGGTGTGGT	0	0	0	4970	1302	3.1992	3	NKT
GCCTCTACACCATCCT	0	0	0	4348	1147	3.31187	17	B lymphos
GCCTCTACACTTAAGC	0	0	0	8829	2446	5.22143	10	BasalKera
GCCTCTACATCCAACA	0	0	0	39622	4200	2.57685	15	BasalKera
GCCTCTAGTAGCAAAT	0	0	1	2227	712	2.33498	3	NKT
GCCTCTAGTAGGAGTC	1	0	0	3082	1156	6.97599	2	VasEndo
GCCTCTAGTGCACGAA	0	0	0	3573	1167	2.37895	18	MCs
GCCTCTAGTTCCACGG	0	0	0	9367	2368	1.17434	0	SMCs
GCCTCTATCTTACCGC	0	0	0	23651	1924	0.536975	18	MCs
GCGACCAAGTCCATAC	0	0	0	10983	2878	2.06683	0	SMCs
GCGACCAAGTGGTAGC	0	0	0	3140	1058	3.34395	18	MCs
GCGACCACAACAACCT	20	0	0	15039	3236	1.32988	7	Fibro
GCGACCACAACTTGAC	0	0	0	14046	3289	1.98633	0	SMCs
GCGAGAAAGAACTCGG	0	0	0	2586	803	6.99923	9	Macro
GCGAGAATCACGAAGG	0	0	0	3655	947	2.2435	3	NKT
GCGCAACCACCGAATT	0	0	0	10265	2404	0.876766	7	Fibro
GCGCAACGTCAAACTC	0	0	0	12403	2517	1.7012	14	BasalKera
GCGCAACTCAAAGTAG	0	0	0	3623	1231	10.3229	2	VasEndo
GCGCAGTAGATCCCGC	0	0	0	10124	2613	1.30383	0	SMCs
GCGCAGTAGATCCGAG	0	0	0	15715	1674	0.687241	18	MCs
GCGCAGTAGATGAGAG	0	1	0	10042	2417	1.79247	0	SMCs
GCGCAGTAGCTTATCG	0	0	0	44718	4991	2.38383	15	BasalKera
GCGCAGTAGTCCAGGA	0	0	0	13692	2920	3.08209	0	SMCs
GCGCAGTCACTGAAGG	0	0	0	7876	2126	1.38395	0	SMCs
GCGCAGTGTGTGAAAT	0	0	0	9395	995	0.61735	18	MCs
GCGCAGTGTTCGGGCT	0	0	0	1942	718	5.66426	18	MCs
GCGCAGTTCACTATTC	3	0	0	5882	1854	7.44645	2	VasEndo
GCGCAGTTCATTTGGG	0	0	0	2789	729	4.01578	17	B lymphos
GCGCCAACAAGTTGTC	0	1	0	12726	3236	1.83876	21	SMCs
GCGCCAACACGCATCG	0	0	0	11580	2639	5.25907	20	B lymphos
GCGCCAAGTAAGAGGA	0	0	0	7389	2174	2.26012	7	Fibro
GCGCGATAGAACTGTA	0	0	0	1784	928	11.6592	0	SMCs
GCGCGATAGACACTAA	0	0	0	3048	835	3.74016	17	B lymphos
GCGCGATAGACCGGAT	0	0	0	19058	4115	2.07787	0	SMCs
GCGCGATCAAGTTCTG	0	0	0	2873	1078	2.15802	0	SMCs
GCGCGATGTTCAGACT	0	1	0	7585	2080	9.84838	0	SMCs
GCGCGATTCAACACAC	0	0	0	6368	1848	1.68028	0	SMCs
GCGGGTTAGCAGCCTC	0	0	0	8288	2675	6.79295	21	SMCs
GCGGGTTAGCGCCTCA	0	0	0	14499	3317	2.47603	0	SMCs
GCGGGTTTCAACGGCC	0	0	0	1929	948	1.76257	2	VasEndo
GCTCCTATCAACACTG	0	0	0	3483	891	2.55527	3	NKT
GCTCTGTCACAGATTC	0	0	0	3407	793	3.55151	3	NKT
GCTCTGTCACAGTCGC	0	0	0	11832	2579	2.76369	10	BasalKera
GCTCTGTCAGCATGAG	0	0	0	2856	699	1.61064	3	NKT
GCTCTGTCAGGACCCT	0	0	0	6806	2048	1.71907	21	SMCs
GCTGCAGAGTAGCGGT	0	0	0	14808	3195	2.34333	0	SMCs
GCTGCAGGTGCGGTAA	0	0	0	2399	761	2.29262	17	B lymphos
GCTGCGAGTATATGGA	0	0	0	6846	1728	3.59334	14	BasalKera
GCTGCGAGTCATCGGC	0	0	0	11153	2721	1.14767	0	SMCs
GCTGCGATCAACGAAA	0	0	0	2981	790	5.40087	17	B lymphos
GCTGCTTAGAATTCCC	0	0	0	2842	1060	12.6671	4	SMCs
GCTGCTTAGACCGGAT	0	0	0	4501	1804	6.48745	2	VasEndo
GCTGCTTAGGCAAAGA	0	3	0	9020	2400	5.49889	0	SMCs
GCTGCTTTCGTCGTTC	0	0	0	5492	1647	4.51566	0	SMCs
GCTGGGTAGCTGAACG	0	0	0	3137	1125	3.09213	0	SMCs
GCTGGGTCAAAGCAAT	0	0	0	4804	1551	2.95587	18	MCs
GCTGGGTCAGAAGCAC	0	0	0	2988	926	2.3427	3	NKT
GCTGGGTGTTACCGAT	0	1	0	16152	3052	2.68078	0	SMCs
GCTGGGTTCGCTAGCG	2	0	0	4416	1116	2.76268	3	NKT
GCTTCCAAGCTGCGAA	0	0	0	2191	700	8.53492	3	NKT
GCTTCCAAGGCTAGAC	2	0	0	3535	1099	3.30976	0	SMCs
GCTTCCAAGGTGATAT	0	0	0	3326	921	3.27721	3	NKT
GCTTCCACAATACGCT	2	0	0	2464	1005	1.58279	0	SMCs
GCTTCCACACGTCTCT	0	0	0	5037	1437	6.07504	2	VasEndo
GCTTGAAAGTGTCCCG	0	0	0	2396	718	5.3005	17	B lymphos
GCTTGAACAGTCCTTC	0	0	0	13400	2222	4.08209	15	BasalKera
GCTTGAACATCGGACC	2	0	0	5399	1766	6.03816	13	Fibro
GCTTGAATCACGGTTA	0	0	0	4937	1443	3.09905	0	SMCs
GCTTGAATCAGAGACG	0	0	0	3320	1074	3.31325	3	NKT
GCTTGAATCATAACCG	0	0	0	3401	861	4.38106	17	B lymphos
GCTTGAATCATAGCAC	0	0	0	7675	1843	1.88925	0	SMCs
GGAAAGCTCCTTTCTC	0	0	0	3896	1418	8.11088	2	VasEndo
GGAAAGCTCTCTAAGG	0	0	0	3556	979	3.26209	3	NKT
GGAACTTAGTCCCACG	0	0	0	2937	746	1.9748	3	NKT
GGAACTTCAAAGCGGT	2	0	0	9186	2346	1.54583	7	Fibro
GGAACTTCATGGGACA	0	0	0	4977	1512	2.14989	2	VasEndo
GGAACTTGTACTTCTT	0	0	0	3235	857	3.74034	17	B lymphos
GGAACTTGTAGCGTGA	0	0	0	7175	2247	2.50871	0	SMCs
GGAACTTTCCACGTGG	0	0	0	5694	1075	1.26449	3	NKT
GGAACTTTCCGCATAA	0	0	0	1872	698	1.12179	0	SMCs
GGAATAAGTCCGACGT	0	2	0	5593	1767	4.75594	0	SMCs
GGAATAATCATTGCGA	0	0	0	16942	2809	2.45544	10	BasalKera
GGACAGAAGACGCACA	0	0	0	2141	778	5.37132	3	NKT
GGACAGAAGGACACCA	0	0	0	7129	2168	8.7109	20	B lymphos
GGACAGAAGGGAGTAA	0	0	0	23196	3637	13.0971	8	DiffKera
GGACAGAAGTACGTTC	0	1	0	7160	2229	1.07542	0	SMCs
GGACAGAGTAATCGTC	0	0	0	3751	935	10.2373	17	B lymphos
GGACAGATCCGCGCAA	0	0	0	15152	3278	1.08237	7	Fibro
GGACATTCACCATGTA	0	0	0	2359	918	3.05214	0	SMCs
GGACATTTCTTGCATT	0	0	0	24679	2340	0.980591	3	NKT
GGACGTCAGTACGCGA	0	0	0	9991	2419	1.62146	0	SMCs
GGACGTCGTGCCTTGG	0	1	0	9298	2421	3.35556	0	SMCs
GGAGCAAAGCGATTCT	0	0	0	2414	672	3.10688	17	B lymphos
GGAGCAACAAGAAAGG	0	0	0	2449	734	4.85913	17	B lymphos
GGAGCAACAGTAACGG	0	0	0	3813	1516	1.3113	0	SMCs
GGAGCAATCCATGCTC	6	0	0	7674	2201	3.10138	2	VasEndo
GGAGCAATCTACCTGC	0	0	0	3023	895	13.9266	10	BasalKera
GGATGTTAGTTATCGC	0	0	0	27645	4619	5.75149	22	BasalKera
GGATGTTCAAGCTGAG	0	0	0	7969	1915	6.24922	0	SMCs
GGATGTTCAGTCCTTC	0	0	0	7943	2323	2.19061	2	VasEndo
GGATGTTGTCATATCG	0	0	0	8930	2494	7.55879	20	B lymphos
GGATGTTTCGTTACGA	0	0	0	11060	2687	5.28029	0	SMCs
GGATTACCACGAAGCA	0	0	0	15617	1414	0.76199	18	MCs
GGATTACGTTAAAGTG	0	0	0	4061	861	4.30928	17	B lymphos
GGATTACTCGTTGACA	0	0	0	3177	954	1.41643	3	NKT
GGCAATTCAAGCGCTC	0	0	0	15310	1354	0.920967	18	MCs
GGCAATTCACAGATTC	0	0	0	11790	2666	2.095	0	SMCs
GGCAATTCACTTAAGC	3	0	0	6513	1690	2.48733	0	SMCs
GGCAATTCATCTGGTA	0	0	0	7010	1501	3.06705	9	Macro
GGCCGATAGCACCGCT	0	0	0	16184	1530	1.95255	18	MCs
GGCCGATAGTACATGA	0	0	0	4319	900	2.73211	3	NKT
GGCGACTCAGGAATCG	0	0	0	2381	688	3.86392	17	B lymphos
GGCGACTGTGACAAAT	1	1	0	13209	3269	2.52101	0	SMCs
GGCGTGTAGCCGATTT	0	0	0	3844	802	2.8616	3	NKT
GGCGTGTAGCGATGAC	2	0	0	4176	1364	6.63314	2	VasEndo
GGCGTGTGTAAACCTC	0	0	0	12016	2981	1.7227	0	SMCs
GGCGTGTGTGTGACGA	3	0	0	8276	2334	4.65201	23	LymphEndo
GGCGTGTTCAGCTGGC	0	0	0	10961	2639	1.61482	0	SMCs
GGCGTGTTCATCTGCC	0	0	0	10299	2911	3.32071	0	SMCs
GGCGTGTTCGCTGATA	0	0	0	1960	586	3.97959	17	B lymphos
GGCGTGTTCGTCGTTC	0	0	0	2825	714	1.48673	3	NKT
GGCTCGAAGAGGGCTT	0	0	0	5725	1436	2.89956	18	MCs
GGCTCGAAGGTAAACT	0	0	0	13556	2342	5.96784	10	BasalKera
GGCTCGAAGTATTGGA	0	0	0	7350	2266	2	0	SMCs
GGCTCGACAACTGCGC	0	0	0	1709	580	1.87244	17	B lymphos
GGCTCGACAGTGGGAT	3	0	0	4102	1497	6.50902	2	VasEndo
GGCTCGAGTCAGGACA	0	0	0	1850	803	13.9459	11	Macro
GGCTCGAGTGTGACCC	0	0	0	4117	1554	4.34783	2	VasEndo
GGCTCGATCATGTCTT	0	0	0	8069	1103	0.879911	18	MCs
GGCTCGATCCTGTACC	0	0	0	4364	1029	2.61228	17	B lymphos
GGCTGGTAGCCCAACC	0	0	0	10347	2678	2.32918	7	Fibro
GGCTGGTCAGGGATTG	0	0	0	1653	693	3.87175	0	SMCs
GGCTGGTCATGCTAGT	0	0	0	6942	2008	6.07894	10	BasalKera
GGCTGGTGTGCTCTTC	0	0	0	1957	640	3.8835	17	B lymphos
GGCTGGTTCTTACCTA	12	0	0	4837	1512	7.79409	2	VasEndo
GGGAATGAGACAAAGG	0	0	0	1367	575	3.7308	3	NKT
GGGAATGGTAGCACGA	0	0	0	12623	2043	1.20415	18	MCs
GGGAATGTCAGCATGT	0	0	0	2360	821	3.05085	3	NKT
GGGACCTAGGGATGGG	0	0	0	8941	2610	5.01063	22	BasalKera
GGGACCTCAACGCACC	0	0	0	17106	3592	1.78885	0	SMCs
GGGACCTCATGACGGA	0	0	0	31240	3475	3.19782	15	BasalKera
GGGACCTTCTAGAGTC	0	0	0	5417	719	3.48902	18	MCs
GGGAGATGTATTACCG	0	0	0	20518	3339	3.67482	15	BasalKera
GGGAGATGTGGGTCAA	0	0	0	3691	1173	14.0612	0	SMCs
GGGAGATTCAACACAC	0	0	0	2189	776	3.10644	3	NKT
GGGAGATTCGATGAGG	0	0	0	7363	1994	3.0694	6	SMCs
GGGAGATTCGCCCTTA	0	0	0	4440	1016	2.20721	3	NKT
GGGATGAAGACCCACC	1	0	0	17806	3841	2.99337	2	VasEndo
GGGATGAAGATGTGGC	0	0	0	10707	2678	4.39899	13	Fibro
GGGATGAAGGAATTAC	0	1	0	21367	4043	2.50386	0	SMCs
GGGATGAAGGTGCACA	0	0	0	19524	3168	2.57632	15	BasalKera
GGGATGACAAGGTTCT	0	0	0	18561	3065	4.68725	10	BasalKera
GGGATGACACATGGGA	22	0	0	9511	2520	4.44748	7	Fibro
GGGATGACACGAGGTA	0	0	0	5435	1904	5.17019	2	VasEndo
GGGATGATCCGATATG	1	0	1	12114	2855	2.14628	0	SMCs
GGGATGATCTCCTATA	0	0	0	9065	1862	1.5444	9	Macro
GGGCACTAGAACTCGG	0	0	0	3182	1185	6.72533	15	BasalKera
GGGCACTAGAGTCGGT	0	0	0	6577	1798	6.44671	0	SMCs
GGGCACTAGTACGCCC	0	0	0	15580	3584	1.8742	2	VasEndo
GGGCACTCACGCCAGT	0	0	0	4117	1104	5.12509	18	MCs
GGGCACTGTACTTCTT	3	0	0	12732	2881	1.04461	7	Fibro
GGGCACTGTCTTGATG	0	0	0	2961	1272	3.34347	2	VasEndo
GGGCACTTCAAACCAC	0	0	1	7829	2063	7.85541	15	BasalKera
GGGCACTTCATTATCC	0	0	0	7198	1189	6.09892	17	B lymphos
GGGCACTTCCCAAGAT	0	0	0	3436	821	4.97672	3	NKT
GGGCATCGTAAGAGAG	0	0	0	12180	2640	4.69622	17	B lymphos
GGGTCTGAGGTCGGAT	0	0	0	3732	817	2.78671	17	B lymphos
GGGTCTGAGTATGACA	0	0	0	13240	3049	2.41692	0	SMCs
GGGTCTGCAAGTCTGT	0	0	0	1988	621	5.5332	3	NKT
GGGTCTGCATCCTTGC	0	0	0	2150	1055	6.27907	2	VasEndo
GGGTCTGTCGGCGGTT	0	0	0	6744	1976	1.83867	0	SMCs
GGGTCTGTCTTCGAGA	0	0	0	3639	918	4.09453	17	B lymphos
GGGTTGCAGAGTGAGA	1	0	0	5277	620	1.17491	18	MCs
GGGTTGCAGCTGCCCA	0	0	0	5170	1553	6.90522	0	SMCs
GGGTTGCCAATGGTCT	0	0	0	1904	503	12.9202	18	MCs
GGGTTGCCAGCTATTG	0	0	0	7751	2198	2.41259	0	SMCs
GGGTTGCGTCCGTGAC	1	0	0	2522	755	1.66534	3	NKT
GGGTTGCTCCGGCACA	0	0	0	16290	1439	1.2523	18	MCs
GGGTTGCTCGCAAGCC	0	0	0	39322	4489	3.68496	15	BasalKera
GGTATTGAGCTAGTTC	0	0	0	3533	1562	3.25502	0	SMCs
GGTATTGCATGGTCTA	0	0	0	3113	825	5.13974	17	B lymphos
GGTGAAGGTCTACCTC	0	0	0	1501	687	10.4597	2	VasEndo
GGTGAAGGTGTGAAAT	0	0	0	3514	1013	7.74047	2	VasEndo
GGTGAAGTCGTGGGAA	0	0	0	11902	2178	2.52899	9	Macro
GGTGCGTGTGATGCCC	0	0	0	8396	2615	3.71606	0	SMCs
GGTGCGTTCAAAGTAG	0	0	0	12746	1306	1.29452	18	MCs
GGTGCGTTCATTGCGA	0	0	0	6357	1994	1.84049	0	SMCs
GGTGCGTTCCCAGGTG	0	0	0	17617	1477	0.987682	18	MCs
GGTGCGTTCGGTCTAA	0	0	0	2304	607	8.28993	17	B lymphos
GGTGCGTTCTTGTTTG	22	0	0	6861	1968	3.71666	2	VasEndo
GGTGTTATCGGTCCGA	0	0	0	3536	906	4.0724	17	B lymphos
GTAACGTAGAGCCCAA	0	0	0	1487	650	3.63147	3	NKT
GTAACGTAGGAATGGA	0	0	0	18385	3107	5.05303	15	BasalKera
GTAACGTAGGCCATAG	0	0	0	5862	1402	1.99591	3	NKT
GTAACGTCAACAACCT	0	0	1	18579	3817	5.39857	20	B lymphos
GTAACGTCAGGCAGTA	0	0	0	2546	890	3.88845	3	NKT
GTAACGTGTAAATACG	1	0	0	5159	1212	8.68385	2	VasEndo
GTAACGTGTCTTCAAG	0	0	1	17955	2932	6.76135	10	BasalKera
GTAACGTTCACCAGGC	0	0	0	2120	534	0.235849	2	VasEndo
GTAACGTTCACGGTTA	0	0	0	3799	751	3.02711	3	NKT
GTAACTGAGGACAGCT	0	0	0	2589	1023	4.05562	2	VasEndo
GTAACTGGTACAAGTA	0	0	0	6253	2206	4.52583	2	VasEndo
GTAACTGGTACCGTAT	0	0	0	27631	3562	2.48634	10	BasalKera
GTACGTACAAAGAATC	0	0	0	13192	3031	3.53244	7	Fibro
GTACGTACAGACTCGC	0	0	0	4995	931	2.26226	3	NKT
GTACGTACATTCTCAT	0	0	0	3297	1038	4.21595	3	NKT
GTACGTAGTAGAAGGA	0	0	0	2544	919	2.12264	3	NKT
GTACGTAGTAGCTGCC	0	0	0	1445	535	2.83737	3	NKT
GTACGTAGTAGGGACT	0	0	0	3278	1214	3.38621	0	SMCs
GTACGTAGTGAGGGTT	1	0	0	19500	3581	4.62051	14	BasalKera
GTACGTAGTGATGCCC	0	0	0	6595	1922	2.5019	0	SMCs
GTACGTATCTGCTGTC	0	0	0	2615	718	3.13576	3	NKT
GTACGTATCTGTGCAA	0	0	0	2943	831	4.5192	3	NKT
GTACTCCAGCTAGTTC	1	0	0	7999	2312	0.775097	0	SMCs
GTACTCCGTCGGGTCT	0	0	0	2883	744	1.14464	17	B lymphos
GTACTCCTCCCAAGAT	0	0	0	5739	1278	2.64855	3	NKT
GTACTTTAGACAGACC	0	0	0	3461	1295	5.86536	2	VasEndo
GTACTTTGTAGCGCTC	0	0	0	4066	982	3.98426	17	B lymphos
GTACTTTGTTCCAACA	0	0	0	9423	2219	1.81471	0	SMCs
GTAGGCCCATCAGTCA	0	0	0	2536	1037	11.0804	2	VasEndo
GTAGGCCCATCGGAAG	0	0	0	5141	1501	3.9292	18	MCs
GTAGGCCTCGTAGATC	1	0	0	5762	1638	5.67511	7	Fibro
GTAGTCAAGCAGCCTC	0	0	0	4490	1099	2.58352	3	NKT
GTAGTCAAGCTCCTCT	0	1	0	7335	2135	2.56305	0	SMCs
GTAGTCAAGCTTATCG	0	0	0	3026	1132	14.2763	0	SMCs
GTAGTCACAGCCTATA	3	0	0	2668	1034	3.26087	0	SMCs
GTAGTCACAGCTCCGA	0	0	0	4387	1096	3.10007	3	NKT
GTATCTTAGACTTTCG	0	0	0	2025	796	3.40741	0	SMCs
GTATCTTGTGGTACAG	0	0	0	13907	1096	1.97023	18	MCs
GTATCTTGTTCGCTAA	0	0	0	1938	689	4.95356	3	NKT
GTATCTTGTTGGTTTG	0	0	0	3576	1271	5.06152	2	VasEndo
GTATCTTTCTACGAGT	0	0	0	3422	1326	3.7405	0	SMCs
GTATTCTAGGTAGCCA	0	0	0	3261	1025	7.88102	0	SMCs
GTATTCTCAGGATCGA	0	0	0	7967	942	1.87021	18	MCs
GTATTCTGTCTAGAGG	0	0	0	4356	1429	4.61433	2	VasEndo
GTATTCTGTTAAGACA	2	0	0	4928	1431	9.31412	2	VasEndo
GTCAAGTAGTCGCCGT	0	0	0	11429	2555	1.84618	7	Fibro
GTCAAGTCATGTCTCC	3	0	0	7805	2372	1.93466	2	VasEndo
GTCAAGTGTCCAGTGC	0	0	0	2005	703	11.3716	0	SMCs
GTCAAGTGTGTGAATA	0	0	0	9713	2536	2.10028	0	SMCs
GTCAAGTGTTGGACCC	4	0	0	1751	848	16.3906	22	BasalKera
GTCAAGTTCATTCACT	0	0	0	3821	1662	6.30725	2	VasEndo
GTCACAAAGCGGCTTC	0	0	0	2555	1033	0	2	VasEndo
GTCACAAGTCTGCGGT	0	0	0	3270	958	5.84098	2	VasEndo
GTCACAAGTTTGACTG	0	0	0	4987	1049	2.08542	3	NKT
GTCACAATCCAAACAC	0	0	0	11247	2813	4.12554	10	BasalKera
GTCACAATCGTATCAG	0	0	0	3622	1124	2.7333	3	NKT
GTCACAATCTACTCAT	1	0	0	3223	1101	2.35805	0	SMCs
GTCACGGCATACCATG	0	0	0	4737	1778	5.04539	2	VasEndo
GTCACGGCATCATCCC	0	0	0	2486	757	7.8037	17	B lymphos
GTCACGGGTTGAGTTC	0	0	0	3634	888	3.082	3	NKT
GTCATTTAGAAGGCCT	0	0	0	3235	761	4.82226	17	B lymphos
GTCATTTAGCAGGTCA	0	0	0	11857	2931	1.6699	0	SMCs
GTCATTTAGCTAGTCT	0	0	0	1907	585	1.94022	3	NKT
GTCATTTCAATACGCT	0	0	0	2058	637	5.97668	18	MCs
GTCATTTGTCTCACCT	0	0	0	8013	2040	2.22139	0	SMCs
GTCATTTGTCTCCCTA	2	0	0	10166	2544	0.934488	7	Fibro
GTCATTTGTGAAAGAG	0	0	0	2054	857	10.4674	0	SMCs
GTCCTCAAGCTGATAA	0	0	0	2715	1075	7.25599	0	SMCs
GTCCTCAAGTACGTAA	0	0	0	1964	730	5.80448	3	NKT
GTCCTCAAGTCACGCC	0	0	0	2769	714	2.41965	17	B lymphos
GTCCTCACAAAGGAAG	0	0	0	13548	2990	3.55772	14	BasalKera
GTCCTCACACACGCTG	0	0	0	4850	1007	6.12371	17	B lymphos
GTCCTCAGTCGCTTCT	0	0	0	3962	900	2.82686	3	NKT
GTCGGGTAGACAATAC	6	0	0	10964	2472	1.6691	23	LymphEndo
GTCGGGTAGTGGTAGC	0	0	0	15287	3210	1.89704	0	SMCs
GTCGGGTCAAGTTAAG	0	0	0	5639	1700	2.03937	3	NKT
GTCGGGTGTAATAGCA	0	0	1	10162	2711	1.03326	0	SMCs
GTCGGGTGTCTGATCA	0	0	0	3537	846	2.2618	17	B lymphos
GTCGGGTGTGTGAATA	0	0	0	4019	1518	2.09007	0	SMCs
GTCGGGTGTTAAAGTG	0	0	0	7992	2120	2.61512	0	SMCs
GTCGGGTTCACTGGGC	0	0	0	1762	716	6.46992	18	MCs
GTCTCGTAGTAGATGT	0	1	0	15093	3285	1.31849	0	SMCs
GTCTCGTGTCTCTCGT	0	0	0	8880	2290	1.47523	0	SMCs
GTCTTCGCAGACAGGT	0	0	0	3301	676	2.36292	18	MCs
GTCTTCGCATAGAAAC	0	0	0	8691	2221	3.12967	0	SMCs
GTCTTCGTCGTGGACC	0	0	0	6765	2091	4.25721	2	VasEndo
GTGAAGGAGCCCAGCT	0	0	0	2786	1085	2.47667	3	NKT
GTGAAGGCAAGTTGTC	0	0	0	1677	605	3.51819	3	NKT
GTGAAGGCAATGGAAT	0	0	0	3079	683	2.95551	17	B lymphos
GTGAAGGTCACAATGC	0	0	0	28965	4754	2.53064	0	SMCs
GTGAAGGTCACGCATA	0	0	0	2614	869	1.33894	0	SMCs
GTGAAGGTCGTTTATC	6	0	0	5910	1723	5.34687	2	VasEndo
GTGCAGCAGGCCATAG	0	0	0	9565	2310	1.81913	0	SMCs
GTGCAGCGTAAACCTC	0	0	0	5461	1680	3.7722	0	SMCs
GTGCAGCTCATGCAAC	0	0	0	10234	2755	3.41997	2	VasEndo
GTGCAGCTCCGGCACA	0	0	0	4485	970	3.41137	3	NKT
GTGCAGCTCTCTAGGA	0	0	0	7574	1763	4.55506	14	BasalKera
GTGCATAAGAACAATC	4	0	0	17234	2488	1.70013	9	Macro
GTGCATAAGATCTGAA	5	0	0	19347	3583	2.23807	7	Fibro
GTGCATACAAAGTCAA	0	0	0	13283	3129	2.43921	2	VasEndo
GTGCATACAGCCACCA	0	0	0	6306	1790	4.4085	2	VasEndo
GTGCATACAGCCAGAA	3	0	0	3886	1070	1.28667	3	NKT
GTGCATAGTCCGTTAA	0	0	0	31282	3996	3.48124	15	BasalKera
GTGCGGTAGCAGACTG	0	0	1	22865	3642	6.39843	10	BasalKera
GTGCGGTCAAGTTGTC	0	0	0	3377	855	4.70832	17	B lymphos
GTGCGGTCACAGGAGT	0	0	1	38098	4954	5.86382	20	B lymphos
GTGCGGTCACATAACC	0	0	0	3052	653	1.31062	3	NKT
GTGCGGTCATGGTAGG	0	0	0	6889	2068	2.43867	0	SMCs
GTGCGGTGTAAGCACG	1	0	0	7928	2310	3.41826	2	VasEndo
GTGCGGTGTATCGCAT	0	0	0	11067	2642	1.762	0	SMCs
GTGCGGTGTTGCTCCT	0	0	0	3601	1411	3.55457	0	SMCs
GTGCTTCAGGCTAGAC	0	1	0	16022	3471	3.17064	0	SMCs
GTGCTTCCAAACCTAC	0	0	0	5925	1630	7.22363	2	VasEndo
GTGCTTCCAGTAAGCG	0	0	0	3122	817	4.80461	17	B lymphos
GTGCTTCCATGACGGA	0	0	0	2642	660	4.42846	3	NKT
GTGCTTCTCCTCATTA	5	0	0	3061	1132	9.31068	2	VasEndo
GTGGGTCAGGCGCTCT	0	0	0	32194	4366	2.57812	14	BasalKera
GTGGGTCCAAGCCCAC	5	0	0	5900	1500	2.77966	0	SMCs
GTGGGTCCACATCCGG	0	0	0	2208	719	6.88406	3	NKT
GTGGGTCCAGACTCGC	0	0	0	2234	603	1.88004	3	NKT
GTGGGTCGTCTGATTG	0	0	0	2302	959	11.9461	2	VasEndo
GTGGGTCTCATGTAGC	0	0	0	9126	2562	2.01622	7	Fibro
GTGGGTCTCTCCTATA	0	0	0	11845	1832	8.8645	15	BasalKera
GTGTGCGAGATCCCAT	0	1	0	7098	2159	4.11383	21	SMCs
GTGTGCGAGGACCACA	1	0	0	8986	2404	1.54685	2	VasEndo
GTGTGCGCAGATGAGC	0	0	0	2797	1065	2.32392	3	NKT
GTGTGCGGTGACTACT	0	0	0	2552	748	2.42947	3	NKT
GTGTTAGAGCCAACAG	0	0	0	10290	2475	0.962099	0	SMCs
GTGTTAGCACCTGGTG	0	0	0	18044	3199	3.82399	15	BasalKera
GTGTTAGGTTTAAGCC	0	0	0	2940	918	4.42177	3	NKT
GTGTTAGTCCACGCAG	0	0	0	10486	1125	0.705703	18	MCs
GTGTTAGTCTTACCGC	0	0	0	3073	909	2.24536	3	NKT
GTTAAGCCACACGCTG	0	0	0	5225	1134	7.84689	0	SMCs
GTTAAGCGTCCAGTTA	1	0	1	16824	4271	6.25892	20	B lymphos
GTTAAGCGTTATCACG	0	0	0	18845	3971	2.29769	0	SMCs
GTTAAGCTCGAACTGT	0	2	0	10154	2936	3.2598	21	SMCs
GTTACAGCACGTTGGC	0	0	0	7056	2140	1.82823	0	SMCs
GTTACAGGTGTTCTTT	0	0	0	4974	1668	5.02614	2	VasEndo
GTTACAGTCTGATTCT	0	0	0	3463	687	0.981808	3	NKT
GTTCGGGAGTTATCGC	1	0	0	2327	888	4.29738	0	SMCs
GTTCGGGGTTCAGCGC	30	0	0	7168	2180	4.05971	2	VasEndo
GTTCTCGAGATGGGTC	0	0	0	3800	1389	2.28947	23	LymphEndo
GTTCTCGCAATAAGCA	0	0	0	5190	1634	2.19653	18	MCs
GTTCTCGCAGCCTGTG	0	0	0	4774	1708	4.31504	0	SMCs
GTTCTCGCATCGGAAG	0	0	0	2806	812	3.20741	18	MCs
GTTCTCGGTCCAGTTA	0	1	0	6530	2067	6.8147	0	SMCs
GTTCTCGTCGACCAGC	0	0	0	9291	2367	2.38941	0	SMCs
GTTTCTAGTAAATGAC	0	0	0	6156	1112	2.74529	17	B lymphos
GTTTCTAGTCCCTACT	0	0	0	3919	1374	2.70477	14	BasalKera
GTTTCTAGTTAAGGGC	1	0	0	5535	1827	5.70912	23	LymphEndo
TAAACCGAGGAATGGA	0	0	0	3378	1260	8.49615	15	BasalKera
TAAACCGAGGGATGGG	1	0	0	10566	2808	2.80144	0	SMCs
TAAGAGAAGCGCCTCA	0	0	0	19269	1714	0.861487	18	MCs
TAAGAGAAGGTCGGAT	0	0	0	9628	2544	1.26714	0	SMCs
TAAGAGACATTCCTGC	0	0	0	6510	1885	4.59293	0	SMCs
TAAGAGATCATGTCTT	6	0	0	13030	2907	1.54259	7	Fibro
TAAGAGATCTGCCCTA	0	1	0	11280	2798	3.28014	0	SMCs
TAAGCGTCATTCCTCG	0	0	0	22194	4583	1.75273	0	SMCs
TAAGCGTTCTGAGTGT	0	0	0	4357	1099	5.25591	17	B lymphos
TAAGTGCAGGACCACA	5	0	0	22926	3670	1.58772	7	Fibro
TAAGTGCCAGCAGTTT	0	0	0	1444	593	3.11634	0	SMCs
TAAGTGCCATGTAAGA	0	0	0	10940	2894	1.32541	0	SMCs
TAAGTGCGTGCTGTAT	0	0	0	5997	1503	4.76905	18	MCs
TAAGTGCTCCGCAGTG	0	0	1	5283	1310	2.44179	9	Macro
TAAGTGCTCTTGAGAC	0	0	0	2478	759	5.60936	3	NKT
TACACGAAGACTAGGC	0	0	0	6007	1304	2.53038	18	MCs
TACACGAAGCAACGGT	1	0	0	5627	1376	1.81269	3	NKT
TACACGAAGGAGTAGA	0	0	0	18530	4043	3.13546	21	SMCs
TACACGACAGCTGTTA	0	0	0	2557	932	2.65937	3	NKT
TACACGACATCACGTA	0	0	1	3926	847	1.42639	3	NKT
TACACGATCGGAGGTA	0	0	0	2650	759	5.43396	17	B lymphos
TACAGTGCAGGAACGT	0	0	0	4171	954	3.04483	3	NKT
TACAGTGGTATGAATG	0	0	0	4846	1224	1.96038	3	NKT
TACAGTGGTCGAATCT	0	0	0	3043	794	3.77917	3	NKT
TACCTATAGATGTGTA	0	0	0	12101	2789	1.14867	0	SMCs
TACCTATAGGGTCTCC	12	0	0	6606	1929	2.528	2	VasEndo
TACCTATCAAATACAG	1	0	0	19971	3671	1.80261	7	Fibro
TACCTATCACTCAGGC	0	0	0	2868	1002	0.104603	22	BasalKera
TACCTATCATCGACGC	0	0	0	4176	1343	2.75383	3	NKT
TACCTATGTCTGGTCG	0	0	0	9840	1866	3.63821	9	Macro
TACCTATGTTAGATGA	1	0	0	6716	1828	4.00536	2	VasEndo
TACCTATGTTTGGGCC	0	0	0	10492	2449	1.55356	0	SMCs
TACCTTAAGACACTAA	1	0	0	1934	551	3.10238	3	NKT
TACCTTAAGACCACGA	0	0	0	3982	1591	3.26469	0	SMCs
TACCTTAAGAGTACAT	1	0	0	2201	1002	9.22308	2	VasEndo
TACCTTACAAGCCTAT	0	0	0	9011	2378	2.00866	0	SMCs
TACCTTACACTGTTAG	0	0	0	8321	2034	0.92537	18	MCs
TACCTTACATCGTCGG	4	0	0	10524	2940	4.14291	13	Fibro
TACCTTACATGCAACT	0	0	1	7309	2263	1.58708	2	VasEndo
TACCTTATCGACAGCC	0	0	0	3253	1193	4.76483	0	SMCs
TACGGATTCATGTCTT	0	0	0	2511	701	3.30546	3	NKT
TACGGATTCCGCAGTG	0	0	0	2511	788	3.02668	3	NKT
TACGGATTCTGGAGCC	0	0	1	4007	1168	3.59371	3	NKT
TACGGGCCAGTCGTGC	0	0	0	4344	1118	3.13076	3	NKT
TACGGGCCATGGTAGG	0	0	0	3174	826	2.89855	3	NKT
TACGGTAAGAATGTGT	0	0	0	16253	4158	4.09771	2	VasEndo
TACGGTAGTGTCTGAT	0	0	0	3961	1366	4.36758	2	VasEndo
TACTCATAGACAATAC	0	0	0	9729	2566	2.9705	2	VasEndo
TACTCATAGTGGGCTA	0	0	0	6732	1922	3.99584	2	VasEndo
TACTCATGTATGCTTG	1	0	0	5306	1631	2.41236	0	SMCs
TACTCATGTCTAAAGA	0	0	0	6429	2054	6.00404	10	BasalKera
TACTCATGTGCAGACA	0	0	0	2940	1080	3.57143	0	SMCs
TACTCATGTTCTGTTT	0	0	0	23260	1645	0.773861	18	MCs
TACTCATTCGCGATCG	0	0	0	2033	512	7.96852	18	MCs
TACTCATTCTAACTCT	0	0	0	2589	828	4.21012	3	NKT
TACTCGCAGTAGGCCA	0	0	0	4347	1185	3.28963	0	SMCs
TACTCGCGTGGCCCTA	1	0	0	1378	601	3.0479	18	MCs
TACTCGCTCGTCTGCT	0	1	0	13032	3103	1.61142	0	SMCs
TACTTACTCCGTTGCT	0	0	0	2699	731	2.81586	17	B lymphos
TACTTGTAGACGCTTT	0	0	0	5033	1662	1.68885	0	SMCs
TACTTGTAGGACGAAA	24	0	0	14580	3489	3.99177	23	LymphEndo
TACTTGTCAATGGAAT	0	0	0	12338	2830	1.85605	7	Fibro
TACTTGTCACTGCCAG	0	0	0	5871	1121	2.57196	17	B lymphos
TACTTGTCAGCAGTTT	0	0	0	1460	515	4.0411	3	NKT
TACTTGTTCCGTAGGC	0	0	0	3342	894	2.66308	17	B lymphos
TAGACCAAGCGGCTTC	0	0	0	2966	1095	8.49629	10	BasalKera
TAGACCACAAGCCGTC	0	0	0	3676	890	2.93798	17	B lymphos
TAGACCACAAGCTGTT	1	0	0	1501	642	7.66156	18	MCs
TAGACCAGTCAATGTC	0	0	0	7773	2459	12.299	2	VasEndo
TAGACCAGTTAAGACA	0	0	0	1187	501	5.89722	3	NKT
TAGACCATCACGAAGG	0	0	0	4217	885	2.94048	17	B lymphos
TAGACCATCGCCTGAG	0	0	0	3477	1024	4.25654	3	NKT
TAGACCATCTCCAGGG	0	0	0	12976	2963	2.04223	0	SMCs
TAGACCATCTGTCCGT	0	0	0	4398	954	1.38699	18	MCs
TAGACCATCTTGTCAT	0	0	0	20989	1503	0.614608	18	MCs
TAGAGCTAGTCTCAAC	0	1	0	10249	2728	2.38072	0	SMCs
TAGAGCTGTCGATTGT	0	0	0	7033	2125	1.60671	0	SMCs
TAGAGCTTCCCAAGAT	1	0	0	8355	2456	2.1544	0	SMCs
TAGAGCTTCGCAAACT	3	0	0	2973	1000	5.44904	23	LymphEndo
TAGAGCTTCTTGTCAT	0	0	0	19851	4513	12.4276	20	B lymphos
TAGCCGGAGAGCTGGT	0	0	0	12152	2015	2.22186	9	Macro
TAGCCGGCAATGGAGC	0	0	0	2880	742	2.32639	3	NKT
TAGCCGGCAGATCCAT	0	0	0	5391	1043	1.94769	18	MCs
TAGCCGGGTACGACCC	4	0	0	3002	928	5.32978	7	Fibro
TAGCCGGTCAATCACG	0	0	0	5144	1538	6.43468	0	SMCs
TAGGCATAGCTCCCAG	0	0	0	7159	2359	5.41975	10	BasalKera
TAGGCATAGGGTATCG	0	0	0	3965	1200	4.36318	3	NKT
TAGGCATGTGAGCGAT	0	0	1	3709	1030	9.62524	9	Macro
TAGGCATTCACCCTCA	0	1	0	13146	3796	3.85669	21	SMCs
TAGTGGTAGGGCTTGA	0	0	0	1918	676	4.4317	0	SMCs
TAGTGGTAGTATGACA	0	0	0	2503	888	6.31243	2	VasEndo
TAGTGGTCAGGTGCCT	0	0	0	1624	596	4.6798	3	NKT
TAGTGGTCAGTGGGAT	0	0	0	3402	795	2.43974	17	B lymphos
TAGTGGTGTTCGTTGA	0	0	0	18455	1750	0.606882	18	MCs
TAGTTGGAGAAGGTGA	0	1	0	7748	2674	2.64584	0	SMCs
TAGTTGGAGAGTCTGG	0	0	0	4885	843	2.74309	18	MCs
TAGTTGGAGGCCCTTG	0	0	0	14154	3204	2.70595	0	SMCs
TAGTTGGCAATAGCAA	0	0	0	7683	2138	7.01549	21	SMCs
TAGTTGGCACTTAAGC	0	0	0	3738	1053	13.5634	2	VasEndo
TAGTTGGCATATGCTG	0	0	0	4304	933	3.83364	3	NKT
TAGTTGGGTTACGGAG	0	0	0	3553	895	3.37743	17	B lymphos
TAGTTGGGTTGCGTTA	0	0	0	3865	875	3.2859	17	B lymphos
TATCAGGAGCGTAATA	6	0	0	10696	2493	2.29058	7	Fibro
TATCTCAAGATCCGAG	0	0	0	1952	743	12.5512	2	VasEndo
TATCTCAGTGAGTATA	0	0	0	6591	1661	2.21514	0	SMCs
TATCTCATCCCTAATT	0	0	0	22173	1862	1.19515	18	MCs
TATGCCCAGTCTCAAC	0	0	0	3532	822	2.97282	17	B lymphos
TATGCCCCACCACCAG	0	1	0	15338	3333	1.21267	0	SMCs
TATGCCCCACGTGAGA	0	0	0	3532	915	2.85957	17	B lymphos
TATGCCCCATACTACG	0	0	0	6737	2156	0.430459	0	SMCs
TATGCCCGTTAAGGGC	0	0	0	3446	935	3.77249	17	B lymphos
TATGCCCTCGCAAGCC	0	0	0	3186	791	2.13434	17	B lymphos
TATGCCCTCGTCTGCT	1	0	0	4400	1408	5.38636	2	VasEndo
TATTACCAGACCTAGG	0	0	0	6135	1925	3.42298	2	VasEndo
TATTACCGTCAAGCGA	0	0	0	5561	1967	2.2478	0	SMCs
TATTACCGTTGGAGGT	0	0	0	3947	1510	2.28021	13	Fibro
TATTACCTCAACTCTT	0	0	0	8041	2501	3.04688	0	SMCs
TCAACGAAGGAGTCTG	0	0	0	2318	684	4.05522	3	NKT
TCAACGAAGGTGACCA	0	0	0	8346	2050	3.17517	2	VasEndo
TCAACGACAATGAAAC	0	0	0	8118	2096	2.10643	0	SMCs
TCAACGACAATTGCTG	0	0	0	6236	1288	0.0801796	15	BasalKera
TCAACGACACCGTTGG	0	0	0	2156	707	5.9833	17	B lymphos
TCAACGATCAGCTCTC	1	0	0	5570	1797	4.32675	1	Fibro
TCAATCTAGGCTAGAC	0	0	0	1982	652	3.53179	17	B lymphos
TCAATCTCATACTCTT	0	0	1	28002	3404	1.66417	15	BasalKera
TCAATCTGTAGCCTAT	0	0	0	7671	2507	3.44153	13	Fibro
TCACAAGGTAGCTGCC	0	0	0	3382	776	2.21762	17	B lymphos
TCACAAGTCAAGGTAA	0	0	0	1543	581	11.536	0	SMCs
TCACAAGTCTGGTTCC	0	1	0	8438	2367	2.09765	0	SMCs
TCACAAGTCTTGGGTA	0	0	0	2443	695	11.7888	2	VasEndo
TCACGAACACAACGTT	0	0	0	2406	795	2.74314	0	SMCs
TCACGAAGTACTTGAC	0	0	0	6205	1917	2.75584	0	SMCs
TCAGATGAGCAGGTCA	0	0	0	4701	1840	7.89194	2	VasEndo
TCAGATGGTCGCCATG	4	0	0	10430	2778	2.2627	2	VasEndo
TCAGATGTCAGCTGGC	0	0	0	6285	1152	1.8934	18	MCs
TCAGATGTCTTCGGTC	0	0	0	9353	2419	2.63017	0	SMCs
TCAGCAACAAGCCGTC	0	0	0	2990	930	6.45485	2	VasEndo
TCAGCAAGTATCTGCA	0	0	0	12128	3017	3.55376	0	SMCs
TCAGCAAGTTGGTGGA	0	0	0	2792	889	5.22923	18	MCs
TCAGCAATCATGTCCC	0	0	0	4233	1057	1.98441	17	B lymphos
TCAGCTCGTACCGAGA	0	0	0	9427	2582	4.37043	10	BasalKera
TCAGCTCGTAGGCTGA	1	0	0	7270	2161	2.15956	0	SMCs
TCAGCTCTCTGCAAGT	0	0	1	8816	1860	1.81488	18	MCs
TCAGGATAGCTTCGCG	0	0	1	11442	2946	3.60951	10	BasalKera
TCAGGATAGTGACTCT	0	0	0	5804	1873	3.65265	0	SMCs
TCAGGATCAAACTGTC	0	0	0	1772	765	3.61174	3	NKT
TCAGGATGTCAAAGAT	0	0	0	3348	977	9.16965	0	SMCs
TCAGGTACACACTGCG	0	0	0	3583	953	2.3444	17	B lymphos
TCAGGTAGTACCATCA	1	0	0	7059	1553	4.80238	2	VasEndo
TCAGGTAGTTCGTGAT	3	0	0	10253	2573	1.93114	7	Fibro
TCAGGTATCTTTACGT	0	0	0	2694	814	5.45657	3	NKT
TCATTACCAAGCCGTC	0	0	0	3019	852	6.92282	3	NKT
TCATTACCAATAAGCA	1	0	0	2723	1140	5.43518	7	Fibro
TCATTACCATACGCCG	0	1	0	15160	3395	1.72164	0	SMCs
TCATTACGTAAGTTCC	0	0	1	2859	1126	6.57573	2	VasEndo
TCATTACGTCGCTTTC	0	0	0	7452	2173	4.80408	19	Melano/Schwann
TCATTACTCCGTTGTC	0	0	0	2812	819	5.72546	3	NKT
TCATTACTCTCTTGAT	0	0	0	22288	4193	1.51202	0	SMCs
TCATTTGAGCAGCCTC	0	0	0	5617	1802	12.0705	2	VasEndo
TCATTTGAGTGCAAGC	0	0	0	7469	2050	2.34302	0	SMCs
TCATTTGGTCGCGGTT	0	0	0	3345	755	3.79671	17	B lymphos
TCATTTGTCGCTGATA	0	0	0	3408	955	4.60681	17	B lymphos
TCCACACAGTACTTGC	0	0	0	6963	2266	3.60477	2	VasEndo
TCCACACAGTGACATA	0	0	0	1664	562	4.7476	17	B lymphos
TCCACACTCAGGTTCA	0	3	0	30021	4600	2.00193	21	SMCs
TCCACACTCCACGACG	0	0	0	11742	2878	1.57554	7	Fibro
TCCACACTCGAGGTAG	0	3	0	14617	3441	2.75706	0	SMCs
TCCACACTCGGACAAG	0	0	0	10530	2424	1.415	0	SMCs
TCCACACTCGTATCAG	0	0	0	4279	1032	2.15004	3	NKT
TCCACACTCTTGACGA	0	0	0	1016	512	7.08661	3	NKT
TCCCGATAGATAGTCA	0	0	0	17014	2779	2.77419	14	BasalKera
TCCCGATAGGAGCGTT	0	1	0	8629	2318	8.44826	21	SMCs
TCCCGATCACTATCTT	0	0	0	4395	1021	2.43458	17	B lymphos
TCCCGATTCCTTAATC	0	0	0	3643	1268	9.74472	21	SMCs
TCGAGGCAGTGCAAGC	0	0	0	6718	1602	13.3224	14	BasalKera
TCGAGGCCAATCCGAT	0	0	0	7967	2400	1.4309	0	SMCs
TCGAGGCCACTCAGGC	0	0	0	3210	917	3.83178	17	B lymphos
TCGAGGCGTCATGCCG	0	0	0	14820	1907	1.8556	9	Macro
TCGAGGCGTGTTCTTT	0	0	0	9261	2114	8.43321	0	SMCs
TCGCGAGAGGATGTAT	0	0	0	1972	608	0	17	B lymphos
TCGCGAGCAAGTTCTG	0	0	0	42912	4930	3.74254	22	BasalKera
TCGCGAGTCCTAAGTG	0	0	0	10793	1314	1.85305	18	MCs
TCGCGTTAGATGTTAG	0	0	0	3810	956	4.67192	17	B lymphos
TCGCGTTAGCTAAACA	0	0	0	3244	858	2.21948	17	B lymphos
TCGCGTTAGTGGACGT	0	0	0	1938	594	5.52116	3	NKT
TCGCGTTCAGGAACGT	0	0	0	2931	679	2.0812	17	B lymphos
TCGCGTTGTGCACTTA	0	0	0	13049	3028	2.88911	0	SMCs
TCGGGACAGGCAGGTT	8	0	0	26622	4111	2.05845	7	Fibro
TCGGGACCATCCGGGT	0	0	0	3875	1372	5.39355	2	VasEndo
TCGGGACCATGCCTTC	0	0	0	5454	819	1.41181	18	MCs
TCGGGACTCTGCCAGG	0	0	0	2153	853	6.13098	0	SMCs
TCGGTAAAGGCTACGA	0	0	0	8041	1653	2.02711	18	MCs
TCGGTAACAATAGCAA	0	0	0	8901	1825	2.07842	18	MCs
TCGGTAACAGCCTGTG	0	2	0	20636	4392	2.60225	0	SMCs
TCGGTAACATTCTCAT	0	0	1	8015	2282	3.36868	0	SMCs
TCGGTAAGTAAAGGAG	0	0	0	19312	1528	1.13919	18	MCs
TCGGTAAGTTCGCTAA	0	1	0	14872	3330	2.29962	0	SMCs
TCGTACCAGGGTCGAT	0	0	0	2181	791	0.687758	0	SMCs
TCGTACCCACTGCCAG	1	0	0	3904	1384	7.09529	2	VasEndo
TCGTACCGTGCCTGTG	0	0	0	3760	709	8.1117	3	NKT
TCGTACCTCACAGTAC	0	0	0	5003	1609	2.17869	3	NKT
TCGTAGACAGGACCCT	0	0	0	4149	1114	2.84406	3	NKT
TCGTAGAGTGCTTCTC	0	0	0	3263	849	4.81152	17	B lymphos
TCGTAGATCATCATTC	0	0	0	3277	992	3.90601	17	B lymphos
TCGTAGATCGCAAGCC	0	0	0	7384	2069	7.31311	10	BasalKera
TCTATTGAGGCTAGAC	0	0	0	2210	628	0.81448	17	B lymphos
TCTATTGAGTACGATA	0	0	0	2295	659	9.32462	2	VasEndo
TCTATTGGTAACGTTC	0	0	0	3333	1085	2.85029	0	SMCs
TCTATTGGTTGAGGTG	0	0	0	2544	683	2.63365	3	NKT
TCTATTGTCGGTGTCG	0	0	0	15889	3172	2.05803	0	SMCs
TCTCATAAGACAAAGG	0	0	0	20899	1587	1.03833	18	MCs
TCTCATAAGGTGCACA	0	0	0	7600	2304	2.84211	0	SMCs
TCTCATAGTAAGTTCC	0	0	0	19147	1971	0.537943	18	MCs
TCTCATAGTGCACTTA	0	0	0	5893	1890	2.39267	0	SMCs
TCTCTAAAGATCCCAT	0	0	0	23405	4368	6.72079	20	B lymphos
TCTCTAACAAGCCGTC	0	0	0	4287	1401	3.49895	0	SMCs
TCTCTAACAATAACGA	0	0	0	2237	761	1.74341	3	NKT
TCTCTAACAATAAGCA	0	1	0	6975	2034	3.05376	0	SMCs
TCTCTAACAGATCGGA	0	0	0	5370	1785	7.2067	10	BasalKera
TCTCTAAGTCGCATAT	0	0	0	11331	2788	1.26202	0	SMCs
TCTCTAAGTTCAGTAC	0	0	0	2340	779	7.35043	2	VasEndo
TCTCTAATCGGGAGTA	0	1	0	10859	2793	2.21015	0	SMCs
TCTCTAATCTGCAAGT	2	0	0	12587	2964	1.16787	13	Fibro
TCTGAGAAGGCAGGTT	0	0	0	11062	2791	1.56391	13	Fibro
TCTGAGAAGTCTCCTC	0	1	0	8645	2535	5.30943	21	SMCs
TCTGAGATCGAGAACG	0	0	0	5026	826	2.98448	18	MCs
TCTGGAAGTGGTGTAG	0	0	0	966	536	0.207039	0	SMCs
TCTGGAATCTGGAGCC	0	0	0	5108	1278	2.32968	18	MCs
TCTTCGGAGAAGAAGC	0	0	0	2231	704	3.98924	17	B lymphos
TCTTCGGCAGACGCTC	0	0	0	4439	1725	6.66817	2	VasEndo
TCTTCGGGTACTCGCG	0	0	0	6992	2093	1.47311	0	SMCs
TCTTCGGGTAGCTTGT	0	0	0	2844	802	5.27426	3	NKT
TCTTCGGGTTCGGGCT	0	0	0	2010	679	2.18905	3	NKT
TCTTCGGGTTTGCATG	0	0	0	9156	2224	1.98777	7	Fibro
TCTTCGGTCAACGGGA	0	0	0	5580	1485	3.27957	18	MCs
TCTTCGGTCGTGGACC	0	0	0	19785	3517	3.13874	14	BasalKera
TCTTTCCAGTGTACGG	0	0	0	6908	1678	3.32947	18	MCs
TCTTTCCCAAGTACCT	0	0	0	22532	4151	4.82425	20	B lymphos
TCTTTCCGTCGCGAAA	0	0	0	3103	956	2.12697	3	NKT
TCTTTCCTCACCGTAA	0	0	0	9279	2710	0.937601	0	SMCs
TCTTTCCTCCCAGGTG	0	1	0	6178	1701	3.20492	0	SMCs
TCTTTCCTCGCTGATA	0	0	0	3220	930	6.18012	2	VasEndo
TGAAAGAAGTAACCCT	0	0	0	4462	1161	3.04796	3	NKT
TGAAAGACACATCCAA	0	0	0	6101	1728	5.09752	7	Fibro
TGAAAGACACTCGACG	0	0	1	38691	4349	4.06813	15	BasalKera
TGAAAGACAGCTTCGG	1	0	1	17142	3334	1.23089	7	Fibro
TGAAAGACATCCAACA	0	0	0	2251	552	2.70991	3	NKT
TGAAAGACATTGGCGC	0	0	0	4561	1649	5.81013	13	Fibro
TGAAAGAGTCTAGCCG	0	0	0	6903	1985	2.85383	0	SMCs
TGAAAGATCTCTGTCG	0	2	0	13339	3164	2.09911	0	SMCs
TGACAACAGCCACTAT	0	0	0	22836	2154	0.678753	18	MCs
TGACAACAGTGGTCCC	0	0	0	15129	3290	4.36909	2	VasEndo
TGACAACGTGTTGAGG	0	0	0	4312	1596	6.16883	2	VasEndo
TGACAACGTTCCAACA	0	0	0	3611	1069	5.76018	14	BasalKera
TGACAACGTTGTGGCC	12	0	0	6720	1981	1.88988	2	VasEndo
TGACAACTCTTACCTA	0	0	0	10789	2662	1.87228	0	SMCs
TGACGGCCACGAAATA	4	0	0	3236	983	5.68603	0	SMCs
TGACGGCCAGGTTTCA	0	0	0	2089	629	5.36142	17	B lymphos
TGACTAGAGATGCCTT	0	0	0	47770	4905	2.87838	22	BasalKera
TGACTAGAGGGTGTTG	0	0	0	9191	2387	2.51333	0	SMCs
TGACTAGCAACCGCCA	0	0	0	3909	1186	4.88616	0	SMCs
TGACTAGTCCTTCAAT	0	0	0	2105	716	3.37292	3	NKT
TGACTTTCAAAGGCGT	0	0	0	10553	2605	1.48773	0	SMCs
TGAGAGGAGGCTATCT	0	0	0	2391	1057	3.51317	0	SMCs
TGAGAGGCACAGAGGT	0	0	0	2438	631	3.89664	17	B lymphos
TGAGAGGCAGGTCGTC	0	0	0	7085	2129	3.28864	0	SMCs
TGAGAGGCATCTCGCT	0	1	0	15104	3316	1.54264	0	SMCs
TGAGAGGGTGAGTATA	0	0	0	1792	768	4.85491	18	MCs
TGAGCATCACCAGTTA	0	0	0	19619	3367	5.65268	14	BasalKera
TGAGCATCATATGCTG	0	0	0	2111	739	2.2738	3	NKT
TGAGCATGTAAGAGAG	0	0	0	5797	1861	4.14007	10	BasalKera
TGAGCATGTGCATCTA	0	0	0	4021	951	4.75006	3	NKT
TGAGCATGTTAGAACA	0	0	0	6463	1879	2.33638	0	SMCs
TGAGCATTCCGAAGAG	0	0	0	3979	1330	1.93516	18	MCs
TGAGCATTCGAGAACG	0	0	0	4910	1031	3.68635	17	B lymphos
TGAGCATTCGGCTACG	0	0	0	8963	2593	0.635948	0	SMCs
TGAGCCGGTAATCGTC	0	0	0	9939	1974	2.93792	9	Macro
TGAGCCGGTAGCTAAA	0	0	0	12862	3001	3.29653	10	BasalKera
TGAGCCGGTTCACCTC	0	0	0	3402	1371	5.64374	2	VasEndo
TGAGGGACAGGACCCT	0	0	0	4178	1620	6.12733	0	SMCs
TGAGGGACAGTTCATG	0	0	0	2921	1258	1.02705	3	NKT
TGAGGGAGTCGGCACT	0	0	0	33273	2797	0.994801	18	MCs
TGAGGGATCTTCTGGC	0	0	0	5457	1750	2.74876	0	SMCs
TGATTTCCAACTGCGC	2	0	0	3372	968	12.5148	2	VasEndo
TGATTTCCAATAAGCA	0	0	0	5531	1773	4.9539	0	SMCs
TGATTTCGTTGCTCCT	0	0	0	2947	804	4.88633	17	B lymphos
TGCACCTAGAGTTGGC	0	0	0	13015	3008	1.54437	0	SMCs
TGCACCTCAGGAATGC	0	0	0	29823	4117	3.34306	10	BasalKera
TGCACCTGTGCGCTTG	8	0	0	2406	583	2.7847	0	SMCs
TGCACCTGTGGTCCGT	0	1	1	14819	3241	1.34287	0	SMCs
TGCACCTGTTGTCGCG	0	0	0	3926	1325	3.61691	0	SMCs
TGCACCTTCAGATAAG	0	0	0	2407	849	5.5671	3	NKT
TGCCAAAGTCACACGC	0	0	0	9731	2332	13.1333	20	B lymphos
TGCCCATGTCCAGTAT	1	0	0	1759	763	12.8482	18	MCs
TGCCCATTCAGAGCTT	0	0	0	4845	1085	2.4355	3	NKT
TGCCCTAAGACCGGAT	18	0	0	12241	2851	2.44261	13	Fibro
TGCCCTACACGGCGTT	0	0	0	1914	548	2.3511	3	NKT
TGCCCTAGTCCGAACC	0	0	0	9874	2812	1.10391	0	SMCs
TGCCCTAGTCGGCATC	0	0	0	2755	748	1.70599	3	NKT
TGCCCTATCTACTCAT	0	1	0	15222	3386	1.56353	0	SMCs
TGCCCTATCTTGTCAT	0	0	0	2358	855	2.24767	3	NKT
TGCGCAGCAGATGGGT	18	0	0	13795	2858	1.64552	7	Fibro
TGCGCAGGTCGCATAT	0	0	0	2818	589	5.60681	17	B lymphos
TGCGCAGTCCAAATGC	1	0	0	17493	3819	2.37238	13	Fibro
TGCGCAGTCCCACTTG	0	0	0	15932	2838	5.24102	20	B lymphos
TGCGCAGTCGTCTGCT	0	0	0	8044	2046	1.62854	10	BasalKera
TGCGCAGTCTAACCGA	1	0	0	8026	1785	4.78445	3	NKT
TGCGCAGTCTTGCAAG	1	0	0	3734	1481	6.07927	2	VasEndo
TGCGGGTCACGGCGTT	0	0	0	4263	756	3.87051	18	MCs
TGCGGGTGTGTAAGTA	0	0	0	7165	2054	3.55897	0	SMCs
TGCGGGTGTGTTGAGG	0	0	0	21940	4483	6.09389	21	SMCs
TGCGGGTTCACAACGT	0	0	0	2257	762	8.01949	0	SMCs
TGCGGGTTCAGGTTCA	0	0	0	5225	1059	2.02871	17	B lymphos
TGCGTGGCAGCCACCA	1	0	0	5077	1387	2.75753	18	MCs
TGCGTGGGTTGTCGCG	0	0	0	3124	812	4.35339	17	B lymphos
TGCGTGGGTTTGACAC	0	0	0	8097	1858	2.37125	7	Fibro
TGCTACCAGTCGAGTG	7	0	0	6985	2227	3.83679	2	VasEndo
TGCTACCCACCGCTAG	0	0	0	4050	1589	4.41975	0	SMCs
TGCTACCTCCAAAGTC	0	0	0	29220	4317	3.08008	22	BasalKera
TGCTGCTCAGCCAGAA	2	0	0	6604	1991	1.95336	0	SMCs
TGCTGCTCATTCTTAC	0	0	0	4000	1405	4.4	3	NKT
TGCTGCTCATTTCAGG	0	0	0	6140	2033	3.72964	2	VasEndo
TGCTGCTGTCACTGGC	0	0	0	2335	678	2.99786	17	B lymphos
TGCTGCTTCTTGAGGT	0	1	0	9760	2544	1.78279	0	SMCs
TGGACGCAGTCGTACT	1	0	0	5523	1731	6.89842	7	Fibro
TGGACGCCAAGAGGCT	0	0	0	9415	2766	6.4684	15	BasalKera
TGGACGCCACGAAGCA	0	0	0	2500	609	2.84	3	NKT
TGGACGCCAGCGAACA	0	0	0	4145	994	5.18697	17	B lymphos
TGGACGCTCGAGCCCA	1	0	0	4796	1482	4.3578	2	VasEndo
TGGCCAGGTCGCTTTC	0	0	0	2786	961	2.2972	3	NKT
TGGCCAGGTCGTCTTC	0	0	0	4821	954	1.61792	18	MCs
TGGCGCAAGGAATTAC	0	0	0	2456	543	3.94951	18	MCs
TGGCGCAAGGCGCTCT	0	0	0	4841	1773	5.88721	13	Fibro
TGGCGCATCCGAAGAG	0	0	0	1981	700	2.52398	3	NKT
TGGCTGGGTCCTAGCG	1	0	0	13664	2972	1.79303	7	Fibro
TGGCTGGTCACCCGAG	0	0	0	4461	1009	2.12957	17	B lymphos
TGGCTGGTCATATCGG	0	0	0	6554	1722	4.15014	0	SMCs
TGGGAAGAGACACTAA	0	0	0	3989	1217	2.05565	3	NKT
TGGGAAGAGCCACGTC	0	0	0	18729	3870	1.30813	0	SMCs
TGGGAAGCACAAGCCC	0	0	0	9588	2649	2.9829	0	SMCs
TGGGAAGGTTCCATGA	0	0	0	2307	715	4.50802	3	NKT
TGGGAAGTCACTTATC	0	0	0	6445	2052	2.68425	2	VasEndo
TGGGCGTCAATGCCAT	0	0	0	4295	1523	3.07334	0	SMCs
TGGGCGTGTATAGGTA	0	0	0	7846	2646	2.01376	15	BasalKera
TGGGCGTGTGCGCTTG	0	0	0	1893	697	0	0	SMCs
TGGTTAGGTCCAACTA	0	0	0	2676	1295	5.53064	2	VasEndo
TGGTTAGGTTGATTGC	0	0	0	2396	756	4.09015	3	NKT
TGGTTAGTCTCTAGGA	0	0	0	6497	1989	5.27936	13	Fibro
TGGTTCCAGCTACCTA	0	0	0	16893	3574	1.47398	0	SMCs
TGGTTCCCATCCCATC	0	0	0	3936	1276	4.16667	0	SMCs
TGGTTCCTCAACACCA	2	0	0	4630	1432	9.00648	2	VasEndo
TGGTTCCTCTAGAGTC	4	0	0	3719	951	7.42135	7	Fibro
TGTATTCAGCTAACTC	0	0	0	21928	3804	2.75903	14	BasalKera
TGTATTCGTACCTACA	0	1	0	5069	1515	2.4857	0	SMCs
TGTATTCGTGATGTGG	0	0	0	3151	984	2.25325	3	NKT
TGTATTCGTTCTCATT	0	0	0	6624	2120	7.62379	0	SMCs
TGTATTCTCTGCAGTA	0	1	0	9381	2518	1.41776	0	SMCs
TGTCCCAAGAGCCCAA	0	0	0	8123	2292	1.08334	0	SMCs
TGTCCCACAATCTGCA	0	0	0	42382	2386	0.856496	18	MCs
TGTCCCATCGCCAGCA	0	0	0	2969	902	3.73863	3	NKT
TGTCCCATCTAAGCCA	24	0	0	11316	2650	1.13114	7	Fibro
TGTGGTACATACTACG	0	0	0	3370	783	2.87834	3	NKT
TGTGGTAGTAAGAGGA	1	0	0	13255	3051	4.33799	2	VasEndo
TGTGGTAGTAGGCTGA	0	0	0	2349	696	3.95913	17	B lymphos
TGTGGTATCGGTGTTA	0	0	0	2454	689	2.20049	17	B lymphos
TGTTCCGCAAGCCATT	9	0	0	18130	3302	1.42857	7	Fibro
TTAACTCAGAGCTGCA	0	0	0	1730	637	3.46821	3	NKT
TTAACTCCAGATCGGA	0	0	0	16283	3088	5.35528	15	BasalKera
TTAACTCCATCGGGTC	0	0	1	18672	3954	5.84833	20	B lymphos
TTAACTCCATGCATGT	0	0	0	2345	828	5.33049	3	NKT
TTAACTCGTATCACCA	0	0	0	2267	713	3.48478	3	NKT
TTAACTCGTCTGATCA	0	0	0	8108	2514	3.28071	15	BasalKera
TTAACTCTCAACGCTA	0	0	0	5342	1631	4.00599	2	VasEndo
TTAGGACAGGACTGGT	5	0	0	6708	2131	5.62016	21	SMCs
TTAGGACGTGAAATCA	0	0	0	3192	1136	7.42481	2	VasEndo
TTAGGCAAGTGCGTGA	10	0	0	17464	3539	1.27691	7	Fibro
TTAGGCACAATCCGAT	0	0	0	5148	1817	1.3209	0	SMCs
TTAGGCACAGATGGGT	0	0	0	2947	738	2.95215	17	B lymphos
TTAGGCACAGTATAAG	0	1	0	28449	4842	2.01765	21	SMCs
TTAGGCATCGAACGGA	0	0	0	11518	3077	2.65671	0	SMCs
[truncated: 69,720 more rows]

## Sheet: Table S9
Table S9. The cell communication network in single-cell sequencing analysis
Control						DFU
	source	target	ligand	receptor	evidence		source	target	ligand	receptor	evidence
1	Fibro	Fibro	TGFB1	TGFbR1_R2	KEGG: hsa04350	1	BasalKera	Fibro	TGFB1	TGFbR1_R2	KEGG: hsa04350
2	LymphEndo	Fibro	TGFB1	TGFbR1_R2	KEGG: hsa04350	2	Fibro	Fibro	TGFB1	TGFbR1_R2	KEGG: hsa04350
3	Macro	Fibro	TGFB1	TGFbR1_R2	KEGG: hsa04350	3	LymphEndo	Fibro	TGFB1	TGFbR1_R2	KEGG: hsa04350
4	MCs	Fibro	TGFB1	TGFbR1_R2	KEGG: hsa04350	4	Macro	Fibro	TGFB1	TGFbR1_R2	KEGG: hsa04350
5	NKT	Fibro	TGFB1	TGFbR1_R2	KEGG: hsa04350	5	NKT	Fibro	TGFB1	TGFbR1_R2	KEGG: hsa04350
6	SMCs	Fibro	TGFB1	TGFbR1_R2	KEGG: hsa04350	6	SMCs	Fibro	TGFB1	TGFbR1_R2	KEGG: hsa04350
7	VasEndo	Fibro	TGFB1	TGFbR1_R2	KEGG: hsa04350	7	VasEndo	Fibro	TGFB1	TGFbR1_R2	KEGG: hsa04350
8	DiffKera	BasalKera	HBEGF	EGFR	KEGG: hsa04012	8	Fibro	Fibro	TGFB3	TGFbR1_R2	KEGG: hsa04350
9	VasEndo	BasalKera	HBEGF	EGFR	KEGG: hsa04012	9	BasalKera	BasalKera	AREG	EGFR	KEGG: hsa04012
10	DiffKera	DiffKera	HBEGF	EGFR	KEGG: hsa04012	10	BasalKera	DiffKera	AREG	EGFR	KEGG: hsa04012
11	VasEndo	DiffKera	HBEGF	EGFR	KEGG: hsa04012	11	BasalKera	Fibro	AREG	EGFR	KEGG: hsa04012
12	DiffKera	Fibro	HBEGF	EGFR	KEGG: hsa04012	12	BasalKera	BasalKera	AREG	EGFR_ERBB2	KEGG: hsa04012
13	VasEndo	Fibro	HBEGF	EGFR	KEGG: hsa04012	13	BasalKera	DiffKera	AREG	EGFR_ERBB2	KEGG: hsa04012
14	DiffKera	DiffKera	HBEGF	EGFR_ERBB2	KEGG: hsa04012	14	BasalKera	BasalKera	HBEGF	EGFR	KEGG: hsa04012
15	VasEndo	DiffKera	HBEGF	EGFR_ERBB2	KEGG: hsa04012	15	DiffKera	BasalKera	HBEGF	EGFR	KEGG: hsa04012
16	VasEndo	Fibro	FGF2	FGFR1	PMC: 4393358	16	Macro	BasalKera	HBEGF	EGFR	KEGG: hsa04012
17	VasEndo	LymphEndo	FGF2	FGFR1	PMC: 4393358	17	VasEndo	BasalKera	HBEGF	EGFR	KEGG: hsa04012
18	VasEndo	VasEndo	FGF2	FGFR1	PMC: 4393358	18	BasalKera	DiffKera	HBEGF	EGFR	KEGG: hsa04012
19	VasEndo	BasalKera	FGF2	FGFR2	PMC: 4393358	19	DiffKera	DiffKera	HBEGF	EGFR	KEGG: hsa04012
20	VasEndo	BasalKera	FGF2	FGFR3	PMC: 4393358	20	Macro	DiffKera	HBEGF	EGFR	KEGG: hsa04012
21	VasEndo	DiffKera	FGF2	FGFR3	PMC: 4393358	21	VasEndo	DiffKera	HBEGF	EGFR	KEGG: hsa04012
22	Fibro	Fibro	FGF7	FGFR1	PMC: 4393358	22	BasalKera	Fibro	HBEGF	EGFR	KEGG: hsa04012
23	SMCs	Fibro	FGF7	FGFR1	PMC: 4393358	23	DiffKera	Fibro	HBEGF	EGFR	KEGG: hsa04012
24	Fibro	LymphEndo	FGF7	FGFR1	PMC: 4393358	24	Macro	Fibro	HBEGF	EGFR	KEGG: hsa04012
25	SMCs	LymphEndo	FGF7	FGFR1	PMC: 4393358	25	VasEndo	Fibro	HBEGF	EGFR	KEGG: hsa04012
26	Fibro	VasEndo	FGF7	FGFR1	PMC: 4393358	26	BasalKera	BasalKera	HBEGF	EGFR_ERBB2	KEGG: hsa04012
27	Fibro	BasalKera	FGF7	FGFR2	PMC: 4393358	27	DiffKera	BasalKera	HBEGF	EGFR_ERBB2	KEGG: hsa04012
28	SMCs	BasalKera	FGF7	FGFR2	PMC: 4393358	28	Macro	BasalKera	HBEGF	EGFR_ERBB2	KEGG: hsa04012
29	BasalKera	Fibro	PDGFA	PDGFRA	PMID: 15207812	29	VasEndo	BasalKera	HBEGF	EGFR_ERBB2	KEGG: hsa04012
30	LymphEndo	Fibro	PDGFA	PDGFRA	PMID: 15207812	30	BasalKera	DiffKera	HBEGF	EGFR_ERBB2	KEGG: hsa04012
31	SMCs	Fibro	PDGFA	PDGFRA	PMID: 15207812	31	DiffKera	DiffKera	HBEGF	EGFR_ERBB2	KEGG: hsa04012
32	BasalKera	Fibro	PDGFA	PDGFRB	PMID: 15207812	32	Macro	DiffKera	HBEGF	EGFR_ERBB2	KEGG: hsa04012
33	LymphEndo	Fibro	PDGFA	PDGFRB	PMID: 15207812	33	VasEndo	DiffKera	HBEGF	EGFR_ERBB2	KEGG: hsa04012
34	SMCs	Fibro	PDGFA	PDGFRB	PMID: 15207812	34	BasalKera	BasalKera	EREG	EGFR	KEGG: hsa04012
35	BasalKera	SMCs	PDGFA	PDGFRB	PMID: 15207812	35	Macro	BasalKera	EREG	EGFR	KEGG: hsa04012
36	LymphEndo	SMCs	PDGFA	PDGFRB	PMID: 15207812	36	BasalKera	DiffKera	EREG	EGFR	KEGG: hsa04012
37	SMCs	SMCs	PDGFA	PDGFRB	PMID: 15207812	37	Macro	DiffKera	EREG	EGFR	KEGG: hsa04012
38	VasEndo	Fibro	PDGFB	PDGFRA	PMID: 15207812	38	BasalKera	Fibro	EREG	EGFR	KEGG: hsa04012
39	VasEndo	Fibro	PDGFB	PDGFRB	PMID: 15207812	39	Macro	Fibro	EREG	EGFR	KEGG: hsa04012
40	VasEndo	SMCs	PDGFB	PDGFRB	PMID: 15207812	40	BasalKera	BasalKera	EREG	EGFR_ERBB2	KEGG: hsa04012
41	Fibro	Fibro	PDGFD	PDGFRB	PMID: 15207812	41	Macro	BasalKera	EREG	EGFR_ERBB2	KEGG: hsa04012
42	Fibro	SMCs	PDGFD	PDGFRB	PMID: 15207812	42	BasalKera	DiffKera	EREG	EGFR_ERBB2	KEGG: hsa04012
43	BasalKera	VasEndo	VEGFA	FLT1	KEGG: hsa04370; PMID: 16633338	43	Macro	DiffKera	EREG	EGFR_ERBB2	KEGG: hsa04012
44	Macro	VasEndo	VEGFA	FLT1	KEGG: hsa04370; PMID: 16633338	44	Fibro	Fibro	FGF7	FGFR1	PMC: 4393358
45	BasalKera	LymphEndo	VEGFA	KDR	KEGG: hsa04370; PMID: 16633338	45	SMCs	Fibro	FGF7	FGFR1	PMC: 4393358
46	Macro	LymphEndo	VEGFA	KDR	KEGG: hsa04370; PMID: 16633338	46	Fibro	LymphEndo	FGF7	FGFR1	PMC: 4393358
47	BasalKera	VasEndo	VEGFA	KDR	KEGG: hsa04370; PMID: 16633338	47	SMCs	LymphEndo	FGF7	FGFR1	PMC: 4393358
48	Macro	VasEndo	VEGFA	KDR	KEGG: hsa04370; PMID: 16633338	48	Fibro	VasEndo	FGF7	FGFR1	PMC: 4393358
49	B lymphos	VasEndo	VEGFB	FLT1	KEGG: hsa04370; PMID: 16633338	49	SMCs	VasEndo	FGF7	FGFR1	PMC: 4393358
50	BasalKera	VasEndo	VEGFB	FLT1	KEGG: hsa04370; PMID: 16633338	50	Fibro	BasalKera	FGF7	FGFR2	PMC: 4393358
51	DiffKera	VasEndo	VEGFB	FLT1	KEGG: hsa04370; PMID: 16633338	51	SMCs	BasalKera	FGF7	FGFR2	PMC: 4393358
52	Fibro	VasEndo	VEGFB	FLT1	KEGG: hsa04370; PMID: 16633338	52	LymphEndo	Fibro	PDGFA	PDGFRA	PMID: 15207812
53	LymphEndo	VasEndo	VEGFB	FLT1	KEGG: hsa04370; PMID: 16633338	53	SMCs	Fibro	PDGFA	PDGFRA	PMID: 15207812
54	Macro	VasEndo	VEGFB	FLT1	KEGG: hsa04370; PMID: 16633338	54	LymphEndo	Fibro	PDGFA	PDGFRB	PMID: 15207812
55	MCs	VasEndo	VEGFB	FLT1	KEGG: hsa04370; PMID: 16633338	55	SMCs	Fibro	PDGFA	PDGFRB	PMID: 15207812
56	Melano/Schwann	VasEndo	VEGFB	FLT1	KEGG: hsa04370; PMID: 16633338	56	LymphEndo	SMCs	PDGFA	PDGFRB	PMID: 15207812
57	SMCs	VasEndo	VEGFB	FLT1	KEGG: hsa04370; PMID: 16633338	57	SMCs	SMCs	PDGFA	PDGFRB	PMID: 15207812
58	VasEndo	VasEndo	VEGFB	FLT1	KEGG: hsa04370; PMID: 16633338	58	VasEndo	Fibro	PDGFB	PDGFRA	PMID: 15207812
59	BasalKera	VasEndo	VEGFA	FLT1_KDR	PMID: 16633338	59	VasEndo	Fibro	PDGFB	PDGFRB	PMID: 15207812
60	Macro	VasEndo	VEGFA	FLT1_KDR	PMID: 16633338	60	VasEndo	SMCs	PDGFB	PDGFRB	PMID: 15207812
61	Fibro	BasalKera	IGF1	IGF1R	PMID: 14604834	61	Fibro	Fibro	PDGFD	PDGFRB	PMID: 15207812
62	LymphEndo	BasalKera	IGF1	IGF1R	PMID: 14604834	62	Fibro	SMCs	PDGFD	PDGFRB	PMID: 15207812
63	Fibro	VasEndo	IGF1	IGF1R	PMID: 14604834	63	BasalKera	VasEndo	VEGFA	FLT1	KEGG: hsa04370; PMID: 16633338
64	LymphEndo	VasEndo	IGF1	IGF1R	PMID: 14604834	64	Fibro	VasEndo	VEGFA	FLT1	KEGG: hsa04370; PMID: 16633338
65	Fibro	BasalKera	IGF1	ITGA6_ITGB4	PMID: 28190785; PMID: 28873464	65	Macro	VasEndo	VEGFA	FLT1	KEGG: hsa04370; PMID: 16633338
66	LymphEndo	BasalKera	IGF1	ITGA6_ITGB4	PMID: 28190785; PMID: 28873464	66	BasalKera	LymphEndo	VEGFA	KDR	KEGG: hsa04370; PMID: 16633338
67	Fibro	LymphEndo	IGF1	ITGA6_ITGB4	PMID: 28190785; PMID: 28873464	67	Fibro	LymphEndo	VEGFA	KDR	KEGG: hsa04370; PMID: 16633338
68	LymphEndo	LymphEndo	IGF1	ITGA6_ITGB4	PMID: 28190785; PMID: 28873464	68	Macro	LymphEndo	VEGFA	KDR	KEGG: hsa04370; PMID: 16633338
69	Fibro	Melano/Schwann	IGF1	ITGA6_ITGB4	PMID: 28190785; PMID: 28873464	69	BasalKera	VasEndo	VEGFA	KDR	KEGG: hsa04370; PMID: 16633338
70	LymphEndo	Melano/Schwann	IGF1	ITGA6_ITGB4	PMID: 28190785; PMID: 28873464	70	Fibro	VasEndo	VEGFA	KDR	KEGG: hsa04370; PMID: 16633338
71	Fibro	VasEndo	IGF1	ITGA6_ITGB4	PMID: 28190785; PMID: 28873464	71	Macro	VasEndo	VEGFA	KDR	KEGG: hsa04370; PMID: 16633338
72	LymphEndo	VasEndo	IGF1	ITGA6_ITGB4	PMID: 28190785; PMID: 28873464	72	Fibro	VasEndo	VEGFB	FLT1	KEGG: hsa04370; PMID: 16633338
73	SMCs	VasEndo	CCL2	ACKR1	PMID: 26740381	73	LymphEndo	VasEndo	VEGFB	FLT1	KEGG: hsa04370; PMID: 16633338
74	VasEndo	VasEndo	CCL2	ACKR1	PMID: 26740381	74	Macro	VasEndo	VEGFB	FLT1	KEGG: hsa04370; PMID: 16633338
75	NKT	VasEndo	CCL5	ACKR1	PMID: 26740381	75	Melano/Schwann	VasEndo	VEGFB	FLT1	KEGG: hsa04370; PMID: 16633338
76	VasEndo	VasEndo	CCL14	ACKR1	PMID: 26740381	76	SMCs	VasEndo	VEGFB	FLT1	KEGG: hsa04370; PMID: 16633338
77	Macro	VasEndo	CXCL2	ACKR1	PMID: 26740381	77	BasalKera	VasEndo	PGF	FLT1	KEGG: hsa04370; PMID: 16633338
78	Macro	VasEndo	CXCL3	ACKR1	PMID: 26740381	78	SMCs	VasEndo	PGF	FLT1	KEGG: hsa04370; PMID: 16633338
79	Macro	VasEndo	CXCL8	ACKR1	PMID: 26740381	79	VasEndo	VasEndo	PGF	FLT1	KEGG: hsa04370; PMID: 16633338
80	Fibro	Macro	CXCL12	CXCR4	KEGG: hsa04060	80	BasalKera	VasEndo	VEGFA	FLT1_KDR	PMID: 16633338
81	SMCs	Macro	CXCL12	CXCR4	KEGG: hsa04060	81	Fibro	VasEndo	VEGFA	FLT1_KDR	PMID: 16633338
82	VasEndo	Macro	CXCL12	CXCR4	KEGG: hsa04060	82	Macro	VasEndo	VEGFA	FLT1_KDR	PMID: 16633338
83	Fibro	NKT	CXCL12	CXCR4	KEGG: hsa04060	83	Fibro	BasalKera	IGF1	IGF1R	PMID: 14604834
84	SMCs	NKT	CXCL12	CXCR4	KEGG: hsa04060	84	LymphEndo	BasalKera	IGF1	IGF1R	PMID: 14604834
85	VasEndo	NKT	CXCL12	CXCR4	KEGG: hsa04060	85	Fibro	BasalKera	IGF1	ITGA6_ITGB4	PMID: 28190785; PMID: 28873464
86	Fibro	Fibro	CXCL12	ACKR3	KEGG: hsa04060	86	LymphEndo	BasalKera	IGF1	ITGA6_ITGB4	PMID: 28190785; PMID: 28873464
87	SMCs	Fibro	CXCL12	ACKR3	KEGG: hsa04060	87	Fibro	LymphEndo	IGF1	ITGA6_ITGB4	PMID: 28190785; PMID: 28873464
88	VasEndo	Fibro	CXCL12	ACKR3	KEGG: hsa04060	88	LymphEndo	LymphEndo	IGF1	ITGA6_ITGB4	PMID: 28190785; PMID: 28873464
89	Fibro	LymphEndo	CXCL12	ACKR3	KEGG: hsa04060	89	Fibro	VasEndo	IGF1	ITGA6_ITGB4	PMID: 28190785; PMID: 28873464
90	SMCs	LymphEndo	CXCL12	ACKR3	KEGG: hsa04060	90	LymphEndo	VasEndo	IGF1	ITGA6_ITGB4	PMID: 28190785; PMID: 28873464
91	VasEndo	LymphEndo	CXCL12	ACKR3	KEGG: hsa04060	91	NKT	Macro	CCL5	CCR1	KEGG: hsa04060
92	B lymphos	Macro	MIF	CD74_CXCR4	PMID: 29637711; PMID: 24760155	92	Macro	Macro	CCL3	CCR1	KEGG: hsa04060
93	BasalKera	Macro	MIF	CD74_CXCR4	PMID: 29637711; PMID: 24760155	93	Macro	Macro	CCL3L1	CCR1	KEGG: hsa04060
94	DiffKera	Macro	MIF	CD74_CXCR4	PMID: 29637711; PMID: 24760155	94	VasEndo	Macro	CCL14	CCR1	KEGG: hsa04060
95	Fibro	Macro	MIF	CD74_CXCR4	PMID: 29637711; PMID: 24760155	95	LymphEndo	Fibro	CCL21	ACKR4	KEGG: hsa04060
96	LymphEndo	Macro	MIF	CD74_CXCR4	PMID: 29637711; PMID: 24760155	96	BasalKera	VasEndo	CCL2	ACKR1	PMID: 26740381
97	Macro	Macro	MIF	CD74_CXCR4	PMID: 29637711; PMID: 24760155	97	Fibro	VasEndo	CCL2	ACKR1	PMID: 26740381
98	Melano/Schwann	Macro	MIF	CD74_CXCR4	PMID: 29637711; PMID: 24760155	98	LymphEndo	VasEndo	CCL2	ACKR1	PMID: 26740381
99	NKT	Macro	MIF	CD74_CXCR4	PMID: 29637711; PMID: 24760155	99	Macro	VasEndo	CCL2	ACKR1	PMID: 26740381
100	SMCs	Macro	MIF	CD74_CXCR4	PMID: 29637711; PMID: 24760155	100	SMCs	VasEndo	CCL2	ACKR1	PMID: 26740381
101	VasEndo	Macro	MIF	CD74_CXCR4	PMID: 29637711; PMID: 24760155	101	VasEndo	VasEndo	CCL2	ACKR1	PMID: 26740381
102	B lymphos	NKT	MIF	CD74_CXCR4	PMID: 29637711; PMID: 24760155	102	NKT	VasEndo	CCL5	ACKR1	PMID: 26740381
103	BasalKera	NKT	MIF	CD74_CXCR4	PMID: 29637711; PMID: 24760155	103	VasEndo	VasEndo	CCL14	ACKR1	PMID: 26740381
104	DiffKera	NKT	MIF	CD74_CXCR4	PMID: 29637711; PMID: 24760155	104	Macro	VasEndo	CXCL2	ACKR1	PMID: 26740381
105	Fibro	NKT	MIF	CD74_CXCR4	PMID: 29637711; PMID: 24760155	105	Macro	VasEndo	CXCL3	ACKR1	PMID: 26740381
106	LymphEndo	NKT	MIF	CD74_CXCR4	PMID: 29637711; PMID: 24760155	106	Macro	VasEndo	CXCL8	ACKR1	PMID: 26740381
107	Macro	NKT	MIF	CD74_CXCR4	PMID: 29637711; PMID: 24760155	107	BasalKera	LymphEndo	CCL2	ACKR2	PMID: 26740381
108	Melano/Schwann	NKT	MIF	CD74_CXCR4	PMID: 29637711; PMID: 24760155	108	Fibro	LymphEndo	CCL2	ACKR2	PMID: 26740381
109	NKT	NKT	MIF	CD74_CXCR4	PMID: 29637711; PMID: 24760155	109	LymphEndo	LymphEndo	CCL2	ACKR2	PMID: 26740381
110	SMCs	NKT	MIF	CD74_CXCR4	PMID: 29637711; PMID: 24760155	110	Macro	LymphEndo	CCL2	ACKR2	PMID: 26740381
111	VasEndo	NKT	MIF	CD74_CXCR4	PMID: 29637711; PMID: 24760155	111	SMCs	LymphEndo	CCL2	ACKR2	PMID: 26740381
112	B lymphos	B lymphos	MIF	CD74_CD44	PMID: 29637711; PMID: 26175090	112	VasEndo	LymphEndo	CCL2	ACKR2	PMID: 26740381
113	BasalKera	B lymphos	MIF	CD74_CD44	PMID: 29637711; PMID: 26175090	113	Macro	LymphEndo	CCL3	ACKR2	PMID: 26740381
114	DiffKera	B lymphos	MIF	CD74_CD44	PMID: 29637711; PMID: 26175090	114	Macro	LymphEndo	CCL3L1	ACKR2	PMID: 26740381
115	Fibro	B lymphos	MIF	CD74_CD44	PMID: 29637711; PMID: 26175090	115	Macro	LymphEndo	CCL4	ACKR2	PMID: 26740381
116	LymphEndo	B lymphos	MIF	CD74_CD44	PMID: 29637711; PMID: 26175090	116	NKT	LymphEndo	CCL5	ACKR2	PMID: 26740381
117	Macro	B lymphos	MIF	CD74_CD44	PMID: 29637711; PMID: 26175090	117	VasEndo	LymphEndo	CCL14	ACKR2	PMID: 26740381
118	Melano/Schwann	B lymphos	MIF	CD74_CD44	PMID: 29637711; PMID: 26175090	118	Fibro	B lymphos	CXCL12	CXCR4	KEGG: hsa04060
119	NKT	B lymphos	MIF	CD74_CD44	PMID: 29637711; PMID: 26175090	119	SMCs	B lymphos	CXCL12	CXCR4	KEGG: hsa04060
120	SMCs	B lymphos	MIF	CD74_CD44	PMID: 29637711; PMID: 26175090	120	VasEndo	B lymphos	CXCL12	CXCR4	KEGG: hsa04060
121	VasEndo	B lymphos	MIF	CD74_CD44	PMID: 29637711; PMID: 26175090	121	Fibro	Macro	CXCL12	CXCR4	KEGG: hsa04060
122	B lymphos	Macro	MIF	CD74_CD44	PMID: 29637711; PMID: 26175090	122	SMCs	Macro	CXCL12	CXCR4	KEGG: hsa04060
123	BasalKera	Macro	MIF	CD74_CD44	PMID: 29637711; PMID: 26175090	123	VasEndo	Macro	CXCL12	CXCR4	KEGG: hsa04060
124	DiffKera	Macro	MIF	CD74_CD44	PMID: 29637711; PMID: 26175090	124	Fibro	MCs	CXCL12	CXCR4	KEGG: hsa04060
125	Fibro	Macro	MIF	CD74_CD44	PMID: 29637711; PMID: 26175090	125	SMCs	MCs	CXCL12	CXCR4	KEGG: hsa04060
126	LymphEndo	Macro	MIF	CD74_CD44	PMID: 29637711; PMID: 26175090	126	VasEndo	MCs	CXCL12	CXCR4	KEGG: hsa04060
127	Macro	Macro	MIF	CD74_CD44	PMID: 29637711; PMID: 26175090	127	Fibro	NKT	CXCL12	CXCR4	KEGG: hsa04060
128	Melano/Schwann	Macro	MIF	CD74_CD44	PMID: 29637711; PMID: 26175090	128	SMCs	NKT	CXCL12	CXCR4	KEGG: hsa04060
129	NKT	Macro	MIF	CD74_CD44	PMID: 29637711; PMID: 26175090	129	VasEndo	NKT	CXCL12	CXCR4	KEGG: hsa04060
130	SMCs	Macro	MIF	CD74_CD44	PMID: 29637711; PMID: 26175090	130	Fibro	Fibro	CXCL12	ACKR3	KEGG: hsa04060
131	VasEndo	Macro	MIF	CD74_CD44	PMID: 29637711; PMID: 26175090	131	SMCs	Fibro	CXCL12	ACKR3	KEGG: hsa04060
132	B lymphos	NKT	MIF	CD74_CD44	PMID: 29637711; PMID: 26175090	132	VasEndo	Fibro	CXCL12	ACKR3	KEGG: hsa04060
133	BasalKera	NKT	MIF	CD74_CD44	PMID: 29637711; PMID: 26175090	133	Fibro	LymphEndo	CXCL12	ACKR3	KEGG: hsa04060
134	DiffKera	NKT	MIF	CD74_CD44	PMID: 29637711; PMID: 26175090	134	SMCs	LymphEndo	CXCL12	ACKR3	KEGG: hsa04060
135	Fibro	NKT	MIF	CD74_CD44	PMID: 29637711; PMID: 26175090	135	VasEndo	LymphEndo	CXCL12	ACKR3	KEGG: hsa04060
136	LymphEndo	NKT	MIF	CD74_CD44	PMID: 29637711; PMID: 26175090	136	B lymphos	B lymphos	MIF	CD74_CXCR4	PMID: 29637711; PMID: 24760155
137	Macro	NKT	MIF	CD74_CD44	PMID: 29637711; PMID: 26175090	137	BasalKera	B lymphos	MIF	CD74_CXCR4	PMID: 29637711; PMID: 24760155
138	Melano/Schwann	NKT	MIF	CD74_CD44	PMID: 29637711; PMID: 26175090	138	DiffKera	B lymphos	MIF	CD74_CXCR4	PMID: 29637711; PMID: 24760155
139	NKT	NKT	MIF	CD74_CD44	PMID: 29637711; PMID: 26175090	139	Fibro	B lymphos	MIF	CD74_CXCR4	PMID: 29637711; PMID: 24760155
140	SMCs	NKT	MIF	CD74_CD44	PMID: 29637711; PMID: 26175090	140	LymphEndo	B lymphos	MIF	CD74_CXCR4	PMID: 29637711; PMID: 24760155
141	VasEndo	NKT	MIF	CD74_CD44	PMID: 29637711; PMID: 26175090	141	Macro	B lymphos	MIF	CD74_CXCR4	PMID: 29637711; PMID: 24760155
142	B lymphos	Fibro	MIF	ACKR3	PMID: 26175090	142	MCs	B lymphos	MIF	CD74_CXCR4	PMID: 29637711; PMID: 24760155
143	BasalKera	Fibro	MIF	ACKR3	PMID: 26175090	143	Melano/Schwann	B lymphos	MIF	CD74_CXCR4	PMID: 29637711; PMID: 24760155
144	DiffKera	Fibro	MIF	ACKR3	PMID: 26175090	144	NKT	B lymphos	MIF	CD74_CXCR4	PMID: 29637711; PMID: 24760155
145	Fibro	Fibro	MIF	ACKR3	PMID: 26175090	145	SMCs	B lymphos	MIF	CD74_CXCR4	PMID: 29637711; PMID: 24760155
146	LymphEndo	Fibro	MIF	ACKR3	PMID: 26175090	146	VasEndo	B lymphos	MIF	CD74_CXCR4	PMID: 29637711; PMID: 24760155
147	Macro	Fibro	MIF	ACKR3	PMID: 26175090	147	B lymphos	Macro	MIF	CD74_CXCR4	PMID: 29637711; PMID: 24760155
148	Melano/Schwann	Fibro	MIF	ACKR3	PMID: 26175090	148	BasalKera	Macro	MIF	CD74_CXCR4	PMID: 29637711; PMID: 24760155
149	NKT	Fibro	MIF	ACKR3	PMID: 26175090	149	DiffKera	Macro	MIF	CD74_CXCR4	PMID: 29637711; PMID: 24760155
150	SMCs	Fibro	MIF	ACKR3	PMID: 26175090	150	Fibro	Macro	MIF	CD74_CXCR4	PMID: 29637711; PMID: 24760155
151	VasEndo	Fibro	MIF	ACKR3	PMID: 26175090	151	LymphEndo	Macro	MIF	CD74_CXCR4	PMID: 29637711; PMID: 24760155
152	B lymphos	LymphEndo	MIF	ACKR3	PMID: 26175090	152	Macro	Macro	MIF	CD74_CXCR4	PMID: 29637711; PMID: 24760155
153	BasalKera	LymphEndo	MIF	ACKR3	PMID: 26175090	153	MCs	Macro	MIF	CD74_CXCR4	PMID: 29637711; PMID: 24760155
154	DiffKera	LymphEndo	MIF	ACKR3	PMID: 26175090	154	Melano/Schwann	Macro	MIF	CD74_CXCR4	PMID: 29637711; PMID: 24760155
155	Fibro	LymphEndo	MIF	ACKR3	PMID: 26175090	155	NKT	Macro	MIF	CD74_CXCR4	PMID: 29637711; PMID: 24760155
156	LymphEndo	LymphEndo	MIF	ACKR3	PMID: 26175090	156	SMCs	Macro	MIF	CD74_CXCR4	PMID: 29637711; PMID: 24760155
157	Macro	LymphEndo	MIF	ACKR3	PMID: 26175090	157	VasEndo	Macro	MIF	CD74_CXCR4	PMID: 29637711; PMID: 24760155
158	Melano/Schwann	LymphEndo	MIF	ACKR3	PMID: 26175090	158	B lymphos	MCs	MIF	CD74_CXCR4	PMID: 29637711; PMID: 24760155
159	NKT	LymphEndo	MIF	ACKR3	PMID: 26175090	159	BasalKera	MCs	MIF	CD74_CXCR4	PMID: 29637711; PMID: 24760155
160	SMCs	LymphEndo	MIF	ACKR3	PMID: 26175090	160	DiffKera	MCs	MIF	CD74_CXCR4	PMID: 29637711; PMID: 24760155
161	VasEndo	LymphEndo	MIF	ACKR3	PMID: 26175090	161	Fibro	MCs	MIF	CD74_CXCR4	PMID: 29637711; PMID: 24760155
162	Macro	Macro	IL1B	IL1R2	KEGG: hsa04060	162	LymphEndo	MCs	MIF	CD74_CXCR4	PMID: 29637711; PMID: 24760155
163	Macro	BasalKera	TNF	TNFRSF1A	KEGG: hsa04060	163	Macro	MCs	MIF	CD74_CXCR4	PMID: 29637711; PMID: 24760155
164	NKT	BasalKera	TNF	TNFRSF1A	KEGG: hsa04060	164	MCs	MCs	MIF	CD74_CXCR4	PMID: 29637711; PMID: 24760155
165	Macro	DiffKera	TNF	TNFRSF1A	KEGG: hsa04060	165	Melano/Schwann	MCs	MIF	CD74_CXCR4	PMID: 29637711; PMID: 24760155
166	NKT	DiffKera	TNF	TNFRSF1A	KEGG: hsa04060	166	NKT	MCs	MIF	CD74_CXCR4	PMID: 29637711; PMID: 24760155
167	Macro	Fibro	TNF	TNFRSF1A	KEGG: hsa04060	167	SMCs	MCs	MIF	CD74_CXCR4	PMID: 29637711; PMID: 24760155
168	NKT	Fibro	TNF	TNFRSF1A	KEGG: hsa04060	168	VasEndo	MCs	MIF	CD74_CXCR4	PMID: 29637711; PMID: 24760155
169	Macro	LymphEndo	TNF	TNFRSF1A	KEGG: hsa04060	169	B lymphos	NKT	MIF	CD74_CXCR4	PMID: 29637711; PMID: 24760155
170	NKT	LymphEndo	TNF	TNFRSF1A	KEGG: hsa04060	170	BasalKera	NKT	MIF	CD74_CXCR4	PMID: 29637711; PMID: 24760155
171	Macro	Macro	TNF	TNFRSF1A	KEGG: hsa04060	171	DiffKera	NKT	MIF	CD74_CXCR4	PMID: 29637711; PMID: 24760155
172	NKT	Macro	TNF	TNFRSF1A	KEGG: hsa04060	172	Fibro	NKT	MIF	CD74_CXCR4	PMID: 29637711; PMID: 24760155
173	Macro	SMCs	TNF	TNFRSF1A	KEGG: hsa04060	173	LymphEndo	NKT	MIF	CD74_CXCR4	PMID: 29637711; PMID: 24760155
174	NKT	SMCs	TNF	TNFRSF1A	KEGG: hsa04060	174	Macro	NKT	MIF	CD74_CXCR4	PMID: 29637711; PMID: 24760155
175	Macro	VasEndo	TNF	TNFRSF1A	KEGG: hsa04060	175	MCs	NKT	MIF	CD74_CXCR4	PMID: 29637711; PMID: 24760155
176	NKT	VasEndo	TNF	TNFRSF1A	KEGG: hsa04060	176	Melano/Schwann	NKT	MIF	CD74_CXCR4	PMID: 29637711; PMID: 24760155
177	Macro	Macro	TNF	TNFRSF1B	KEGG: hsa04060	177	NKT	NKT	MIF	CD74_CXCR4	PMID: 29637711; PMID: 24760155
178	NKT	Macro	TNF	TNFRSF1B	KEGG: hsa04060	178	SMCs	NKT	MIF	CD74_CXCR4	PMID: 29637711; PMID: 24760155
179	Macro	VasEndo	TNF	TNFRSF1B	KEGG: hsa04060	179	VasEndo	NKT	MIF	CD74_CXCR4	PMID: 29637711; PMID: 24760155
180	NKT	VasEndo	TNF	TNFRSF1B	KEGG: hsa04060	180	B lymphos	B lymphos	MIF	CD74_CD44	PMID: 29637711; PMID: 26175090
181	Fibro	BasalKera	TNFSF12	TNFRSF12A	KEGG: hsa04060	181	BasalKera	B lymphos	MIF	CD74_CD44	PMID: 29637711; PMID: 26175090
182	LymphEndo	BasalKera	TNFSF12	TNFRSF12A	KEGG: hsa04060	182	DiffKera	B lymphos	MIF	CD74_CD44	PMID: 29637711; PMID: 26175090
183	SMCs	BasalKera	TNFSF12	TNFRSF12A	KEGG: hsa04060	183	Fibro	B lymphos	MIF	CD74_CD44	PMID: 29637711; PMID: 26175090
184	VasEndo	BasalKera	TNFSF12	TNFRSF12A	KEGG: hsa04060	184	LymphEndo	B lymphos	MIF	CD74_CD44	PMID: 29637711; PMID: 26175090
185	B lymphos	LymphEndo	NAMPT	ITGA5_ITGB1	PMID: 28490838	185	MCs	B lymphos	MIF	CD74_CD44	PMID: 29637711; PMID: 26175090
186	BasalKera	LymphEndo	NAMPT	ITGA5_ITGB1	PMID: 28490838	186	Melano/Schwann	B lymphos	MIF	CD74_CD44	PMID: 29637711; PMID: 26175090
187	DiffKera	LymphEndo	NAMPT	ITGA5_ITGB1	PMID: 28490838	187	SMCs	B lymphos	MIF	CD74_CD44	PMID: 29637711; PMID: 26175090
188	Fibro	LymphEndo	NAMPT	ITGA5_ITGB1	PMID: 28490838	188	VasEndo	B lymphos	MIF	CD74_CD44	PMID: 29637711; PMID: 26175090
189	LymphEndo	LymphEndo	NAMPT	ITGA5_ITGB1	PMID: 28490838	189	B lymphos	Macro	MIF	CD74_CD44	PMID: 29637711; PMID: 26175090
190	Macro	LymphEndo	NAMPT	ITGA5_ITGB1	PMID: 28490838	190	BasalKera	Macro	MIF	CD74_CD44	PMID: 29637711; PMID: 26175090
191	SMCs	LymphEndo	NAMPT	ITGA5_ITGB1	PMID: 28490838	191	DiffKera	Macro	MIF	CD74_CD44	PMID: 29637711; PMID: 26175090
192	VasEndo	LymphEndo	NAMPT	ITGA5_ITGB1	PMID: 28490838	192	Fibro	Macro	MIF	CD74_CD44	PMID: 29637711; PMID: 26175090
193	B lymphos	VasEndo	NAMPT	ITGA5_ITGB1	PMID: 28490838	193	LymphEndo	Macro	MIF	CD74_CD44	PMID: 29637711; PMID: 26175090
194	BasalKera	VasEndo	NAMPT	ITGA5_ITGB1	PMID: 28490838	194	Macro	Macro	MIF	CD74_CD44	PMID: 29637711; PMID: 26175090
195	DiffKera	VasEndo	NAMPT	ITGA5_ITGB1	PMID: 28490838	195	MCs	Macro	MIF	CD74_CD44	PMID: 29637711; PMID: 26175090
196	Fibro	VasEndo	NAMPT	ITGA5_ITGB1	PMID: 28490838	196	Melano/Schwann	Macro	MIF	CD74_CD44	PMID: 29637711; PMID: 26175090
197	LymphEndo	VasEndo	NAMPT	ITGA5_ITGB1	PMID: 28490838	197	NKT	Macro	MIF	CD74_CD44	PMID: 29637711; PMID: 26175090
198	Macro	VasEndo	NAMPT	ITGA5_ITGB1	PMID: 28490838	198	SMCs	Macro	MIF	CD74_CD44	PMID: 29637711; PMID: 26175090
199	SMCs	VasEndo	NAMPT	ITGA5_ITGB1	PMID: 28490838	199	VasEndo	Macro	MIF	CD74_CD44	PMID: 29637711; PMID: 26175090
200	VasEndo	VasEndo	NAMPT	ITGA5_ITGB1	PMID: 28490838	200	B lymphos	MCs	MIF	CD74_CD44	PMID: 29637711; PMID: 26175090
201	Fibro	LymphEndo	ANGPTL1	ITGA1_ITGB1	PMID: 24478758	201	BasalKera	MCs	MIF	CD74_CD44	PMID: 29637711; PMID: 26175090
202	SMCs	LymphEndo	ANGPTL1	ITGA1_ITGB1	PMID: 24478758	202	DiffKera	MCs	MIF	CD74_CD44	PMID: 29637711; PMID: 26175090
203	Fibro	SMCs	ANGPTL1	ITGA1_ITGB1	PMID: 24478758	203	Fibro	MCs	MIF	CD74_CD44	PMID: 29637711; PMID: 26175090
204	SMCs	SMCs	ANGPTL1	ITGA1_ITGB1	PMID: 24478758	204	LymphEndo	MCs	MIF	CD74_CD44	PMID: 29637711; PMID: 26175090
205	Fibro	LymphEndo	ANGPTL2	ITGA5_ITGB1	PMID: 24478758	205	MCs	MCs	MIF	CD74_CD44	PMID: 29637711; PMID: 26175090
206	LymphEndo	LymphEndo	ANGPTL2	ITGA5_ITGB1	PMID: 24478758	206	Melano/Schwann	MCs	MIF	CD74_CD44	PMID: 29637711; PMID: 26175090
207	Fibro	VasEndo	ANGPTL2	ITGA5_ITGB1	PMID: 24478758	207	SMCs	MCs	MIF	CD74_CD44	PMID: 29637711; PMID: 26175090
208	LymphEndo	VasEndo	ANGPTL2	ITGA5_ITGB1	PMID: 24478758	208	VasEndo	MCs	MIF	CD74_CD44	PMID: 29637711; PMID: 26175090
209	SMCs	VasEndo	ANGPT1	TEK	PMID: 20651738	209	B lymphos	NKT	MIF	CD74_CD44	PMID: 29637711; PMID: 26175090
210	LymphEndo	VasEndo	ANGPT2	TEK	PMID: 20651738	210	BasalKera	NKT	MIF	CD74_CD44	PMID: 29637711; PMID: 26175090
211	SMCs	VasEndo	ANGPT2	TEK	PMID: 20651738	211	DiffKera	NKT	MIF	CD74_CD44	PMID: 29637711; PMID: 26175090
212	LymphEndo	LymphEndo	ANGPT2	ITGA5_ITGB1	PMID: 20651738; PMID: 25635707	212	Fibro	NKT	MIF	CD74_CD44	PMID: 29637711; PMID: 26175090
213	SMCs	LymphEndo	ANGPT2	ITGA5_ITGB1	PMID: 20651738; PMID: 25635707	213	LymphEndo	NKT	MIF	CD74_CD44	PMID: 29637711; PMID: 26175090
214	LymphEndo	VasEndo	ANGPT2	ITGA5_ITGB1	PMID: 20651738; PMID: 25635707	214	MCs	NKT	MIF	CD74_CD44	PMID: 29637711; PMID: 26175090
215	SMCs	VasEndo	ANGPT2	ITGA5_ITGB1	PMID: 20651738; PMID: 25635707	215	Melano/Schwann	NKT	MIF	CD74_CD44	PMID: 29637711; PMID: 26175090
216	Fibro	B lymphos	MDK	SDC1	PMID: 28356350	216	SMCs	NKT	MIF	CD74_CD44	PMID: 29637711; PMID: 26175090
217	LymphEndo	B lymphos	MDK	SDC1	PMID: 28356350	217	VasEndo	NKT	MIF	CD74_CD44	PMID: 29637711; PMID: 26175090
218	VasEndo	B lymphos	MDK	SDC1	PMID: 28356350	218	B lymphos	Fibro	MIF	ACKR3	PMID: 26175090
219	Fibro	BasalKera	MDK	SDC1	PMID: 28356350	219	BasalKera	Fibro	MIF	ACKR3	PMID: 26175090
220	LymphEndo	BasalKera	MDK	SDC1	PMID: 28356350	220	DiffKera	Fibro	MIF	ACKR3	PMID: 26175090
221	VasEndo	BasalKera	MDK	SDC1	PMID: 28356350	221	Fibro	Fibro	MIF	ACKR3	PMID: 26175090
222	Fibro	DiffKera	MDK	SDC1	PMID: 28356350	222	LymphEndo	Fibro	MIF	ACKR3	PMID: 26175090
223	LymphEndo	DiffKera	MDK	SDC1	PMID: 28356350	223	Macro	Fibro	MIF	ACKR3	PMID: 26175090
224	VasEndo	DiffKera	MDK	SDC1	PMID: 28356350	224	MCs	Fibro	MIF	ACKR3	PMID: 26175090
225	Fibro	Fibro	MDK	SDC2	PMID: 28356350	225	Melano/Schwann	Fibro	MIF	ACKR3	PMID: 26175090
226	LymphEndo	Fibro	MDK	SDC2	PMID: 28356350	226	NKT	Fibro	MIF	ACKR3	PMID: 26175090
227	VasEndo	Fibro	MDK	SDC2	PMID: 28356350	227	SMCs	Fibro	MIF	ACKR3	PMID: 26175090
228	Fibro	SMCs	MDK	SDC2	PMID: 28356350	228	VasEndo	Fibro	MIF	ACKR3	PMID: 26175090
229	LymphEndo	SMCs	MDK	SDC2	PMID: 28356350	229	B lymphos	LymphEndo	MIF	ACKR3	PMID: 26175090
230	VasEndo	SMCs	MDK	SDC2	PMID: 28356350	230	BasalKera	LymphEndo	MIF	ACKR3	PMID: 26175090
231	Fibro	B lymphos	MDK	SDC4	PMID: 28356350	231	DiffKera	LymphEndo	MIF	ACKR3	PMID: 26175090
232	LymphEndo	B lymphos	MDK	SDC4	PMID: 28356350	232	Fibro	LymphEndo	MIF	ACKR3	PMID: 26175090
233	VasEndo	B lymphos	MDK	SDC4	PMID: 28356350	233	LymphEndo	LymphEndo	MIF	ACKR3	PMID: 26175090
234	Fibro	BasalKera	MDK	SDC4	PMID: 28356350	234	Macro	LymphEndo	MIF	ACKR3	PMID: 26175090
235	LymphEndo	BasalKera	MDK	SDC4	PMID: 28356350	235	MCs	LymphEndo	MIF	ACKR3	PMID: 26175090
236	VasEndo	BasalKera	MDK	SDC4	PMID: 28356350	236	Melano/Schwann	LymphEndo	MIF	ACKR3	PMID: 26175090
237	Fibro	DiffKera	MDK	SDC4	PMID: 28356350	237	NKT	LymphEndo	MIF	ACKR3	PMID: 26175090
238	LymphEndo	DiffKera	MDK	SDC4	PMID: 28356350	238	SMCs	LymphEndo	MIF	ACKR3	PMID: 26175090
239	VasEndo	DiffKera	MDK	SDC4	PMID: 28356350	239	VasEndo	LymphEndo	MIF	ACKR3	PMID: 26175090
240	Fibro	BasalKera	MDK	ITGA6_ITGB1	PMID: 28356350	240	Macro	BasalKera	TNF	TNFRSF1A	KEGG: hsa04060
241	LymphEndo	BasalKera	MDK	ITGA6_ITGB1	PMID: 28356350	241	NKT	BasalKera	TNF	TNFRSF1A	KEGG: hsa04060
242	VasEndo	BasalKera	MDK	ITGA6_ITGB1	PMID: 28356350	242	Macro	DiffKera	TNF	TNFRSF1A	KEGG: hsa04060
243	Fibro	LymphEndo	MDK	ITGA6_ITGB1	PMID: 28356350	243	NKT	DiffKera	TNF	TNFRSF1A	KEGG: hsa04060
244	LymphEndo	LymphEndo	MDK	ITGA6_ITGB1	PMID: 28356350	244	Macro	Fibro	TNF	TNFRSF1A	KEGG: hsa04060
245	VasEndo	LymphEndo	MDK	ITGA6_ITGB1	PMID: 28356350	245	NKT	Fibro	TNF	TNFRSF1A	KEGG: hsa04060
246	Fibro	Melano/Schwann	MDK	ITGA6_ITGB1	PMID: 28356350	246	Macro	LymphEndo	TNF	TNFRSF1A	KEGG: hsa04060
247	LymphEndo	Melano/Schwann	MDK	ITGA6_ITGB1	PMID: 28356350	247	NKT	LymphEndo	TNF	TNFRSF1A	KEGG: hsa04060
248	VasEndo	Melano/Schwann	MDK	ITGA6_ITGB1	PMID: 28356350	248	Macro	Macro	TNF	TNFRSF1A	KEGG: hsa04060
249	Fibro	VasEndo	MDK	ITGA6_ITGB1	PMID: 28356350	249	NKT	Macro	TNF	TNFRSF1A	KEGG: hsa04060
250	LymphEndo	VasEndo	MDK	ITGA6_ITGB1	PMID: 28356350	250	Macro	SMCs	TNF	TNFRSF1A	KEGG: hsa04060
251	VasEndo	VasEndo	MDK	ITGA6_ITGB1	PMID: 28356350	251	NKT	SMCs	TNF	TNFRSF1A	KEGG: hsa04060
252	Fibro	Fibro	MDK	LRP1	PMID: 28356350	252	Macro	VasEndo	TNF	TNFRSF1A	KEGG: hsa04060
253	LymphEndo	Fibro	MDK	LRP1	PMID: 28356350	253	NKT	VasEndo	TNF	TNFRSF1A	KEGG: hsa04060
254	VasEndo	Fibro	MDK	LRP1	PMID: 28356350	254	Macro	Macro	TNF	TNFRSF1B	KEGG: hsa04060
255	Fibro	Melano/Schwann	MDK	LRP1	PMID: 28356350	255	NKT	Macro	TNF	TNFRSF1B	KEGG: hsa04060
256	LymphEndo	Melano/Schwann	MDK	LRP1	PMID: 28356350	256	Macro	NKT	TNF	TNFRSF1B	KEGG: hsa04060
257	VasEndo	Melano/Schwann	MDK	LRP1	PMID: 28356350	257	NKT	NKT	TNF	TNFRSF1B	KEGG: hsa04060
258	Fibro	SMCs	MDK	LRP1	PMID: 28356350	258	Macro	VasEndo	TNF	TNFRSF1B	KEGG: hsa04060
259	LymphEndo	SMCs	MDK	LRP1	PMID: 28356350	259	NKT	VasEndo	TNF	TNFRSF1B	KEGG: hsa04060
260	VasEndo	SMCs	MDK	LRP1	PMID: 28356350	260	NKT	BasalKera	TNFSF14	LTBR	KEGG: hsa04060
261	Fibro	B lymphos	MDK	NCL	PMID: 28356350	261	NKT	DiffKera	TNFSF14	LTBR	KEGG: hsa04060
262	LymphEndo	B lymphos	MDK	NCL	PMID: 28356350	262	NKT	Fibro	TNFSF14	LTBR	KEGG: hsa04060
263	VasEndo	B lymphos	MDK	NCL	PMID: 28356350	263	NKT	LymphEndo	TNFSF14	LTBR	KEGG: hsa04060
264	Fibro	BasalKera	MDK	NCL	PMID: 28356350	264	NKT	Macro	TNFSF14	LTBR	KEGG: hsa04060
265	LymphEndo	BasalKera	MDK	NCL	PMID: 28356350	265	NKT	SMCs	TNFSF14	LTBR	KEGG: hsa04060
266	VasEndo	BasalKera	MDK	NCL	PMID: 28356350	266	NKT	VasEndo	TNFSF14	LTBR	KEGG: hsa04060
267	Fibro	DiffKera	MDK	NCL	PMID: 28356350	267	NKT	B lymphos	TNFSF14	TNFRSF14	KEGG: hsa04060
268	LymphEndo	DiffKera	MDK	NCL	PMID: 28356350	268	NKT	LymphEndo	TNFSF14	TNFRSF14	KEGG: hsa04060
269	VasEndo	DiffKera	MDK	NCL	PMID: 28356350	269	NKT	Macro	TNFSF14	TNFRSF14	KEGG: hsa04060
270	Fibro	Fibro	MDK	NCL	PMID: 28356350	270	NKT	Melano/Schwann	TNFSF14	TNFRSF14	KEGG: hsa04060
271	LymphEndo	Fibro	MDK	NCL	PMID: 28356350	271	NKT	VasEndo	TNFSF14	TNFRSF14	KEGG: hsa04060
272	VasEndo	Fibro	MDK	NCL	PMID: 28356350	272	Melano/Schwann	BasalKera	TNFSF12	TNFRSF12A	KEGG: hsa04060
273	Fibro	LymphEndo	MDK	NCL	PMID: 28356350	273	SMCs	BasalKera	TNFSF12	TNFRSF12A	KEGG: hsa04060
274	LymphEndo	LymphEndo	MDK	NCL	PMID: 28356350	274	Fibro	Fibro	TNFSF12	TNFRSF12A	KEGG: hsa04060
275	VasEndo	LymphEndo	MDK	NCL	PMID: 28356350	275	LymphEndo	Fibro	TNFSF12	TNFRSF12A	KEGG: hsa04060
276	Fibro	Macro	MDK	NCL	PMID: 28356350	276	Macro	Fibro	TNFSF12	TNFRSF12A	KEGG: hsa04060
277	LymphEndo	Macro	MDK	NCL	PMID: 28356350	277	Melano/Schwann	Fibro	TNFSF12	TNFRSF12A	KEGG: hsa04060
278	VasEndo	Macro	MDK	NCL	PMID: 28356350	278	SMCs	Fibro	TNFSF12	TNFRSF12A	KEGG: hsa04060
279	Fibro	MCs	MDK	NCL	PMID: 28356350	279	Fibro	SMCs	TNFSF12	TNFRSF12A	KEGG: hsa04060
280	LymphEndo	MCs	MDK	NCL	PMID: 28356350	280	Macro	SMCs	TNFSF12	TNFRSF12A	KEGG: hsa04060
281	VasEndo	MCs	MDK	NCL	PMID: 28356350	281	Melano/Schwann	SMCs	TNFSF12	TNFRSF12A	KEGG: hsa04060
282	Fibro	Melano/Schwann	MDK	NCL	PMID: 28356350	282	SMCs	SMCs	TNFSF12	TNFRSF12A	KEGG: hsa04060
283	LymphEndo	Melano/Schwann	MDK	NCL	PMID: 28356350	283	NKT	Fibro	CD40LG	ITGA5_ITGB1	PMID: 28676852
284	VasEndo	Melano/Schwann	MDK	NCL	PMID: 28356350	284	NKT	LymphEndo	CD40LG	ITGA5_ITGB1	PMID: 28676852
285	Fibro	NKT	MDK	NCL	PMID: 28356350	285	NKT	VasEndo	CD40LG	ITGA5_ITGB1	PMID: 28676852
286	LymphEndo	NKT	MDK	NCL	PMID: 28356350	286	NKT	Macro	CD40LG	ITGAM_ITGB2	PMID: 28676852
287	VasEndo	NKT	MDK	NCL	PMID: 28356350	287	BasalKera	VasEndo	NAMPT	INSR	PMID: 28490838
288	Fibro	SMCs	MDK	NCL	PMID: 28356350	288	DiffKera	VasEndo	NAMPT	INSR	PMID: 28490838
289	LymphEndo	SMCs	MDK	NCL	PMID: 28356350	289	Fibro	VasEndo	NAMPT	INSR	PMID: 28490838
290	VasEndo	SMCs	MDK	NCL	PMID: 28356350	290	LymphEndo	VasEndo	NAMPT	INSR	PMID: 28490838
291	Fibro	VasEndo	MDK	NCL	PMID: 28356350	291	Macro	VasEndo	NAMPT	INSR	PMID: 28490838
292	LymphEndo	VasEndo	MDK	NCL	PMID: 28356350	292	Melano/Schwann	VasEndo	NAMPT	INSR	PMID: 28490838
293	VasEndo	VasEndo	MDK	NCL	PMID: 28356350	293	NKT	VasEndo	NAMPT	INSR	PMID: 28490838
294	Fibro	B lymphos	PTN	SDC1	PMID: 28356350; PMID: 25620911	294	SMCs	VasEndo	NAMPT	INSR	PMID: 28490838
295	Melano/Schwann	B lymphos	PTN	SDC1	PMID: 28356350; PMID: 25620911	295	VasEndo	VasEndo	NAMPT	INSR	PMID: 28490838
296	Fibro	BasalKera	PTN	SDC1	PMID: 28356350; PMID: 25620911	296	DiffKera	Fibro	NAMPT	ITGA5_ITGB1	PMID: 28490838
297	Melano/Schwann	BasalKera	PTN	SDC1	PMID: 28356350; PMID: 25620911	297	Fibro	Fibro	NAMPT	ITGA5_ITGB1	PMID: 28490838
298	Fibro	DiffKera	PTN	SDC1	PMID: 28356350; PMID: 25620911	298	LymphEndo	Fibro	NAMPT	ITGA5_ITGB1	PMID: 28490838
299	Melano/Schwann	DiffKera	PTN	SDC1	PMID: 28356350; PMID: 25620911	299	Macro	Fibro	NAMPT	ITGA5_ITGB1	PMID: 28490838
300	Fibro	Fibro	PTN	SDC2	PMID: 28356350; PMID: 25620911	300	Melano/Schwann	Fibro	NAMPT	ITGA5_ITGB1	PMID: 28490838
301	Melano/Schwann	Fibro	PTN	SDC2	PMID: 28356350; PMID: 25620911	301	VasEndo	Fibro	NAMPT	ITGA5_ITGB1	PMID: 28490838
302	Fibro	SMCs	PTN	SDC2	PMID: 28356350; PMID: 25620911	302	DiffKera	LymphEndo	NAMPT	ITGA5_ITGB1	PMID: 28490838
303	Melano/Schwann	SMCs	PTN	SDC2	PMID: 28356350; PMID: 25620911	303	Fibro	LymphEndo	NAMPT	ITGA5_ITGB1	PMID: 28490838
304	Fibro	B lymphos	PTN	SDC4	PMID: 28356350; PMID: 25620911	304	LymphEndo	LymphEndo	NAMPT	ITGA5_ITGB1	PMID: 28490838
305	Melano/Schwann	B lymphos	PTN	SDC4	PMID: 28356350; PMID: 25620911	305	Macro	LymphEndo	NAMPT	ITGA5_ITGB1	PMID: 28490838
306	Fibro	BasalKera	PTN	SDC4	PMID: 28356350; PMID: 25620911	306	Melano/Schwann	LymphEndo	NAMPT	ITGA5_ITGB1	PMID: 28490838
307	Melano/Schwann	BasalKera	PTN	SDC4	PMID: 28356350; PMID: 25620911	307	VasEndo	LymphEndo	NAMPT	ITGA5_ITGB1	PMID: 28490838
308	Fibro	DiffKera	PTN	SDC4	PMID: 28356350; PMID: 25620911	308	BasalKera	VasEndo	NAMPT	ITGA5_ITGB1	PMID: 28490838
309	Melano/Schwann	DiffKera	PTN	SDC4	PMID: 28356350; PMID: 25620911	309	DiffKera	VasEndo	NAMPT	ITGA5_ITGB1	PMID: 28490838
310	Fibro	B lymphos	PTN	NCL	PMID: 28356350; PMID: 25620911	310	Fibro	VasEndo	NAMPT	ITGA5_ITGB1	PMID: 28490838
311	Melano/Schwann	B lymphos	PTN	NCL	PMID: 28356350; PMID: 25620911	311	LymphEndo	VasEndo	NAMPT	ITGA5_ITGB1	PMID: 28490838
312	Fibro	BasalKera	PTN	NCL	PMID: 28356350; PMID: 25620911	312	Macro	VasEndo	NAMPT	ITGA5_ITGB1	PMID: 28490838
313	Melano/Schwann	BasalKera	PTN	NCL	PMID: 28356350; PMID: 25620911	313	Melano/Schwann	VasEndo	NAMPT	ITGA5_ITGB1	PMID: 28490838
314	Fibro	DiffKera	PTN	NCL	PMID: 28356350; PMID: 25620911	314	NKT	VasEndo	NAMPT	ITGA5_ITGB1	PMID: 28490838
315	Melano/Schwann	DiffKera	PTN	NCL	PMID: 28356350; PMID: 25620911	315	SMCs	VasEndo	NAMPT	ITGA5_ITGB1	PMID: 28490838
316	Fibro	Fibro	PTN	NCL	PMID: 28356350; PMID: 25620911	316	VasEndo	VasEndo	NAMPT	ITGA5_ITGB1	PMID: 28490838
317	Melano/Schwann	Fibro	PTN	NCL	PMID: 28356350; PMID: 25620911	317	Fibro	LymphEndo	ANGPTL1	ITGA1_ITGB1	PMID: 24478758
318	Fibro	LymphEndo	PTN	NCL	PMID: 28356350; PMID: 25620911	318	Fibro	SMCs	ANGPTL1	ITGA1_ITGB1	PMID: 24478758
319	Melano/Schwann	LymphEndo	PTN	NCL	PMID: 28356350; PMID: 25620911	319	Fibro	Fibro	ANGPTL2	ITGA5_ITGB1	PMID: 24478758
320	Fibro	Macro	PTN	NCL	PMID: 28356350; PMID: 25620911	320	SMCs	Fibro	ANGPTL2	ITGA5_ITGB1	PMID: 24478758
321	Melano/Schwann	Macro	PTN	NCL	PMID: 28356350; PMID: 25620911	321	Fibro	LymphEndo	ANGPTL2	ITGA5_ITGB1	PMID: 24478758
322	Fibro	MCs	PTN	NCL	PMID: 28356350; PMID: 25620911	322	SMCs	LymphEndo	ANGPTL2	ITGA5_ITGB1	PMID: 24478758
323	Melano/Schwann	MCs	PTN	NCL	PMID: 28356350; PMID: 25620911	323	Fibro	VasEndo	ANGPTL2	ITGA5_ITGB1	PMID: 24478758
324	Fibro	Melano/Schwann	PTN	NCL	PMID: 28356350; PMID: 25620911	324	LymphEndo	VasEndo	ANGPTL2	ITGA5_ITGB1	PMID: 24478758
325	Melano/Schwann	Melano/Schwann	PTN	NCL	PMID: 28356350; PMID: 25620911	325	SMCs	VasEndo	ANGPTL2	ITGA5_ITGB1	PMID: 24478758
326	Fibro	NKT	PTN	NCL	PMID: 28356350; PMID: 25620911	326	Fibro	Macro	ANGPTL2	TLR4	PMID: 24478758
327	Melano/Schwann	NKT	PTN	NCL	PMID: 28356350; PMID: 25620911	327	LymphEndo	Macro	ANGPTL2	TLR4	PMID: 24478758
328	Fibro	SMCs	PTN	NCL	PMID: 28356350; PMID: 25620911	328	SMCs	Macro	ANGPTL2	TLR4	PMID: 24478758
329	Melano/Schwann	SMCs	PTN	NCL	PMID: 28356350; PMID: 25620911	329	VasEndo	Macro	ANGPTL2	TLR4	PMID: 24478758
330	Fibro	VasEndo	PTN	NCL	PMID: 28356350; PMID: 25620911	330	Fibro	Macro	ANGPTL2	LILRB3	PMID: 24478758
331	Melano/Schwann	VasEndo	PTN	NCL	PMID: 28356350; PMID: 25620911	331	LymphEndo	Macro	ANGPTL2	LILRB3	PMID: 24478758
332	Fibro	Macro	C3	ITGAM_ITGB2	PMID: 16234578	332	SMCs	Macro	ANGPTL2	LILRB3	PMID: 24478758
333	VasEndo	SMCs	EDN1	EDNRA	KEGG: hsa04080	333	VasEndo	Macro	ANGPTL2	LILRB3	PMID: 24478758
334	VasEndo	LymphEndo	EDN1	EDNRB	KEGG: hsa04080	334	Fibro	Macro	ANGPTL1	LILRB3	PMID: 24478758
335	VasEndo	Melano/Schwann	EDN1	EDNRB	KEGG: hsa04080	335	BasalKera	Fibro	ANGPTL4	ITGA5_ITGB1	PMID: 30049845
336	Fibro	MCs	KITLG	KIT	KEGG: hsa04080	336	DiffKera	Fibro	ANGPTL4	ITGA5_ITGB1	PMID: 30049845
337	Fibro	Melano/Schwann	KITLG	KIT	KEGG: hsa04080	337	Fibro	Fibro	ANGPTL4	ITGA5_ITGB1	PMID: 30049845
338	LymphEndo	VasEndo	SEMA3A	NRP1_PLXNA2	PMID: 27533782	338	BasalKera	LymphEndo	ANGPTL4	ITGA5_ITGB1	PMID: 30049845
339	Melano/Schwann	VasEndo	SEMA3B	NRP1_PLXNA2	PMID: 27533782	339	DiffKera	LymphEndo	ANGPTL4	ITGA5_ITGB1	PMID: 30049845
340	BasalKera	VasEndo	SEMA3C	NRP1_PLXNA2	PMID: 27533782	340	Fibro	LymphEndo	ANGPTL4	ITGA5_ITGB1	PMID: 30049845
341	Melano/Schwann	VasEndo	SEMA3C	NRP1_PLXNA2	PMID: 27533782	341	BasalKera	VasEndo	ANGPTL4	ITGA5_ITGB1	PMID: 30049845
342	LymphEndo	VasEndo	SEMA3D	NRP1_PLXNA2	PMID: 27533782	342	DiffKera	VasEndo	ANGPTL4	ITGA5_ITGB1	PMID: 30049845
343	Melano/Schwann	VasEndo	SEMA3B	NRP2_PLXNA2	PMID: 27533782	343	Fibro	VasEndo	ANGPTL4	ITGA5_ITGB1	PMID: 30049845
344	BasalKera	VasEndo	SEMA3C	NRP2_PLXNA2	PMID: 27533782	344	BasalKera	LymphEndo	ANGPTL4	CDH5	PMID: 30049845
345	Melano/Schwann	VasEndo	SEMA3C	NRP2_PLXNA2	PMID: 27533782	345	DiffKera	LymphEndo	ANGPTL4	CDH5	PMID: 30049845
346	LymphEndo	VasEndo	SEMA3D	NRP2_PLXNA2	PMID: 27533782	346	Fibro	LymphEndo	ANGPTL4	CDH5	PMID: 30049845
347	DiffKera	VasEndo	SEMA3F	NRP2_PLXNA2	PMID: 27533782	347	BasalKera	VasEndo	ANGPTL4	CDH5	PMID: 30049845
348	BasalKera	Macro	SEMA3C	NRP1_NRP2	PMID: 27533782	348	DiffKera	VasEndo	ANGPTL4	CDH5	PMID: 30049845
349	Melano/Schwann	Macro	SEMA3C	NRP1_NRP2	PMID: 27533782	349	Fibro	VasEndo	ANGPTL4	CDH5	PMID: 30049845
350	BasalKera	VasEndo	SEMA3C	NRP1_NRP2	PMID: 27533782	350	BasalKera	Fibro	ANGPTL4	CDH11	PMID: 30049845
351	Melano/Schwann	VasEndo	SEMA3C	NRP1_NRP2	PMID: 27533782	351	DiffKera	Fibro	ANGPTL4	CDH11	PMID: 30049845
352	BasalKera	LymphEndo	SEMA3C	PLXND1	PMID: 27533782	352	Fibro	Fibro	ANGPTL4	CDH11	PMID: 30049845
353	Melano/Schwann	LymphEndo	SEMA3C	PLXND1	PMID: 27533782	353	BasalKera	BasalKera	ANGPTL4	SDC1	PMID: 29017031
354	BasalKera	Macro	SEMA3C	PLXND1	PMID: 27533782	354	DiffKera	BasalKera	ANGPTL4	SDC1	PMID: 29017031
355	Melano/Schwann	Macro	SEMA3C	PLXND1	PMID: 27533782	355	Fibro	BasalKera	ANGPTL4	SDC1	PMID: 29017031
356	BasalKera	VasEndo	SEMA3C	PLXND1	PMID: 27533782	356	BasalKera	DiffKera	ANGPTL4	SDC1	PMID: 29017031
357	Melano/Schwann	VasEndo	SEMA3C	PLXND1	PMID: 27533782	357	DiffKera	DiffKera	ANGPTL4	SDC1	PMID: 29017031
358	BasalKera	LymphEndo	ADM	CALCRL	KEGG: hsa04080	358	Fibro	DiffKera	ANGPTL4	SDC1	PMID: 29017031
359	DiffKera	LymphEndo	ADM	CALCRL	KEGG: hsa04080	359	BasalKera	MCs	ANGPTL4	SDC1	PMID: 29017031
360	Fibro	LymphEndo	ADM	CALCRL	KEGG: hsa04080	360	DiffKera	MCs	ANGPTL4	SDC1	PMID: 29017031
361	LymphEndo	LymphEndo	ADM	CALCRL	KEGG: hsa04080	361	Fibro	MCs	ANGPTL4	SDC1	PMID: 29017031
362	SMCs	LymphEndo	ADM	CALCRL	KEGG: hsa04080	362	BasalKera	Fibro	ANGPTL4	SDC2	PMID: 29017031
363	BasalKera	VasEndo	ADM	CALCRL	KEGG: hsa04080	363	DiffKera	Fibro	ANGPTL4	SDC2	PMID: 29017031
364	DiffKera	VasEndo	ADM	CALCRL	KEGG: hsa04080	364	Fibro	Fibro	ANGPTL4	SDC2	PMID: 29017031
365	Fibro	VasEndo	ADM	CALCRL	KEGG: hsa04080	365	BasalKera	Melano/Schwann	ANGPTL4	SDC2	PMID: 29017031
366	LymphEndo	VasEndo	ADM	CALCRL	KEGG: hsa04080	366	DiffKera	Melano/Schwann	ANGPTL4	SDC2	PMID: 29017031
367	SMCs	VasEndo	ADM	CALCRL	KEGG: hsa04080	367	Fibro	Melano/Schwann	ANGPTL4	SDC2	PMID: 29017031
368	BasalKera	Fibro	GAS6	AXL	PMID: 27801848	368	BasalKera	SMCs	ANGPTL4	SDC2	PMID: 29017031
369	Fibro	Fibro	GAS6	AXL	PMID: 27801848	369	DiffKera	SMCs	ANGPTL4	SDC2	PMID: 29017031
370	LymphEndo	Fibro	GAS6	AXL	PMID: 27801848	370	Fibro	SMCs	ANGPTL4	SDC2	PMID: 29017031
371	Macro	Fibro	GAS6	AXL	PMID: 27801848	371	BasalKera	LymphEndo	ANGPTL4	SDC3	PMID: 29017031
372	Melano/Schwann	Fibro	GAS6	AXL	PMID: 27801848	372	DiffKera	LymphEndo	ANGPTL4	SDC3	PMID: 29017031
373	SMCs	Fibro	GAS6	AXL	PMID: 27801848	373	Fibro	LymphEndo	ANGPTL4	SDC3	PMID: 29017031
374	VasEndo	Fibro	GAS6	AXL	PMID: 27801848	374	BasalKera	BasalKera	ANGPTL4	SDC4	PMID: 29017031
375	BasalKera	SMCs	GAS6	AXL	PMID: 27801848	375	DiffKera	BasalKera	ANGPTL4	SDC4	PMID: 29017031
376	Fibro	SMCs	GAS6	AXL	PMID: 27801848	376	Fibro	BasalKera	ANGPTL4	SDC4	PMID: 29017031
377	LymphEndo	SMCs	GAS6	AXL	PMID: 27801848	377	BasalKera	DiffKera	ANGPTL4	SDC4	PMID: 29017031
378	Macro	SMCs	GAS6	AXL	PMID: 27801848	378	DiffKera	DiffKera	ANGPTL4	SDC4	PMID: 29017031
379	Melano/Schwann	SMCs	GAS6	AXL	PMID: 27801848	379	Fibro	DiffKera	ANGPTL4	SDC4	PMID: 29017031
380	SMCs	SMCs	GAS6	AXL	PMID: 27801848	380	SMCs	VasEndo	ANGPT1	TEK	PMID: 20651738
381	VasEndo	SMCs	GAS6	AXL	PMID: 27801848	381	LymphEndo	VasEndo	ANGPT2	TEK	PMID: 20651738
382	B lymphos	Melano/Schwann	GRN	SORT1	PMID: 29555433	382	SMCs	VasEndo	ANGPT2	TEK	PMID: 20651738
383	BasalKera	Melano/Schwann	GRN	SORT1	PMID: 29555433	383	VasEndo	VasEndo	ANGPT2	TEK	PMID: 20651738
384	DiffKera	Melano/Schwann	GRN	SORT1	PMID: 29555433	384	LymphEndo	Fibro	ANGPT2	ITGA5_ITGB1	PMID: 20651738; PMID: 25635707
385	Fibro	Melano/Schwann	GRN	SORT1	PMID: 29555433	385	SMCs	Fibro	ANGPT2	ITGA5_ITGB1	PMID: 20651738; PMID: 25635707
386	LymphEndo	Melano/Schwann	GRN	SORT1	PMID: 29555433	386	VasEndo	Fibro	ANGPT2	ITGA5_ITGB1	PMID: 20651738; PMID: 25635707
387	Macro	Melano/Schwann	GRN	SORT1	PMID: 29555433	387	LymphEndo	LymphEndo	ANGPT2	ITGA5_ITGB1	PMID: 20651738; PMID: 25635707
388	Melano/Schwann	Melano/Schwann	GRN	SORT1	PMID: 29555433	388	SMCs	LymphEndo	ANGPT2	ITGA5_ITGB1	PMID: 20651738; PMID: 25635707
389	SMCs	Melano/Schwann	GRN	SORT1	PMID: 29555433	389	VasEndo	LymphEndo	ANGPT2	ITGA5_ITGB1	PMID: 20651738; PMID: 25635707
390	VasEndo	Melano/Schwann	GRN	SORT1	PMID: 29555433	390	LymphEndo	VasEndo	ANGPT2	ITGA5_ITGB1	PMID: 20651738; PMID: 25635707
391	LymphEndo	Macro	LGALS9	PTPRC	PMID: 30120235	391	SMCs	VasEndo	ANGPT2	ITGA5_ITGB1	PMID: 20651738; PMID: 25635707
392	Macro	Macro	LGALS9	PTPRC	PMID: 30120235	392	VasEndo	VasEndo	ANGPT2	ITGA5_ITGB1	PMID: 20651738; PMID: 25635707
393	VasEndo	Macro	LGALS9	PTPRC	PMID: 30120235	393	Fibro	BasalKera	MDK	SDC1	PMID: 28356350
394	LymphEndo	MCs	LGALS9	PTPRC	PMID: 30120235	394	LymphEndo	BasalKera	MDK	SDC1	PMID: 28356350
395	Macro	MCs	LGALS9	PTPRC	PMID: 30120235	395	SMCs	BasalKera	MDK	SDC1	PMID: 28356350
396	VasEndo	MCs	LGALS9	PTPRC	PMID: 30120235	396	VasEndo	BasalKera	MDK	SDC1	PMID: 28356350
397	LymphEndo	NKT	LGALS9	PTPRC	PMID: 30120235	397	Fibro	DiffKera	MDK	SDC1	PMID: 28356350
398	Macro	NKT	LGALS9	PTPRC	PMID: 30120235	398	LymphEndo	DiffKera	MDK	SDC1	PMID: 28356350
399	VasEndo	NKT	LGALS9	PTPRC	PMID: 30120235	399	SMCs	DiffKera	MDK	SDC1	PMID: 28356350
400	Fibro	Fibro	PROS1	AXL	PMID: 29531161	400	VasEndo	DiffKera	MDK	SDC1	PMID: 28356350
401	LymphEndo	Fibro	PROS1	AXL	PMID: 29531161	401	Fibro	MCs	MDK	SDC1	PMID: 28356350
402	VasEndo	Fibro	PROS1	AXL	PMID: 29531161	402	LymphEndo	MCs	MDK	SDC1	PMID: 28356350
403	Fibro	SMCs	PROS1	AXL	PMID: 29531161	403	SMCs	MCs	MDK	SDC1	PMID: 28356350
404	LymphEndo	SMCs	PROS1	AXL	PMID: 29531161	404	VasEndo	MCs	MDK	SDC1	PMID: 28356350
405	VasEndo	SMCs	PROS1	AXL	PMID: 29531161	405	Fibro	Fibro	MDK	SDC2	PMID: 28356350
406	LymphEndo	Macro	LGALS9	HAVCR2	PMID: 27192565	406	LymphEndo	Fibro	MDK	SDC2	PMID: 28356350
407	Macro	Macro	LGALS9	HAVCR2	PMID: 27192565	407	SMCs	Fibro	MDK	SDC2	PMID: 28356350
408	VasEndo	Macro	LGALS9	HAVCR2	PMID: 27192565	408	VasEndo	Fibro	MDK	SDC2	PMID: 28356350
409	LymphEndo	B lymphos	LGALS9	CD44	PMID: 25065622	409	Fibro	Melano/Schwann	MDK	SDC2	PMID: 28356350
410	Macro	B lymphos	LGALS9	CD44	PMID: 25065622	410	LymphEndo	Melano/Schwann	MDK	SDC2	PMID: 28356350
411	VasEndo	B lymphos	LGALS9	CD44	PMID: 25065622	411	VasEndo	Melano/Schwann	MDK	SDC2	PMID: 28356350
412	LymphEndo	BasalKera	LGALS9	CD44	PMID: 25065622	412	Fibro	SMCs	MDK	SDC2	PMID: 28356350
413	Macro	BasalKera	LGALS9	CD44	PMID: 25065622	413	LymphEndo	SMCs	MDK	SDC2	PMID: 28356350
414	VasEndo	BasalKera	LGALS9	CD44	PMID: 25065622	414	SMCs	SMCs	MDK	SDC2	PMID: 28356350
415	LymphEndo	DiffKera	LGALS9	CD44	PMID: 25065622	415	VasEndo	SMCs	MDK	SDC2	PMID: 28356350
416	Macro	DiffKera	LGALS9	CD44	PMID: 25065622	416	Fibro	BasalKera	MDK	SDC4	PMID: 28356350
417	VasEndo	DiffKera	LGALS9	CD44	PMID: 25065622	417	LymphEndo	BasalKera	MDK	SDC4	PMID: 28356350
418	LymphEndo	Fibro	LGALS9	CD44	PMID: 25065622	418	SMCs	BasalKera	MDK	SDC4	PMID: 28356350
419	Macro	Fibro	LGALS9	CD44	PMID: 25065622	419	VasEndo	BasalKera	MDK	SDC4	PMID: 28356350
420	VasEndo	Fibro	LGALS9	CD44	PMID: 25065622	420	Fibro	DiffKera	MDK	SDC4	PMID: 28356350
421	LymphEndo	Macro	LGALS9	CD44	PMID: 25065622	421	LymphEndo	DiffKera	MDK	SDC4	PMID: 28356350
422	Macro	Macro	LGALS9	CD44	PMID: 25065622	422	SMCs	DiffKera	MDK	SDC4	PMID: 28356350
423	VasEndo	Macro	LGALS9	CD44	PMID: 25065622	423	VasEndo	DiffKera	MDK	SDC4	PMID: 28356350
424	LymphEndo	MCs	LGALS9	CD44	PMID: 25065622	424	Fibro	BasalKera	MDK	ITGA6_ITGB1	PMID: 28356350
425	Macro	MCs	LGALS9	CD44	PMID: 25065622	425	LymphEndo	BasalKera	MDK	ITGA6_ITGB1	PMID: 28356350
426	VasEndo	MCs	LGALS9	CD44	PMID: 25065622	426	SMCs	BasalKera	MDK	ITGA6_ITGB1	PMID: 28356350
427	LymphEndo	Melano/Schwann	LGALS9	CD44	PMID: 25065622	427	VasEndo	BasalKera	MDK	ITGA6_ITGB1	PMID: 28356350
428	Macro	Melano/Schwann	LGALS9	CD44	PMID: 25065622	428	Fibro	LymphEndo	MDK	ITGA6_ITGB1	PMID: 28356350
429	VasEndo	Melano/Schwann	LGALS9	CD44	PMID: 25065622	429	LymphEndo	LymphEndo	MDK	ITGA6_ITGB1	PMID: 28356350
430	LymphEndo	NKT	LGALS9	CD44	PMID: 25065622	430	SMCs	LymphEndo	MDK	ITGA6_ITGB1	PMID: 28356350
431	Macro	NKT	LGALS9	CD44	PMID: 25065622	431	VasEndo	LymphEndo	MDK	ITGA6_ITGB1	PMID: 28356350
432	VasEndo	NKT	LGALS9	CD44	PMID: 25065622	432	Fibro	VasEndo	MDK	ITGA6_ITGB1	PMID: 28356350
433	LymphEndo	SMCs	LGALS9	CD44	PMID: 25065622	433	LymphEndo	VasEndo	MDK	ITGA6_ITGB1	PMID: 28356350
434	Macro	SMCs	LGALS9	CD44	PMID: 25065622	434	SMCs	VasEndo	MDK	ITGA6_ITGB1	PMID: 28356350
435	VasEndo	SMCs	LGALS9	CD44	PMID: 25065622	435	VasEndo	VasEndo	MDK	ITGA6_ITGB1	PMID: 28356350
						436	Fibro	Fibro	MDK	LRP1	PMID: 28356350
						437	LymphEndo	Fibro	MDK	LRP1	PMID: 28356350
						438	SMCs	Fibro	MDK	LRP1	PMID: 28356350
						439	VasEndo	Fibro	MDK	LRP1	PMID: 28356350
						440	Fibro	Macro	MDK	LRP1	PMID: 28356350
						441	LymphEndo	Macro	MDK	LRP1	PMID: 28356350
						442	VasEndo	Macro	MDK	LRP1	PMID: 28356350
						443	Fibro	SMCs	MDK	LRP1	PMID: 28356350
						444	Fibro	B lymphos	MDK	NCL	PMID: 28356350
						445	LymphEndo	B lymphos	MDK	NCL	PMID: 28356350
						446	VasEndo	B lymphos	MDK	NCL	PMID: 28356350
						447	Fibro	BasalKera	MDK	NCL	PMID: 28356350
						448	LymphEndo	BasalKera	MDK	NCL	PMID: 28356350
						449	SMCs	BasalKera	MDK	NCL	PMID: 28356350
						450	VasEndo	BasalKera	MDK	NCL	PMID: 28356350
						451	Fibro	DiffKera	MDK	NCL	PMID: 28356350
						452	LymphEndo	DiffKera	MDK	NCL	PMID: 28356350
						453	VasEndo	DiffKera	MDK	NCL	PMID: 28356350
						454	Fibro	Fibro	MDK	NCL	PMID: 28356350
						455	LymphEndo	Fibro	MDK	NCL	PMID: 28356350
						456	VasEndo	Fibro	MDK	NCL	PMID: 28356350
						457	Fibro	LymphEndo	MDK	NCL	PMID: 28356350
						458	LymphEndo	LymphEndo	MDK	NCL	PMID: 28356350
						459	VasEndo	LymphEndo	MDK	NCL	PMID: 28356350
						460	Fibro	Macro	MDK	NCL	PMID: 28356350
						461	LymphEndo	Macro	MDK	NCL	PMID: 28356350
						462	Fibro	MCs	MDK	NCL	PMID: 28356350
						463	Fibro	Melano/Schwann	MDK	NCL	PMID: 28356350
						464	LymphEndo	Melano/Schwann	MDK	NCL	PMID: 28356350
						465	VasEndo	Melano/Schwann	MDK	NCL	PMID: 28356350
						466	Fibro	NKT	MDK	NCL	PMID: 28356350
						467	LymphEndo	NKT	MDK	NCL	PMID: 28356350
						468	VasEndo	NKT	MDK	NCL	PMID: 28356350
						469	Fibro	SMCs	MDK	NCL	PMID: 28356350
						470	LymphEndo	SMCs	MDK	NCL	PMID: 28356350
						471	VasEndo	SMCs	MDK	NCL	PMID: 28356350
						472	Fibro	VasEndo	MDK	NCL	PMID: 28356350
						473	LymphEndo	VasEndo	MDK	NCL	PMID: 28356350
						474	VasEndo	VasEndo	MDK	NCL	PMID: 28356350
						475	Fibro	BasalKera	PTN	SDC1	PMID: 28356350; PMID: 25620911
						476	Fibro	DiffKera	PTN	SDC1	PMID: 28356350; PMID: 25620911
						477	Fibro	MCs	PTN	SDC1	PMID: 28356350; PMID: 25620911
						478	Fibro	Fibro	PTN	SDC2	PMID: 28356350; PMID: 25620911
						479	Fibro	Melano/Schwann	PTN	SDC2	PMID: 28356350; PMID: 25620911
						480	Fibro	SMCs	PTN	SDC2	PMID: 28356350; PMID: 25620911
						481	Fibro	LymphEndo	PTN	SDC3	PMID: 28356350; PMID: 25620911
						482	Fibro	BasalKera	PTN	SDC4	PMID: 28356350; PMID: 25620911
						483	Fibro	DiffKera	PTN	SDC4	PMID: 28356350; PMID: 25620911
						484	Fibro	B lymphos	PTN	NCL	PMID: 28356350; PMID: 25620911
						485	Fibro	BasalKera	PTN	NCL	PMID: 28356350; PMID: 25620911
						486	Fibro	DiffKera	PTN	NCL	PMID: 28356350; PMID: 25620911
						487	Fibro	Fibro	PTN	NCL	PMID: 28356350; PMID: 25620911
						488	Fibro	LymphEndo	PTN	NCL	PMID: 28356350; PMID: 25620911
						489	Fibro	Macro	PTN	NCL	PMID: 28356350; PMID: 25620911
						490	Fibro	MCs	PTN	NCL	PMID: 28356350; PMID: 25620911
						491	Fibro	Melano/Schwann	PTN	NCL	PMID: 28356350; PMID: 25620911
						492	Fibro	NKT	PTN	NCL	PMID: 28356350; PMID: 25620911
						493	Fibro	SMCs	PTN	NCL	PMID: 28356350; PMID: 25620911
						494	Fibro	VasEndo	PTN	NCL	PMID: 28356350; PMID: 25620911
						495	Fibro	BasalKera	POSTN	ITGAV_ITGB5	PMID: 26721738
						496	SMCs	BasalKera	POSTN	ITGAV_ITGB5	PMID: 26721738
						497	VasEndo	BasalKera	POSTN	ITGAV_ITGB5	PMID: 26721738
						498	Fibro	Fibro	POSTN	ITGAV_ITGB5	PMID: 26721738
						499	SMCs	Fibro	POSTN	ITGAV_ITGB5	PMID: 26721738
						500	VasEndo	Fibro	POSTN	ITGAV_ITGB5	PMID: 26721738
						501	Fibro	SMCs	POSTN	ITGAV_ITGB5	PMID: 26721738
						502	SMCs	SMCs	POSTN	ITGAV_ITGB5	PMID: 26721738
						503	VasEndo	SMCs	POSTN	ITGAV_ITGB5	PMID: 26721738
						504	Fibro	Macro	C3	ITGAM_ITGB2	PMID: 16234578
						505	Fibro	Macro	C3	ITGAX_ITGB2	PMID: 16234578
						506	VasEndo	SMCs	EDN1	EDNRA	KEGG: hsa04080
						507	VasEndo	LymphEndo	EDN1	EDNRB	KEGG: hsa04080
						508	VasEndo	Melano/Schwann	EDN1	EDNRB	KEGG: hsa04080
						509	LymphEndo	VasEndo	SEMA3A	NRP1_PLXNA2	PMID: 27533782
						510	Fibro	VasEndo	SEMA3C	NRP1_PLXNA2	PMID: 27533782
						511	Melano/Schwann	VasEndo	SEMA3C	NRP1_PLXNA2	PMID: 27533782
						512	LymphEndo	VasEndo	SEMA3D	NRP1_PLXNA2	PMID: 27533782
						513	Fibro	VasEndo	SEMA3C	NRP2_PLXNA2	PMID: 27533782
						514	Melano/Schwann	VasEndo	SEMA3C	NRP2_PLXNA2	PMID: 27533782
						515	LymphEndo	VasEndo	SEMA3D	NRP2_PLXNA2	PMID: 27533782
						516	Fibro	Macro	SEMA3C	NRP1_NRP2	PMID: 27533782
						517	Melano/Schwann	Macro	SEMA3C	NRP1_NRP2	PMID: 27533782
						518	Fibro	VasEndo	SEMA3C	NRP1_NRP2	PMID: 27533782
						519	Melano/Schwann	VasEndo	SEMA3C	NRP1_NRP2	PMID: 27533782
						520	Fibro	LymphEndo	SEMA3C	PLXND1	PMID: 27533782
						521	Melano/Schwann	LymphEndo	SEMA3C	PLXND1	PMID: 27533782
						522	Fibro	Macro	SEMA3C	PLXND1	PMID: 27533782
						523	Melano/Schwann	Macro	SEMA3C	PLXND1	PMID: 27533782
						524	Fibro	SMCs	SEMA3C	PLXND1	PMID: 27533782
						525	Melano/Schwann	SMCs	SEMA3C	PLXND1	PMID: 27533782
						526	Fibro	VasEndo	SEMA3C	PLXND1	PMID: 27533782
						527	Melano/Schwann	VasEndo	SEMA3C	PLXND1	PMID: 27533782
						528	BasalKera	LymphEndo	ADM	CALCRL	KEGG: hsa04080
						529	DiffKera	LymphEndo	ADM	CALCRL	KEGG: hsa04080
						530	Fibro	LymphEndo	ADM	CALCRL	KEGG: hsa04080
						531	LymphEndo	LymphEndo	ADM	CALCRL	KEGG: hsa04080
						532	BasalKera	VasEndo	ADM	CALCRL	KEGG: hsa04080
						533	DiffKera	VasEndo	ADM	CALCRL	KEGG: hsa04080
						534	Fibro	VasEndo	ADM	CALCRL	KEGG: hsa04080
						535	LymphEndo	VasEndo	ADM	CALCRL	KEGG: hsa04080
						536	BasalKera	Fibro	GAS6	AXL	PMID: 27801848
						537	DiffKera	Fibro	GAS6	AXL	PMID: 27801848
						538	Fibro	Fibro	GAS6	AXL	PMID: 27801848
						539	LymphEndo	Fibro	GAS6	AXL	PMID: 27801848
						540	Macro	Fibro	GAS6	AXL	PMID: 27801848
						541	MCs	Fibro	GAS6	AXL	PMID: 27801848
						542	Melano/Schwann	Fibro	GAS6	AXL	PMID: 27801848
						543	SMCs	Fibro	GAS6	AXL	PMID: 27801848
						544	VasEndo	Fibro	GAS6	AXL	PMID: 27801848
						545	BasalKera	SMCs	GAS6	AXL	PMID: 27801848
						546	DiffKera	SMCs	GAS6	AXL	PMID: 27801848
						547	Fibro	SMCs	GAS6	AXL	PMID: 27801848
						548	LymphEndo	SMCs	GAS6	AXL	PMID: 27801848
						549	Macro	SMCs	GAS6	AXL	PMID: 27801848
						550	MCs	SMCs	GAS6	AXL	PMID: 27801848
						551	Melano/Schwann	SMCs	GAS6	AXL	PMID: 27801848
						552	SMCs	SMCs	GAS6	AXL	PMID: 27801848
						553	VasEndo	SMCs	GAS6	AXL	PMID: 27801848
						554	LymphEndo	B lymphos	LGALS9	PTPRC	PMID: 30120235
						555	Macro	B lymphos	LGALS9	PTPRC	PMID: 30120235
						556	VasEndo	B lymphos	LGALS9	PTPRC	PMID: 30120235
						557	LymphEndo	Macro	LGALS9	PTPRC	PMID: 30120235
						558	Macro	Macro	LGALS9	PTPRC	PMID: 30120235
						559	VasEndo	Macro	LGALS9	PTPRC	PMID: 30120235
						560	LymphEndo	NKT	LGALS9	PTPRC	PMID: 30120235
						561	Macro	NKT	LGALS9	PTPRC	PMID: 30120235
						562	VasEndo	NKT	LGALS9	PTPRC	PMID: 30120235
						563	DiffKera	Fibro	PROS1	AXL	PMID: 29531161
						564	Fibro	Fibro	PROS1	AXL	PMID: 29531161
						565	LymphEndo	Fibro	PROS1	AXL	PMID: 29531161
						566	SMCs	Fibro	PROS1	AXL	PMID: 29531161
						567	VasEndo	Fibro	PROS1	AXL	PMID: 29531161
						568	DiffKera	SMCs	PROS1	AXL	PMID: 29531161
						569	Fibro	SMCs	PROS1	AXL	PMID: 29531161
						570	LymphEndo	SMCs	PROS1	AXL	PMID: 29531161
						571	SMCs	SMCs	PROS1	AXL	PMID: 29531161
						572	VasEndo	SMCs	PROS1	AXL	PMID: 29531161
						573	LymphEndo	Macro	LGALS9	HAVCR2	PMID: 27192565
						574	Macro	Macro	LGALS9	HAVCR2	PMID: 27192565
						575	VasEndo	Macro	LGALS9	HAVCR2	PMID: 27192565
						576	LymphEndo	B lymphos	LGALS9	CD44	PMID: 25065622
						577	Macro	B lymphos	LGALS9	CD44	PMID: 25065622
						578	VasEndo	B lymphos	LGALS9	CD44	PMID: 25065622
						579	LymphEndo	BasalKera	LGALS9	CD44	PMID: 25065622
						580	Macro	BasalKera	LGALS9	CD44	PMID: 25065622
						581	VasEndo	BasalKera	LGALS9	CD44	PMID: 25065622
						582	LymphEndo	DiffKera	LGALS9	CD44	PMID: 25065622
						583	Macro	DiffKera	LGALS9	CD44	PMID: 25065622
						584	VasEndo	DiffKera	LGALS9	CD44	PMID: 25065622
						585	LymphEndo	Fibro	LGALS9	CD44	PMID: 25065622
						586	Macro	Fibro	LGALS9	CD44	PMID: 25065622
						587	VasEndo	Fibro	LGALS9	CD44	PMID: 25065622
						588	LymphEndo	Macro	LGALS9	CD44	PMID: 25065622
						589	Macro	Macro	LGALS9	CD44	PMID: 25065622
						590	VasEndo	Macro	LGALS9	CD44	PMID: 25065622
						591	LymphEndo	MCs	LGALS9	CD44	PMID: 25065622
						592	Macro	MCs	LGALS9	CD44	PMID: 25065622
						593	VasEndo	MCs	LGALS9	CD44	PMID: 25065622
						594	LymphEndo	Melano/Schwann	LGALS9	CD44	PMID: 25065622
						595	Macro	Melano/Schwann	LGALS9	CD44	PMID: 25065622
						596	VasEndo	Melano/Schwann	LGALS9	CD44	PMID: 25065622
						597	LymphEndo	NKT	LGALS9	CD44	PMID: 25065622
						598	Macro	NKT	LGALS9	CD44	PMID: 25065622
						599	VasEndo	NKT	LGALS9	CD44	PMID: 25065622
						600	LymphEndo	SMCs	LGALS9	CD44	PMID: 25065622
						601	Macro	SMCs	LGALS9	CD44	PMID: 25065622
						602	VasEndo	SMCs	LGALS9	CD44	PMID: 25065622
